# Supplementary material for: The influence of language proficiency, acculturation stress, and institutional support in enhancing personal development of international students in China
Source: PLoS One. 2025 Apr 4;20(4):e0315040. doi: 10.1371/journal.pone.0315040 (PMC11970667; doi:10.1371/journal.pone.0315040)
Supplement: S2 File — (XLSX) [file pone.0315040.s002.xlsx]

## Sheet: Navigation
	SmartPLS report
	Please cite the use of SmartPLS: Ringle, C. M., Wende, S., and Becker, J.-M. 2022. "SmartPLS 4." Oststeinbek: SmartPLS GmbH, http://www.smartpls.com.
		complete
	Final results
	Path coefficients	show
	Indirect effects	show
	Total effects	show
	Outer loadings	show
	Outer weights	show
	Latent variables	show
	Residuals	show
	Simple slope analysis	show
	Quality criteria
	R-square	show
	f-square	show
	Construct reliability and validity	show
	Discriminant validity	show
	Collinearity statistics (VIF)	show
	Model fit	show
	Model selection criteria	show
	Algorithm
	Setting	show
	Stop criterion changes	show
	Posthoc minimum sample size	show
	Execution log	show
	Model and data
	Inner model	show
	Outer model	show
	Indicator data (original)	show
	Indicator data (standardized)	show
	Indicator data (correlations)	show

## Sheet: complete
	SmartPLS report
	Please cite the use of SmartPLS: Ringle, C. M., Wende, S., and Becker, J.-M. 2022. "SmartPLS 4." Oststeinbek: SmartPLS GmbH, http://www.smartpls.com.
	back to navigation
	Final results
	Path coefficients
	Matrix
		Accuturation stress	Diversity expereience	Innovative learning envrionment	Institutional Support	Language proficency	Personal Development	Institutional Support x Language proficency	Institutional Support x Diversity expereience	Institutional Support x Innovative learning envrionment	Institutional Support x Accuturation stress
	Accuturation stress						-0.0364397
	Diversity expereience	0.117749				0.507925	0.267459
	Innovative learning envrionment	0.181842				0.266045	0.0979877
	Institutional Support						0.372808
	Language proficency						0.210262
	Personal Development
	Institutional Support x Language proficency						-0.0809308
	Institutional Support x Diversity expereience						-0.096781
	Institutional Support x Innovative learning envrionment						0.140288
	Institutional Support x Accuturation stress						0.0361179
	List
		Path coefficients
	Accuturation stress -> Personal Development	-0.0364397
	Diversity expereience -> Accuturation stress	0.117749
	Diversity expereience -> Language proficency	0.507925
	Diversity expereience -> Personal Development	0.267459
	Innovative learning envrionment -> Accuturation stress	0.181842
	Innovative learning envrionment -> Language proficency	0.266045
	Innovative learning envrionment -> Personal Development	0.0979877
	Institutional Support -> Personal Development	0.372808
	Language proficency -> Personal Development	0.210262
	Institutional Support x Language proficency -> Personal Development	-0.0809308
	Institutional Support x Diversity expereience -> Personal Development	-0.096781
	Institutional Support x Innovative learning envrionment -> Personal Development	0.140288
	Institutional Support x Accuturation stress -> Personal Development	0.0361179
	Indirect effects
	Total indirect effects
		Accuturation stress	Diversity expereience	Innovative learning envrionment	Institutional Support	Language proficency	Personal Development	Institutional Support x Language proficency	Institutional Support x Diversity expereience	Institutional Support x Innovative learning envrionment	Institutional Support x Accuturation stress
	Accuturation stress
	Diversity expereience						0.102507
	Innovative learning envrionment						0.0493129
	Institutional Support
	Language proficency
	Personal Development
	Institutional Support x Language proficency
	Institutional Support x Diversity expereience
	Institutional Support x Innovative learning envrionment
	Institutional Support x Accuturation stress
	Specific indirect effects
		Specific indirect effects
	Innovative learning envrionment -> Accuturation stress -> Personal Development	-0.00662628
	Innovative learning envrionment -> Language proficency -> Personal Development	0.0559391
	Diversity expereience -> Accuturation stress -> Personal Development	-0.00429075
	Diversity expereience -> Language proficency -> Personal Development	0.106797
	Total effects
	Matrix
		Accuturation stress	Diversity expereience	Innovative learning envrionment	Institutional Support	Language proficency	Personal Development	Institutional Support x Language proficency	Institutional Support x Diversity expereience	Institutional Support x Innovative learning envrionment	Institutional Support x Accuturation stress
	Accuturation stress						-0.0364397
	Diversity expereience	0.117749				0.507925	0.369965
	Innovative learning envrionment	0.181842				0.266045	0.147301
	Institutional Support						0.372808
	Language proficency						0.210262
	Personal Development
	Institutional Support x Language proficency						-0.0809308
	Institutional Support x Diversity expereience						-0.096781
	Institutional Support x Innovative learning envrionment						0.140288
	Institutional Support x Accuturation stress						0.0361179
	List
		Total effects
	Accuturation stress -> Personal Development	-0.0364397
	Diversity expereience -> Accuturation stress	0.117749
	Diversity expereience -> Language proficency	0.507925
	Diversity expereience -> Personal Development	0.369965
	Innovative learning envrionment -> Accuturation stress	0.181842
	Innovative learning envrionment -> Language proficency	0.266045
	Innovative learning envrionment -> Personal Development	0.147301
	Institutional Support -> Personal Development	0.372808
	Language proficency -> Personal Development	0.210262
	Institutional Support x Language proficency -> Personal Development	-0.0809308
	Institutional Support x Diversity expereience -> Personal Development	-0.096781
	Institutional Support x Innovative learning envrionment -> Personal Development	0.140288
	Institutional Support x Accuturation stress -> Personal Development	0.0361179
	Outer loadings
	Matrix
		Accuturation stress	Diversity expereience	Innovative learning envrionment	Institutional Support	Language proficency	Personal Development	Institutional Support x Language proficency	Institutional Support x Diversity expereience	Institutional Support x Innovative learning envrionment	Institutional Support x Accuturation stress
	AS 1	0.910463
	AS 2	0.88661
	AS 3	0.845637
	AS 4	0.805555
	AS 5	0.813567
	DE 1		0.742424
	DE 2		0.81586
	DE 3		0.793379
	DE 4		0.826147
	DE 5		0.780338
	DE 6		0.731168
	DE 7		0.524152
	ILE 1			0.873194
	ILE 2			0.896779
	ILE 3			0.896801
	ILE 4			0.913195
	ILE 5			0.885334
	IS 1				0.880843
	IS 2				0.893883
	IS 3				0.891084
	IS 4				0.821731
	IS 5				0.843053
	LP 1					0.817294
	LP 2					0.800325
	LP 3					0.85063
	LP 4					0.74434
	LP 5					0.848091
	PD 1						0.704761
	PD 2						0.76084
	PD 3						0.840574
	PD 4						0.861729
	PD 5						0.840762
	PD 6						0.822089
	Institutional Support x Language proficency							1
	Institutional Support x Innovative learning envrionment									1
	Institutional Support x Diversity expereience								1
	Institutional Support x Accuturation stress										1
	List
		Outer loadings
	AS 1 <- Accuturation stress	0.910463
	AS 2 <- Accuturation stress	0.88661
	AS 3 <- Accuturation stress	0.845637
	AS 4 <- Accuturation stress	0.805555
	AS 5 <- Accuturation stress	0.813567
	DE 1 <- Diversity expereience	0.742424
	DE 2 <- Diversity expereience	0.81586
	DE 3 <- Diversity expereience	0.793379
	DE 4 <- Diversity expereience	0.826147
	DE 5 <- Diversity expereience	0.780338
	DE 6 <- Diversity expereience	0.731168
	DE 7 <- Diversity expereience	0.524152
	ILE 1 <- Innovative learning envrionment	0.873194
	ILE 2 <- Innovative learning envrionment	0.896779
	ILE 3 <- Innovative learning envrionment	0.896801
	ILE 4 <- Innovative learning envrionment	0.913195
	ILE 5 <- Innovative learning envrionment	0.885334
	IS 1 <- Institutional Support	0.880843
	IS 2 <- Institutional Support	0.893883
	IS 3 <- Institutional Support	0.891084
	IS 4 <- Institutional Support	0.821731
	IS 5 <- Institutional Support	0.843053
	LP 1 <- Language proficency	0.817294
	LP 2 <- Language proficency	0.800325
	LP 3 <- Language proficency	0.85063
	LP 4 <- Language proficency	0.74434
	LP 5 <- Language proficency	0.848091
	PD 1 <- Personal Development	0.704761
	PD 2 <- Personal Development	0.76084
	PD 3 <- Personal Development	0.840574
	PD 4 <- Personal Development	0.861729
	PD 5 <- Personal Development	0.840762
	PD 6 <- Personal Development	0.822089
	Institutional Support x Language proficency -> Institutional Support x Language proficency	1
	Institutional Support x Innovative learning envrionment -> Institutional Support x Innovative learning envrionment	1
	Institutional Support x Diversity expereience -> Institutional Support x Diversity expereience	1
	Institutional Support x Accuturation stress -> Institutional Support x Accuturation stress	1
	Outer weights
	Matrix
		Accuturation stress	Diversity expereience	Innovative learning envrionment	Institutional Support	Language proficency	Personal Development	Institutional Support x Language proficency	Institutional Support x Diversity expereience	Institutional Support x Innovative learning envrionment	Institutional Support x Accuturation stress
	AS 1	0.341977
	AS 2	0.266199
	AS 3	0.231942
	AS 4	0.143592
	AS 5	0.173087
	DE 1		0.165001
	DE 2		0.220235
	DE 3		0.201353
	DE 4		0.20962
	DE 5		0.195422
	DE 6		0.194469
	DE 7		0.133945
	ILE 1			0.214682
	ILE 2			0.223298
	ILE 3			0.222944
	ILE 4			0.237313
	ILE 5			0.220981
	IS 1				0.239339
	IS 2				0.237255
	IS 3				0.233665
	IS 4				0.207336
	IS 5				0.235468
	LP 1					0.245271
	LP 2					0.246879
	LP 3					0.249143
	LP 4					0.24077
	LP 5					0.248576
	PD 1						0.185303
	PD 2						0.213479
	PD 3						0.213336
	PD 4						0.208383
	PD 5						0.206127
	PD 6						0.21261
	Institutional Support x Language proficency							1
	Institutional Support x Innovative learning envrionment									1
	Institutional Support x Diversity expereience								1
	Institutional Support x Accuturation stress										1
	List
		Outer weights
	AS 1 <- Accuturation stress	0.341977
	AS 2 <- Accuturation stress	0.266199
	AS 3 <- Accuturation stress	0.231942
	AS 4 <- Accuturation stress	0.143592
	AS 5 <- Accuturation stress	0.173087
	DE 1 <- Diversity expereience	0.165001
	DE 2 <- Diversity expereience	0.220235
	DE 3 <- Diversity expereience	0.201353
	DE 4 <- Diversity expereience	0.20962
	DE 5 <- Diversity expereience	0.195422
	DE 6 <- Diversity expereience	0.194469
	DE 7 <- Diversity expereience	0.133945
	ILE 1 <- Innovative learning envrionment	0.214682
	ILE 2 <- Innovative learning envrionment	0.223298
	ILE 3 <- Innovative learning envrionment	0.222944
	ILE 4 <- Innovative learning envrionment	0.237313
	ILE 5 <- Innovative learning envrionment	0.220981
	IS 1 <- Institutional Support	0.239339
	IS 2 <- Institutional Support	0.237255
	IS 3 <- Institutional Support	0.233665
	IS 4 <- Institutional Support	0.207336
	IS 5 <- Institutional Support	0.235468
	LP 1 <- Language proficency	0.245271
	LP 2 <- Language proficency	0.246879
	LP 3 <- Language proficency	0.249143
	LP 4 <- Language proficency	0.24077
	LP 5 <- Language proficency	0.248576
	PD 1 <- Personal Development	0.185303
	PD 2 <- Personal Development	0.213479
	PD 3 <- Personal Development	0.213336
	PD 4 <- Personal Development	0.208383
	PD 5 <- Personal Development	0.206127
	PD 6 <- Personal Development	0.21261
	Institutional Support x Language proficency -> Institutional Support x Language proficency	1
	Institutional Support x Innovative learning envrionment -> Institutional Support x Innovative learning envrionment	1
	Institutional Support x Diversity expereience -> Institutional Support x Diversity expereience	1
	Institutional Support x Accuturation stress -> Institutional Support x Accuturation stress	1
	Latent variables
	Scores
		Accuturation stress	Diversity expereience	Innovative learning envrionment	Institutional Support	Language proficency	Personal Development	Institutional Support x Language proficency	Institutional Support x Diversity expereience	Institutional Support x Innovative learning envrionment	Institutional Support x Accuturation stress
	0	1.05191	0.739983	0.467255	0.402083	0.145275	0.838868	0.0584126	0.297535	0.187875	0.422955
	1	0.036488	-0.236009	-0.634476	-0.996266	-0.444953	-0.542223	0.443291	0.235128	0.632107	-0.0363517
	2	0.836424	0.229386	-0.21882	0.628226	0.330883	0.373973	0.207869	0.144106	-0.137469	0.525463
	3	0.4967	-0.63098	-0.398297	-0.081793	-0.157882	-0.0646527	0.0129137	0.0516097	0.0325779	-0.0406266
	4	1.42109	0.403432	0.669268	0.160145	0.367426	1.27817	0.0588415	0.0646077	0.10718	0.227581
	5	0.274547	0.886353	-0.613818	0.371537	-0.615135	-0.0646527	-0.228545	0.329313	-0.228056	0.102004
	6	1.12083	0.50321	0.467255	0.597308	0.840435	0.572388	0.501998	0.300571	0.279095	0.669483
	7	1.67604	1.30939	0.884789	1.30923	1.35649	-1.40747	1.77595	1.71429	1.15839	2.19432
	8	-0.240978	0.0184736	-0.213457	-0.988936	-1.14044	-1.40747	1.12783	-0.0182692	0.211096	0.238312
	9	0.348348	-0.317685	-0.18646	-0.988936	-0.40153	-1.40747	0.397088	0.31417	0.184397	-0.344494
	10	-1.45444	0.449026	0.646731	0.840382	-0.142126	0.228086	-0.11944	0.377353	0.543501	-1.22228
	11	0.813909	-1.12771	-0.827533	0.129227	-0.924082	-0.0673789	-0.119416	-0.145731	-0.10694	0.105179
	12	-1.63581	0.131424	0.0164565	-0.285483	-1.14044	0.471799	0.325578	-0.0375195	-0.00469805	0.466995
	13	0.112359	-1.50594	-0.865293	0.362699	-0.682101	0.371827	-0.247398	-0.546204	-0.313841	0.0407525
	14	-0.461811	-0.327361	-0.613818	0.160145	0.108022	-0.0646527	0.0172991	-0.0524253	-0.0982999	-0.0739567
	15	-1.19949	-1.16361	-0.62106	0.183362	-0.890296	-0.283005	-0.163246	-0.213362	-0.113879	-0.21994
	16	0.529498	-0.532899	-0.401078	-2.13069	-1.36293	-0.901488	2.90397	1.13544	0.854572	-1.1282
	17	-0.463131	-0.00901285	0.0164565	0.160145	-0.12096	-0.0646527	-0.0193711	-0.00144336	0.00263542	-0.0741682
	18	-1.19949	-0.977582	0.0164565	-0.0435452	-0.911462	-1.16591	0.0396898	0.042569	-0.0007166	0.052232
	19	0.462581	0.202963	1.09217	1.30923	0.404348	1.27817	0.529384	0.265725	1.42989	0.605624
	20	0.717532	-0.00747178	0.0164565	0.160145	0.108022	-0.0646527	0.0172991	-0.00119657	0.00263542	0.114909
	21	-0.530738	0.198964	0.223833	0.62899	1.35649	1.27817	0.853217	0.125146	0.140789	-0.333829
	22	1.47773	0.838456	1.09217	1.10554	1.10634	0.582244	1.2231	0.926944	1.20743	1.63368
	23	0.475505	-1.66651	-0.18646	0.863598	-0.324929	-0.489121	-0.280608	-1.4392	-0.161026	0.410645
	24	0.212289	-0.982159	-1.92759	0.160145	-1.33179	-1.61291	-0.21328	-0.157288	-0.308693	0.0339971
	25	0.712184	-0.153876	-0.60208	0.596544	-1.10385	-0.778133	-0.658496	-0.0917937	-0.359167	0.424849
	26	-0.965044	1.30939	0.88925	-0.988936	0.840435	0.838868	-0.831137	-1.29491	-0.879411	0.954367
	27	-0.35987	-0.107249	0.0164565	0.160145	0.108022	0.169204	0.0172991	-0.0171755	0.00263542	-0.0576315
	28	-0.491055	-0.25931	-0.181964	-0.76203	0.355896	0.199774	-0.271203	0.197602	0.138662	0.374198
	29	-0.820023	-0.197127	-0.597655	-0.784482	0.587151	-0.506678	-0.46061	0.154643	0.46885	0.643293
	30	0.695017	-0.197737	0.219373	-0.278154	-0.637012	-0.270095	0.177187	0.0550014	-0.0610193	-0.193321
	31	1.0642	-0.4669	1.09217	0.863598	0.108022	-0.0646527	0.0932874	-0.403214	0.943193	0.919042
	32	-1.20484	-0.544491	0.88925	0.402083	-0.880329	-0.0646527	-0.353965	-0.218931	0.357552	-0.484445
	33	0.433122	-1.53631	-0.428979	-0.081793	-2.15993	-0.916992	0.176667	0.12566	0.0350874	-0.0354263
	34	1.55715	-0.00747178	0.664808	0.62899	-0.148626	0.118257	-0.0934843	-0.00469968	0.418157	0.979432
	35	-0.10492	-0.664439	0.0164565	0.160145	-0.142126	-0.262394	-0.0227608	-0.106407	0.00263542	-0.0168023
	36	-0.633999	0.0916784	1.09217	1.30923	0.587151	0.443385	0.768714	0.120028	1.42989	-0.830048
	37	-1.00117	-0.568219	0.206768	0.395517	-0.12096	-0.0285371	-0.0478417	-0.22474	0.0817802	-0.395981
	38	1.138	0.513413	0.450189	-0.285483	-0.12096	-0.270095	0.034532	-0.146571	-0.128522	-0.32488
	39	0.717532	-0.00747178	0.0164565	0.160145	0.108022	-0.0646527	0.0172991	-0.00119657	0.00263542	0.114909
	40	0.0434322	0.390536	0.877548	0.62899	-0.12096	1.27817	-0.0760825	0.245643	0.551969	0.0273184
	41	-0.394679	0.515872	1.09217	0.840382	1.10634	0.847242	0.929747	0.433529	0.917836	-0.331681
	42	1.01292	-2.5742	0.255418	0.635556	0.877358	1.27817	0.55761	-1.63605	0.162332	0.643764
	43	-1.19949	-0.00747178	1.09217	1.30923	0.337003	1.08043	0.441214	-0.00978226	1.42989	-1.5704
	44	0.377808	0.776609	0.0164565	-0.278918	-0.40803	-0.503952	0.113807	-0.21661	-0.00459	-0.105377
	45	-0.020146	-0.256465	0.670171	-0.513526	-0.136006	-1.37136	0.0698425	0.131701	-0.34415	0.0103455
	46	0.275867	-0.578185	-0.406441	-0.3087	0.108022	-0.0646527	-0.0333463	0.178486	0.125468	-0.0851602
	47	-0.78034	0.248676	0.00921463	-0.755464	-0.624392	-0.262394	0.471705	-0.187866	-0.00696132	0.589519
	48	0.4967	-0.122993	0.229196	0.198393	1.12751	-0.51811	0.223689	-0.024401	0.0454709	0.0985417
	49	0.883051	0.316944	1.09217	0.393618	0.352049	0.433529	0.138573	0.124755	0.429896	0.347584
	50	0.462581	-0.142399	-0.198162	0.160145	0.364669	-0.0646527	0.0584	-0.0228046	-0.0317346	0.0740801
	51	1.00194	-0.179977	0.658433	-0.755464	0.123398	-0.277225	-0.0932231	0.135966	-0.497422	-0.756932
	52	0.717532	-1.32434	0.0164565	-0.988936	-1.14044	-0.0646527	1.12783	1.30968	-0.0162744	-0.709594
	53	0.615808	0.0923058	0.653973	1.30923	0.63333	-0.350265	0.829173	0.120849	0.856198	0.806232
	54	0.836424	-1.05387	0.45465	-0.317537	-1.10281	-0.0285371	0.350184	0.334643	-0.144368	-0.265596
	55	0.212289	0.553802	0.461892	0.160145	-0.587469	-0.297836	-0.0940803	0.0886886	0.0739696	0.0339971
	56	-1.19949	0.239589	0.88925	-0.551774	0.898524	0.843842	-0.495782	-0.132199	-0.490665	0.661847
	57	-1.19949	-0.829908	-2.77248	-1.6688	0.123778	1.08043	-0.206561	1.38495	4.62672	2.00171
	58	-0.984005	0.118016	1.09217	0.870928	1.35649	0.155621	1.1814	0.102784	0.951198	-0.856998
	59	-0.127435	-0.456934	0.0326548	-0.511626	0.383182	0.412244	-0.196046	0.233779	-0.016707	0.0651991
	60	1.05726	0.37784	0.450189	0.831916	0.581031	0.838868	0.483369	0.314331	0.37452	0.879549
	61	0.462581	0.826321	-0.613818	0.160145	0.373926	-0.0646527	0.0598824	0.132331	-0.0982999	0.0740801
	62	1.67604	0.712531	1.09217	1.30923	1.35649	1.27817	1.77595	0.932864	1.42989	2.19432
	63	0.553334	-0.130702	0.236438	0.198393	0.63333	1.07272	0.125648	-0.0259304	0.0469076	0.109778
	64	0.962476	0.561937	0.45465	-0.340382	1.35649	0.397413	-0.461724	-0.191273	-0.154755	-0.327609
	65	-0.35987	1.30939	1.09217	0.119233	-0.652388	-0.472138	-0.0777864	0.156123	0.130222	-0.0429085
	66	-0.240978	-0.52812	-1.05925	-0.988936	-1.14044	-1.40747	1.12783	0.522277	1.04753	0.238312
	67	-0.240978	-1.90925	-1.06462	-1.00369	-0.881039	-1.04968	0.884288	1.91629	1.06854	0.241867
	68	0.400324	0.516108	1.09217	1.30923	0.831179	0.14079	1.0882	0.675703	1.42989	0.524114
	69	1.42109	1.11046	1.09217	1.07575	1.35649	1.27817	1.45925	1.19459	1.1749	1.52875
	70	-1.0806	-0.230042	-0.4271	0.160145	-0.380033	-0.498977	-0.0608605	-0.0368401	-0.068398	-0.173052
	71	0.339446	-0.355968	0.670171	-0.0968243	0.120973	-1.18279	-0.0117131	0.0344663	-0.0648888	-0.0328666
	72	1.34167	0.663933	0.038018	0.628226	-0.062871	0.610659	-0.0394972	0.4171	0.0238839	0.84287
	73	-0.256825	1.04889	0.0164565	0.431865	0.123778	0.567413	0.0534554	0.45298	0.00710698	-0.110914
	74	0.157665	1.30939	0.861349	0.363835	-0.0747809	0.874983	-0.0272079	0.476403	0.313389	0.0573643
	75	1.67604	1.30939	1.09217	1.30923	1.35649	1.27817	1.77595	1.71429	1.42989	2.19432
	76	0.462581	0.403432	0.461892	0.62899	0.108022	0.582244	0.0679446	0.253755	0.290525	0.290959
	77	-0.0426616	-0.0690445	-0.421737	-1.25333	-1.35367	-0.0547964	1.69659	0.0865353	0.528574	0.053469
	78	0.0762303	-0.376412	-1.07632	-0.511626	-1.14656	-0.732834	0.586612	0.192582	0.550672	-0.0390014
	79	-0.240978	0.127306	-1.47401	1.30923	0.108022	0.874983	0.141425	0.166672	-1.92981	-0.315495
	80	0.241749	1.19811	0.223833	0.839246	-0.624392	0.613385	-0.524018	1.00551	0.187851	0.202887
	81	-0.716762	0.738679	0.23745	0.160145	0.617953	1.07272	0.0989622	0.118296	0.0380264	-0.114786
	82	-1.05315	0.0524438	-0.624653	-1.46435	-0.942595	-0.949708	1.38029	-0.076796	0.914709	1.54217
	83	-0.0721214	-0.839874	-1.26217	-0.549874	-1.39097	-0.87102	0.764859	0.461825	0.694034	0.0396577
	84	-0.393989	0.53821	0.872184	0.833816	1.11246	-0.0646527	0.927587	0.448768	0.727241	-0.328514
	85	-2.158	-1.32434	-3.21067	-3.2871	-3.63737	-1.40747	11.9564	4.35322	10.5538	7.09356
	86	-0.276417	0.407432	0.240934	0.151679	0.102612	0.669541	0.0155641	0.0617991	0.0365448	-0.0419268
	87	-1.04758	-2.89511	-2.35854	-2.34714	-2.35887	-3.40024	5.53658	6.79521	5.53581	2.45882
	88	-0.802856	0.00119033	0.450189	-0.48298	0.846935	0.641126	-0.409052	-0.000574904	-0.217432	0.387763
	89	0.331181	0.240894	0.0173236	-0.338482	-0.313019	-1.3658	0.105951	-0.0815382	-0.00586372	-0.112099
	90	0.853591	0.191693	-0.428979	0.160145	-0.40191	0.609986	-0.0643639	0.0306987	-0.0686988	0.136698
	91	-0.342919	0.551886	0.471715	-0.309072	1.09708	-0.0220803	-0.339077	-0.170572	-0.145794	0.105987
	92	1.00194	-0.00747178	0.0164565	-0.988936	0.108022	-0.0646527	-0.106827	0.00738912	-0.0162744	-0.990858
	93	1.42109	0.0404249	0.0119962	0.605773	0.35817	-0.0880924	0.21697	0.0244883	0.00726697	0.86086
	94	0.717532	-0.00747178	0.0164565	0.160145	0.108022	-0.0646527	0.0172991	-0.00119657	0.00263542	0.114909
	95	1.27274	0.131339	0.0335219	0.394753	0.602907	1.07272	0.238	0.0518467	0.0132329	0.502419
	96	-1.19949	-0.54295	0.0164565	0.160145	-1.13119	-0.262394	-0.181154	-0.0869508	0.00263542	-0.192092
	97	0.433122	-0.220076	-0.41278	0.160145	0.108022	0.164229	0.0172991	-0.035244	-0.0661047	0.0693623
	98	1.42109	-0.258243	1.09217	1.10554	-0.86804	-0.568425	-0.959649	-0.285497	1.20743	1.57107
	99	1.67604	1.30939	1.09217	1.30923	1.35649	1.27817	1.77595	1.71429	1.42989	2.19432
	100	0.717532	-0.00747178	0.0164565	-0.96572	0.108022	-0.71155	-0.104319	0.00721565	-0.0158923	-0.692935
	101	-0.240978	-1.32434	-0.851876	-0.755464	-1.14044	-1.40747	0.861564	1.00049	0.643562	0.182051
	102	-0.240978	-0.0311992	-0.203525	-0.988936	-0.630512	-1.40747	0.623536	0.0308541	0.201273	0.238312
	103	-0.35987	0.118016	1.09217	1.30923	1.35649	0.851544	1.77595	0.15451	1.42989	-0.471152
	104	-0.478762	0.227997	-0.18646	-0.753564	0.35888	0.0140353	-0.270439	-0.17181	0.140509	0.360778
	105	0.0762303	-0.582422	0.0164565	-0.988936	-0.911462	-1.40747	0.901378	0.575978	-0.0162744	-0.0753869
	106	-0.915079	1.08682	-1.05925	0.402083	0.63333	0.133089	0.254651	0.436993	-0.425908	-0.367938
	107	-2.158	-3.95806	-3.21067	-3.2871	-3.63737	-4.09311	11.9564	13.0105	10.5538	7.09356
	108	0.717532	0.217794	0.0164565	0.839246	0.108022	0.168531	0.0906568	0.182782	0.013811	0.602186
	109	-0.915079	0.886353	1.09217	1.30923	1.35649	0.617687	1.77595	1.16044	1.42989	-1.19805
	110	0.275867	0.328726	0.467255	0.839246	-0.837996	0.582244	-0.703285	0.275882	0.392142	0.231521
	111	0.31423	0.337741	0.0164565	-0.51239	-0.386864	-0.929902	0.198225	-0.173055	-0.00843214	-0.161008
	112	0.819473	0.478294	0.0272915	0.395517	0.388972	0.874983	0.153845	0.189174	0.0107943	0.324116
	113	1.03474	0.50321	-1.92759	-1.01215	0.404348	-0.041213	-0.409263	-0.509326	1.95101	-1.04732
	114	1.67604	1.30939	1.09217	1.30923	1.35649	1.27817	1.77595	1.71429	1.42989	2.19432
	115	-0.580703	0.861556	1.09217	0.160145	-0.12096	-0.262394	-0.0193711	0.137974	0.174905	-0.0929967
	116	-0.240978	-0.118757	-0.856337	-0.988936	-1.14044	-0.944733	1.12783	0.117443	0.846863	0.238312
	117	-0.62733	0.677459	0.674631	0.870928	0.337003	0.164229	0.293506	0.590018	0.587555	-0.546359
	118	1.39163	1.30939	1.09217	1.07462	0.840435	1.27817	0.903147	1.4071	1.17366	1.49547
	119	-0.411846	-0.169774	-2.54166	-2.14648	-1.33791	-0.196382	2.87181	0.364416	5.45564	0.88402
	120	-0.25655	0.400587	-0.608455	-0.3087	-0.11484	-0.70102	0.0354509	-0.123661	0.18783	0.0791969
	121	1.33632	0.537973	0.674631	0.870164	0.117278	0.847242	0.102051	0.468125	0.58704	1.16282
	122	-2.158	-2.01986	-0.401981	-0.0744633	0.108022	-2.38945	-0.00804365	0.150405	0.0299328	0.160692
	123	0.440066	-0.393545	-0.207985	0.62899	0.373926	-0.440095	0.235196	-0.247536	-0.130821	0.276797
	124	0.831076	-0.340023	-0.406441	-1.42724	0.166111	-0.270095	-0.237079	0.485293	0.580087	-1.18614
	125	-0.666797	0.524007	-0.406441	-1.1853	0.877358	-0.444397	-1.03993	-0.621104	0.481754	0.790352
	126	-0.0651772	-0.27845	-0.18646	0.62899	0.367426	-0.526718	0.231107	-0.175142	-0.117281	-0.0409958
	127	0.207631	0.428229	0.0164565	0.160145	-0.349941	-0.0646527	-0.0560414	0.0685788	0.00263542	0.033251
	128	-2.02194	-3.95806	-3.21067	-2.17627	-3.63737	-2.12808	7.91589	8.6138	6.98728	4.40028
	129	0.717532	-1.60856	0.223833	-0.51239	-0.874539	-0.491276	0.448105	0.824212	-0.11469	-0.367656
	130	1.53998	-0.986597	-3.21067	-2.47234	1.35649	-0.86389	-3.3537	2.4392	7.93787	-3.80736
	131	-1.19949	-0.00747178	0.0164565	0.160145	0.108022	-0.0646527	0.0172991	-0.00119657	0.00263542	-0.192092
	132	-2.158	-3.95806	-3.21067	-3.2871	-3.63737	-4.09311	11.9564	13.0105	10.5538	7.09356
	133	1.31915	0.739983	0.641368	0.598444	0.624074	0.613385	0.373473	0.442838	0.383822	0.789438
	134	0.717532	-0.00747178	0.0164565	0.160145	0.108022	-0.0646527	0.0172991	-0.00119657	0.00263542	0.114909
	135	-0.961705	-1.32434	-1.03135	-1.69972	-1.61345	-2.30114	2.74242	2.251	1.75301	1.63463
	136	-0.927371	-0.424343	-1.7076	0.160145	-1.90052	-0.0646527	-0.304359	-0.0679564	-0.273464	-0.148514
	137	-0.978657	-0.367122	0.0443569	-0.716452	-1.13394	-0.270095	0.812416	0.263026	-0.0317796	0.701161
	138	-0.644281	-3.21461	-1.69399	-2.13878	-1.89402	-3.19945	4.0509	6.87535	3.62307	1.37798
	139	-1.7219	-0.851774	-0.417276	-0.0435452	-0.426543	0.2025	0.0185739	0.0370906	0.0181704	0.0749804
	140	1.67604	-1.87063	-2.35596	-2.38299	-0.83486	-2.18418	1.98947	4.45769	5.61422	-3.994
	141	-0.297828	0.688966	-0.365936	-0.3087	-0.630512	0.128114	0.194639	-0.212684	0.112964	0.0919395
	142	0.52616	-0.355615	0.884789	-0.278154	-0.144883	-0.04552	0.0402996	0.0989155	-0.246107	-0.146353
	143	-0.109578	0.861556	-0.406441	-0.278918	0.63333	-0.270095	-0.176647	-0.240303	0.113364	0.0305633
	144	-0.35987	-0.143673	0.443815	-0.518956	-1.14044	-0.262394	0.59184	0.0745598	-0.23032	0.186757
	145	-0.978657	-0.317685	-0.203525	-0.0435452	-0.40191	-0.74269	0.0175012	0.0138336	0.00886254	0.0426158
	146	0.383156	-0.626861	1.09217	0.160145	0.108022	-0.0646527	0.0172991	-0.100389	0.174905	0.0613606
	147	-0.820023	0.511872	0.223833	0.393618	-0.40191	0.63127	-0.158199	0.201482	0.0881046	-0.322775
	148	1.1708	0.115406	-1.91498	-1.45778	1.10634	-1.61994	-1.6128	-0.168236	2.79162	-1.70677
	149	0.0537146	0.0600677	1.09217	0.62166	0.824679	-0.778133	0.51267	0.0373417	0.678956	0.0333923
	150	-2.158	-3.95806	-3.21067	-3.2871	-3.63737	-4.09311	11.9564	13.0105	10.5538	7.09356
	151	-0.00451502	-2.33968	-1.90227	-1.68316	0.877358	-0.0127985	-1.47673	3.93806	3.20182	0.00759951
	152	0.124177	0.975537	0.88925	0.82535	-0.352367	0.684943	-0.290826	0.80516	0.733943	0.10249
	153	-0.240978	-0.317685	0.0164565	-0.278154	-0.371108	-0.270095	0.103225	0.0883651	-0.00457743	0.067029
	154	-1.24945	0.605055	1.09217	1.30923	0.602907	0.882684	0.789342	0.792155	1.42989	-1.63582
	155	0.291714	-2.38729	-3.21067	-3.2871	-1.05122	-0.498977	3.45547	7.84727	10.5538	-0.958894
	156	-0.240978	1.30939	0.0164565	0.160145	1.35649	1.27817	0.217235	0.209693	0.00263542	-0.0385915
	157	-0.240978	1.30939	1.09217	-0.988936	0.108022	1.27817	-0.106827	-1.29491	-1.08008	0.238312
	158	0.593292	-0.38512	-3.21067	-3.2871	-0.563167	0.258656	1.85119	1.26593	10.5538	-1.95021
	159	-1.00117	0.759239	-0.631895	-2.36492	0.108022	-1.54973	-0.255463	-1.79554	1.49438	2.3677
	160	-0.62733	-0.466815	0.0164565	-0.51239	-0.105204	-0.270095	0.0539053	0.239191	-0.00843214	0.321437
	161	0.088523	-0.541169	-0.840174	-1.01215	-0.135626	-0.921967	0.137275	0.547745	0.850385	-0.0895988
	162	0.240429	0.713645	0.670171	-0.302134	-0.105204	-0.200683	0.0317856	-0.215617	-0.202482	-0.0726417
	163	-1.13723	0.419024	-0.201755	-0.988936	-1.14044	-0.262394	1.12783	-0.414389	0.199523	1.12465
	164	-0.325062	-0.462815	0.0164565	0.160145	0.108022	0.440659	0.0172991	-0.0741176	0.00263542	-0.0520571
	165	-1.00117	0.563478	-1.07096	-0.513526	-0.630181	-1.40747	0.323614	-0.289361	0.549963	0.514128
	166	0.513867	-0.133587	0.439354	-0.309836	0.602197	0.407943	-0.186582	0.0413901	-0.136128	-0.159214
	167	-0.127435	-0.54295	-0.641718	-0.732247	-0.572423	0.169204	0.419155	0.397574	0.469897	0.093314
	168	-1.5167	0.556647	0.0164565	0.160145	-1.14082	1.27817	-0.182697	0.0891443	0.00263542	-0.242892
	169	-0.240978	-0.914973	-1.07186	-1.25333	-1.8636	-1.14587	2.3357	1.14676	1.34339	0.302025
	170	-0.967054	-0.564219	0.0164565	-1.22354	-1.14044	-0.0646527	1.39538	0.690347	-0.0201352	1.18323
	171	-0.392884	0.391925	0.247273	0.628226	-0.108009	-0.460135	-0.067854	0.246217	0.155343	-0.24682
	172	1.42109	0.10405	0.450189	0.394753	1.09708	0.847242	0.433077	0.0410741	0.177714	0.560981
	173	-1.4839	0.864252	1.09217	0.160145	0.108022	0.440659	0.0172991	0.138406	0.174905	-0.237639
	174	-0.320128	-2.00657	-1.70036	-1.46435	-1.11857	-1.63635	1.63797	2.93832	2.48992	0.468779
	175	-1.19255	1.30939	1.09217	1.30923	1.35649	1.27817	1.77595	1.71429	1.42989	-1.56131
	176	-1.70473	0.898488	0.872184	0.870164	0.846935	0.641126	0.736972	0.781832	0.758943	-1.4834
	177	0.717532	-1.31255	-0.417276	-0.278918	-0.136006	-0.308366	0.0379344	0.366094	0.116386	-0.200132
	178	0.156976	-0.290074	-0.405538	-0.30137	-0.386154	0.0303449	0.116375	0.0874195	0.122217	-0.0473077
	179	-1.06343	-0.864907	-1.47679	-0.988936	-1.61957	-1.40747	1.60165	0.855338	1.46045	1.05166
	180	1.67604	1.30939	1.09217	1.30923	1.35649	1.27817	1.77595	1.71429	1.42989	2.19432
	181	1.67604	-0.20562	1.09217	1.30923	-1.57317	0.362639	-2.05963	-0.269204	1.42989	2.19432
	182	-1.62531	-1.02895	-1.05925	-0.3087	-0.596725	-0.513808	0.184209	0.317638	0.326991	0.501732
	183	-1.33555	-0.42897	-1.05925	-0.278154	1.09708	0.471799	-0.305157	0.119319	0.294635	0.371487
	184	0.4967	-1.86136	-1.04219	-1.66917	-1.38447	-1.58177	2.31092	3.10692	1.73959	-0.829078
	185	0.292404	-0.434747	0.88925	0.191827	0.840435	1.03445	0.161218	-0.0833964	0.170582	0.0560911
	186	1.67604	1.30939	1.09217	1.30923	1.35649	1.27817	1.77595	1.71429	1.42989	2.19432
	187	-1.19949	-0.639642	-0.631895	-0.988936	0.108022	-0.0646527	-0.106827	0.632565	0.624904	1.18622
	188	1.15385	-0.00747178	0.247273	0.160145	-0.157882	-0.0646527	-0.0252841	-0.00119657	0.0395996	0.184783
	189	0.258916	-0.290074	-0.401078	0.128463	0.0922655	0.397413	0.0118527	-0.0372637	-0.0515237	0.0332611
	190	-1.87359	0.873691	0.0164565	0.394753	-0.843737	0.433529	-0.333068	0.344893	0.00649625	-0.739606
	191	0.717532	0.525548	0.0164565	0.160145	0.337003	-0.0646527	0.0539694	0.0841639	0.00263542	0.114909
	192	1.00194	0.649495	1.09217	0.83268	0.108022	0.641126	0.0899475	0.540822	0.909425	0.834298
	193	0.717532	0.00249464	1.09217	1.10554	-0.364987	1.08043	-0.403507	0.00275792	1.20743	0.793258
	194	-1.19949	0.339282	1.09217	0.160145	-1.14044	0.169204	-0.182636	0.0543343	0.174905	-0.192092
	195	-0.491271	-2.29524	-1.43988	-0.315265	0.0868554	-1.40747	-0.0273825	0.72361	0.453943	0.154881
	196	0.853591	0.401891	0.219373	0.833816	0.373926	0.602855	0.311785	0.335103	0.182916	0.711738
	197	-0.240978	-1.32434	-1.05925	-0.988936	-1.14044	-1.40747	1.12783	1.30968	1.04753	0.238312
	198	0.717532	-0.553741	-0.628302	1.10554	1.35649	0.805572	1.49965	-0.612181	-0.69461	0.793258
	199	1.04163	1.30939	1.09217	0.130363	1.35649	0.338531	0.176836	0.170696	0.142378	0.135789
	200	-0.383982	-3.36101	-2.1422	-1.4887	-1.86431	-1.40747	2.7754	5.00354	3.1891	0.571633
	201	-0.240978	-1.32434	-1.05925	-0.988936	-1.14044	-1.40747	1.12783	1.30968	1.04753	0.238312
	202	0.717532	0.715036	0.451056	0.160145	-1.14044	0.874983	-0.182636	0.11451	0.0722345	0.114909
	203	-0.320403	0.362924	0.681873	-0.543308	-0.883796	0.14079	0.480174	-0.19718	-0.370467	0.174078
	204	-0.320403	0.362924	0.681873	-0.543308	-0.883796	0.14079	0.480174	-0.19718	-0.370467	0.174078
	205	0.717532	-0.121687	0.677413	0.160145	0.101522	1.27817	0.0162582	-0.0194876	0.108484	0.114909
	206	0.212289	-0.123228	0.457431	-0.285483	-0.157882	-0.0646527	0.0450728	0.0351796	-0.130589	-0.060605
	207	0.298383	-0.327361	0.230208	-0.518956	-0.639438	0.228086	0.33184	0.169886	-0.119468	-0.154848
	208	0.853591	-0.254958	0.657566	0.426436	-1.38447	0.843842	-0.590388	-0.108723	0.28041	0.364002
	209	0.655274	-1.70814	0.657566	-0.0501108	-1.64388	-0.303391	0.0823759	0.0855963	-0.0329512	-0.0328363
	210	-2.158	-3.5487	-3.21067	-3.2871	-3.63737	-3.64396	11.9564	11.6649	10.5538	7.09356
	211	-0.240978	-1.32434	-1.05925	-0.988936	-1.14044	-1.40747	1.12783	1.30968	1.04753	0.238312
	212	1.27274	1.30939	0.0164565	0.599208	0.108022	0.179061	0.0647274	0.784598	0.00986085	0.762636
	213	1.67604	0.116712	-1.05925	-0.988936	-1.14044	-1.40747	1.12783	-0.115421	1.04753	-1.6575
	214	-0.240978	-0.329192	-0.613818	-1.66261	-0.380364	-0.975874	0.632396	0.547317	1.02054	0.400653
	215	-1.70473	0.0745452	0.443815	0.160145	0.373926	-0.467836	0.0598824	0.0119381	0.0710747	-0.273004
	216	-0.240978	0.777913	-0.631895	-0.0362155	-0.874539	-0.45798	0.0316719	-0.0281725	0.0228844	0.00872715
	217	0.0762303	-0.057537	0.0164565	0.160145	0.373926	0.179061	0.0598824	-0.00921426	0.00263542	0.0122079
	218	-0.978873	-2.02983	-1.29007	-2.37882	-1.36871	-1.3075	3.25593	4.82859	3.06884	2.32856
	219	0.150997	0.489771	1.09217	1.07462	1.35649	0.677242	1.45771	0.526317	1.17366	0.162264
	220	-1.19949	0.849964	0.219373	0.160145	0.108022	0.836712	0.0172991	0.136118	0.0351315	-0.192092
	221	0.00931377	-0.121452	0.0164565	0.393618	0.108022	-0.0646527	0.0425192	-0.0478057	0.00647756	0.00366606
	222	0.717532	-0.022302	0.223833	0.62899	0.35817	0.412244	0.225285	-0.0140278	0.140789	0.451321
	223	0.581473	-0.554895	-0.821194	-0.551774	-0.865283	-0.976547	0.477441	0.306177	0.453114	-0.320842
	224	-1.19949	0.883658	0.670171	1.30923	-0.0959472	0.669541	-0.125617	1.15691	0.877406	-1.5704
	225	-0.240978	-0.4669	1.09217	0.840382	-0.371108	-0.0646527	-0.311872	-0.392374	0.917836	-0.202514
	226	0.4967	0.225302	-0.828436	-0.0435452	0.617953	0.669541	-0.0269089	-0.0098108	0.0360744	-0.0216289
	227	-0.253271	0.648426	1.09217	-0.0435452	1.12751	0.00690516	-0.0490974	-0.0282358	-0.0475585	0.0110287
	228	-1.05781	0.233386	1.09217	1.30923	1.35649	1.27817	1.77595	0.305555	1.42989	-1.38491
	229	-0.716762	1.19811	-0.608455	-0.0752274	0.853055	0.407943	-0.0641731	-0.0901304	0.0457724	0.0539201
	230	-0.405177	0.424229	0.223833	0.605773	0.611453	0.398086	0.370402	0.256987	0.135592	-0.245445
	231	-1.87359	1.30939	0.0164565	-0.988936	1.35649	0.274058	-1.34148	-1.29491	-0.0162744	1.85286
	232	-0.377037	-0.628134	0.0164565	0.160145	-0.890296	-0.0646527	-0.142576	-0.100593	0.00263542	-0.0603807
	233	-0.0426616	1.08813	-1.26217	-0.746998	-1.34755	0.211777	1.00662	-0.812828	0.942838	0.0318682
	234	-0.240978	-1.43716	-0.18646	-0.988936	0.108022	-1.40747	-0.106827	1.42126	0.184397	0.238312
	235	-0.240978	-1.32434	-1.05925	-0.988936	-1.14044	-1.40747	1.12783	1.30968	1.04753	0.238312
	236	0.212289	-0.00747178	0.0164565	0.160145	1.35649	-0.0646527	0.217235	-0.00119657	0.00263542	0.0339971
	237	-1.00117	0.428229	0.0164565	0.160145	0.102612	-0.0646527	0.0164327	0.0685788	0.00263542	-0.160333
	238	-1.19949	1.19811	1.09217	1.30923	1.35649	1.27817	1.77595	1.56859	1.42989	-1.5704
	239	-0.0721214	-2.37473	-2.79592	-3.2871	-2.10725	-4.09311	6.92674	7.80598	9.19046	0.23707
	240	-1.19949	-1.1139	-1.05925	-0.988936	0.108022	0.266357	-0.106827	1.10158	1.04753	1.18622
	241	-1.00117	1.30939	1.09217	0.160145	1.35649	1.08043	0.217235	0.209693	0.174905	-0.160333
	242	-1.23917	0.0814752	-0.62106	-0.988936	-0.941885	-0.948133	0.931464	-0.0805738	0.614189	1.22546
	243	1.67604	1.30939	1.09217	1.30923	1.35649	1.27817	1.77595	1.71429	1.42989	2.19432
	244	-0.565072	1.10892	1.09217	0.395517	1.35649	-0.0646527	0.536514	0.438599	0.431971	-0.223496
	245	0.0974255	-0.0688927	0.677413	0.463548	1.09708	1.08043	0.50855	-0.031935	0.314013	0.0451614
	246	-0.820023	3.61036e-05	0.466352	-0.270452	0.868101	0.366272	-0.23478	-9.76429e-06	-0.126126	0.221777
	247	-0.915079	-0.340023	-0.62106	-0.754328	0.0868554	-0.467836	-0.0655175	0.256489	0.468483	0.690269
	248	-1.33423	-0.057537	0.884789	0.394753	0.108022	0.235787	0.0426419	-0.0227129	0.349274	-0.526691
	249	-2.158	1.30939	1.09217	1.30923	1.35649	1.27817	1.77595	1.71429	1.42989	-2.82531
	250	-1.95968	0.649495	0.223833	0.152815	-0.147536	0.146672	-0.0225458	0.0992528	0.0342051	-0.29947
	251	0.400324	-0.309902	0.0164565	0.160145	0.352049	-0.491276	0.056379	-0.0496293	0.00263542	0.0641098
	252	0.717532	-0.844311	1.09217	1.30923	-0.608635	0.42492	-0.796842	-1.10539	1.42989	0.939412
	253	1.67604	1.30939	1.09217	1.30923	1.35649	1.27817	1.77595	1.71429	1.42989	2.19432
	254	-1.19949	-0.319226	0.0164565	1.07575	-0.386154	0.815428	-0.415406	-0.343408	0.0177031	-1.29036
	255	-0.580703	0.449026	0.247273	-0.0435452	-0.874539	-0.29851	0.038082	-0.0195529	-0.0107676	0.0252868
	256	1.55715	0.972841	0.646731	1.06729	0.580651	0.369672	0.619722	1.0383	0.690248	1.66193
	257	-0.211519	1.30939	1.09217	0.872064	1.35649	1.27817	1.18294	1.14187	0.952438	-0.184458
	258	-1.03397	1.16018	1.09217	1.30923	1.35649	1.27817	1.77595	1.51893	1.42989	-1.3537
	259	-0.746222	0.106509	0.0164565	0.160145	0.108022	0.61836	0.0172991	0.0170568	0.00263542	-0.119504
	260	0.162324	0.535515	0.0164565	-0.755464	-0.660935	-0.262394	0.499312	-0.404562	-0.0124323	-0.12263
	261	-1.81828	0.22776	0.877548	0.599208	0.327747	0.200345	0.196388	0.136476	0.525833	-1.08952
	262	1.67604	1.30939	1.09217	1.30923	1.35649	1.27817	1.77595	1.71429	1.42989	2.19432
	263	-1.67527	0.637987	1.09217	0.831916	1.12751	1.27817	0.93799	0.530752	0.90859	-1.39369
	264	-1.06343	0.53821	-0.198162	-0.988936	-0.349231	-0.971666	0.345367	-0.532255	0.19597	1.05166
	265	-0.234034	-0.230042	0.674631	0.160145	-1.61307	-0.0646527	-0.258326	-0.0368401	0.108039	-0.0374794
	266	-0.563536	1.08813	0.00475435	0.840382	1.09058	0.874983	0.916506	0.914441	0.00399547	-0.473585
	267	-1.00784	-0.580606	0.432112	-1.16171	0.108022	-1.61291	-0.12549	0.674495	-0.501989	1.17082
	268	0.0762303	0.0787816	1.09217	1.30923	-0.142126	-0.0646527	-0.186075	0.103143	1.42989	0.0998027
	269	-0.927371	0.76078	0.658433	1.30923	1.35649	1.27817	1.77595	0.996034	0.862038	-1.21414
	270	1.45521	0.623157	0.451056	0.605773	0.35817	0.407943	0.21697	0.377492	0.273238	0.881528
	271	-0.240978	-1.32434	-1.05925	-0.988936	-1.14044	-1.40747	1.12783	1.30968	1.04753	0.238312
	272	1.67604	0.663933	0.88925	0.628226	0.840435	0.361971	0.527983	0.4171	0.55865	1.05293
	273	0.581473	0.777913	0.443815	0.591878	0.108022	0.333556	0.0639357	0.46043	0.262684	0.344161
	274	-1.81828	0.412722	0.861349	0.83268	0.840435	0.610659	0.699814	0.343665	0.717228	-1.51404
	275	1.45521	0.787203	0.657566	0.863598	0.840435	0.829011	0.725798	0.679827	0.567873	1.25672
	276	-2.158	1.30939	1.09217	1.30923	1.35649	1.27817	1.77595	1.71429	1.42989	-2.82531
	277	0.717532	-0.00747178	0.0164565	0.160145	0.108022	-0.0646527	0.0172991	-0.00119657	0.00263542	0.114909
	278	-0.716762	0.976841	1.09217	0.402083	1.35649	1.07272	0.545421	0.392771	0.439141	-0.288198
	279	-0.495929	1.08682	1.09217	1.30923	1.35649	1.27817	1.77595	1.4229	1.42989	-0.649284
	280	0.62678	0.972841	-1.24597	-1.65491	1.35649	-0.129126	-2.24486	-1.60996	2.06196	-1.03726
	281	-1.08595	0.699207	0.443815	0.870928	1.10634	0.815428	0.963542	0.608959	0.386531	-0.945781
	282	-0.240978	0.577444	0.219373	1.30923	-0.386154	1.04431	-0.505563	0.756006	0.287209	-0.315495
	283	-0.865113	-0.531168	-0.198162	0.160145	0.108022	-0.467836	0.0172991	-0.0850639	-0.0317346	-0.138544
	284	-0.915079	0.337741	0.219373	1.10554	0.63333	0.14079	0.700169	0.373385	0.242525	-1.01165
	285	1.42109	0.687425	1.09217	1.30923	1.35649	1.04431	1.77595	0.899995	1.42989	1.86053
	286	0.0434322	0.428229	1.09217	1.30923	0.373926	1.27817	0.489554	0.560649	1.42989	0.0568625
	287	1.00194	0.823626	1.09217	0.83268	0.602907	0.610659	0.502029	0.685817	0.909425	0.834298
	288	-0.59919	0.908454	0.449286	-0.0435452	0.327747	0.6418	-0.0142718	-0.0395588	-0.0195643	0.0260918
	289	-1.19949	0.662392	0.646731	0.402083	1.12751	0.164229	0.453351	0.266337	0.26004	-0.482294
	290	-1.19949	-0.156687	0.0164565	0.160145	-0.615135	-0.0646527	-0.0985109	-0.0250927	0.00263542	-0.192092
	291	-1.0806	0.975537	-1.6959	0.160145	0.862312	0.851544	0.138095	0.156227	-0.27159	-0.173052
	292	-0.439295	-0.381953	1.09217	0.160145	-0.12025	-0.0646527	-0.0192574	-0.0611678	0.174905	-0.070351
	293	1.67604	1.30939	1.09217	1.30923	1.35649	1.27817	1.77595	1.71429	1.42989	2.19432
	294	0.0987459	1.16018	1.09217	1.30923	0.367426	0.373973	0.481044	1.51893	1.42989	0.129281
	295	1.45521	1.30939	0.681873	1.07575	0.840435	1.27817	0.904101	1.40858	0.733528	1.56545
	296	0.665557	0.685884	1.09217	1.30923	0.868432	1.27817	1.13697	0.897978	1.42989	0.871365
	297	-2.158	0.390621	-0.62552	0.160145	-1.14044	1.27817	-0.182636	0.062556	-0.100174	-0.345593
	298	0.298383	0.190067	0.439354	-0.755464	-1.64388	-0.725133	1.24189	-0.143589	-0.331916	-0.225418
	299	0.297063	0.138932	0.0164565	0.160909	0.108022	0.133089	0.0173817	0.0223555	0.002648	0.0478001
	300	-1.00117	0.214746	-1.05201	0.160145	0.63333	0.196945	0.101425	0.0343905	-0.168474	-0.160333
	301	0.717532	-0.567239	0.0164565	0.160145	0.108022	0.63127	0.0172991	-0.0908405	0.00263542	0.114909
	302	-0.859765	-0.00747178	-0.00698367	-0.277018	-0.136006	-0.262394	0.037676	0.00206982	0.0019346	0.23817
	303	0.717532	-1.32434	0.0164565	0.160145	0.108022	-0.739964	0.0172991	-0.212086	0.00263542	0.114909
	304	1.33632	0.663933	0.641368	0.870164	0.840435	0.839541	0.731316	0.57773	0.558095	1.16282
	305	-0.172052	0.42716	-0.410902	-1.90341	-1.0909	-0.475538	2.07643	-0.81306	0.782114	0.327485
	306	-1.03063	-0.146484	0.0164565	0.160145	0.108022	0.133089	0.0172991	-0.0234587	0.00263542	-0.165051
	307	0.717532	-0.156687	0.0164565	0.160145	-0.12096	-0.0646527	-0.0193711	-0.0250927	0.00263542	0.114909
	308	1.67604	1.30939	1.09217	1.30923	1.35649	1.27817	1.77595	1.71429	1.42989	2.19432
	309	-0.882281	-1.32434	-0.631895	-0.988936	-1.14044	-1.40747	1.12783	1.30968	0.624904	0.872519
	310	-1.87359	1.19811	-1.26217	-0.988936	0.862312	0.230915	-0.852771	-1.18485	1.24821	1.85286
	311	-0.240978	-0.344022	0.0164565	0.160145	0.108022	-0.0646527	0.0172991	-0.0550935	0.00263542	-0.0385915
	312	0.673191	-1.34806	0.0164565	-0.3087	-0.358818	-1.17079	0.110767	0.416147	-0.00508011	-0.207814
	313	0.717532	-0.00747178	0.0164565	0.160145	0.108022	-0.0646527	0.0172991	-0.00119657	0.00263542	0.114909
	314	0.0987459	-0.00747178	0.0164565	-0.0733274	-0.136006	-0.732161	0.00997295	0.000547886	-0.00120671	-0.00724077
	315	0.717532	-1.32434	-1.05925	-0.988936	-1.14044	-1.20973	1.12783	1.30968	1.04753	-0.709594
	316	-0.547905	1.30939	0.664808	1.30923	-0.150672	1.27817	-0.197264	1.71429	0.870384	-0.717331
	317	0.298383	0.142255	-1.05925	-0.51239	-1.14044	-0.270095	0.584352	-0.0728901	0.542751	-0.152888
	318	-2.02194	-0.00512923	1.09217	-1.16398	1.35649	0.874983	-1.57892	0.00597032	-1.27126	2.3535
	319	0.383156	0.363009	0.0164565	0.160145	-0.39541	0.369672	-0.063323	0.0581342	0.00263542	0.0613606
	320	-0.240978	-1.32434	-1.05925	-0.988936	-1.14044	-1.40747	1.12783	1.30968	1.04753	0.238312
	321	-1.87359	0.55877	-1.07733	-0.912441	1.35649	0.867282	-1.23771	-0.509845	0.983	1.70954
	322	1.67604	0.79871	0.646731	0.841146	0.617574	0.838868	0.51947	0.671832	0.543995	1.4098
	323	1.05726	0.751575	0.467255	0.394753	0.611453	0.874983	0.241373	0.296687	0.18445	0.417356
	324	0.230146	0.138898	-3.21067	0.0252489	-0.668145	-1.63567	-0.0168699	0.00350703	-0.081066	0.00581094
	325	-0.887904	-3.33456	-3.21067	-1.95021	-3.63737	-3.49989	7.09366	6.5031	6.2615	1.7316
	326	0.813909	-1.01543	-0.203525	-0.0752274	-0.880329	-0.0646527	0.0662248	0.0763879	0.0153107	-0.0612282
	327	-1.65276	0.374792	1.09217	0.162045	0.617953	0.63127	0.100136	0.0607331	0.17698	-0.267821
	328	-1.26175	-3.34823	-2.99605	-2.37263	-1.87286	-2.51711	4.44359	7.9441	7.10852	2.99365
	329	-0.20686	0.444058	0.669268	0.62899	0.321627	-0.467836	0.2023	0.279308	0.420963	-0.130113
	330	1.07442	0.674763	0.681873	0.870928	0.352049	0.815428	0.30661	0.58767	0.593862	0.935746
	331	1.35883	0.535515	0.872184	0.870928	0.862312	0.805572	0.751011	0.466395	0.75961	1.18345
	332	1.138	0.37784	-0.011444	0.833816	1.09058	0.402388	0.909346	0.315049	-0.00954215	0.948884
	333	1.12083	0.403432	0.872184	0.637456	0.840435	0.603529	0.53574	0.25717	0.555979	0.714482
	334	1.20026	0.766406	0.461892	0.840382	0.846555	0.572388	0.71143	0.644073	0.388165	1.00868
	335	-1.17003	0.426925	0.669268	-0.253801	0.581031	-0.445304	-0.147466	-0.108354	-0.169861	0.296955
	336	1.45521	0.192997	0.658433	0.831916	0.846555	0.646101	0.704263	0.160557	0.547761	1.21061
	337	-1.00117	0.687425	1.09217	1.07462	0.108022	1.08043	0.116082	0.73872	1.17366	-1.07588
	338	1.22278	0.750814	0.433991	0.841146	0.862312	0.617687	0.72533	0.631544	0.36505	1.02853
	339	1.35883	0.887657	0.657566	0.628226	0.611453	0.384503	0.384131	0.557649	0.4131	0.853655
	340	1.20026	0.749273	0.658433	0.831916	0.596408	0.646101	0.496161	0.623332	0.547761	0.998515
	341	1.35883	0.773914	0.0102261	1.06729	0.596408	0.874983	0.636539	0.825989	0.0109142	1.45027
	342	1.1708	0.428551	1.09217	1.30923	1.35649	1.27817	1.77595	0.56107	1.42989	1.53284
	343	0.241749	0.0437817	-0.631895	-0.51239	-0.136006	-0.0646527	0.069688	-0.0224333	0.323777	-0.12387
	344	0.4967	-0.528357	0.240031	-0.315265	0.321247	-1.40747	-0.101278	0.166573	-0.0756736	-0.156592
	345	1.47773	0.900029	0.426749	1.06729	0.602197	0.63127	0.642718	0.960591	0.455465	1.57716
	346	1.19332	0.302741	0.884789	0.598444	0.853055	0.646101	0.510505	0.181174	0.529497	0.714132
	347	1.42109	0.637987	0.450189	0.394753	1.11246	0.836712	0.439147	0.251848	0.177714	0.560981
	348	1.22278	0.637987	0.641368	0.394753	0.846555	0.816101	0.334181	0.251848	0.253182	0.482695
	349	1.138	0.416722	0.45465	0.863598	0.35817	0.617687	0.309315	0.35988	0.392635	0.982777
	350	0.836424	0.588275	0.219373	0.598444	0.868101	0.874983	0.51951	0.352049	0.131282	0.500553
	351	1.05726	0.862861	0.88925	0.831916	0.602197	0.847242	0.500977	0.717828	0.739781	0.879549
	352	1.33632	0.766406	0.467255	1.06729	0.862312	0.63127	0.920335	0.817976	0.498696	1.42624
	353	-0.808479	0.167729	0.443815	0.160145	0.581031	0.210201	0.0930492	0.0268609	0.0710747	-0.129474
	354	1.27274	0.987672	0.664808	0.831916	0.581031	0.61836	0.483369	0.82166	0.553064	1.05881
	355	1.35883	0.900029	0.439354	0.62899	0.617953	0.800597	0.388686	0.566109	0.276349	0.854693
	356	0.877703	0.399314	-0.170261	-0.686298	1.35649	0.867282	-0.930954	-0.274048	0.11685	-0.602366
	357	-0.495929	0.215335	1.09217	1.30923	0.373926	0.800597	0.489554	0.281923	1.42989	-0.649284
	358	-1.65276	0.0108156	-1.92136	-0.96572	0.587151	0.230915	-0.567024	-0.0104448	1.85549	1.5961
	359	0.717532	-0.00747178	0.0164565	0.160145	0.108022	-0.0646527	0.0172991	-0.00119657	0.00263542	0.114909
	360	1.12083	0.474295	0.45465	0.599208	0.581031	0.407943	0.348158	0.284201	0.27243	0.671613
	361	1.13668	1.08413	0.461892	0.628226	0.611453	0.610659	0.384131	0.681076	0.290172	0.714093
	Correlations
		Accuturation stress	Diversity expereience	Innovative learning envrionment	Institutional Support	Language proficency	Personal Development	Institutional Support x Language proficency	Institutional Support x Diversity expereience	Institutional Support x Innovative learning envrionment	Institutional Support x Accuturation stress
	Accuturation stress	1	0.23844	0.259994	0.316466	0.282212	0.252576	-0.21329	-0.185235	-0.159879	0.0210568
	Diversity expereience	0.23844	1	0.663709	0.639822	0.684502	0.73502	-0.490575	-0.586588	-0.512297	-0.271146
	Innovative learning envrionment	0.259994	0.663709	1	0.778211	0.60316	0.672109	-0.435367	-0.514274	-0.594871	-0.234933
	Institutional Support	0.316466	0.639822	0.778211	1	0.620276	0.730009	-0.422056	-0.469639	-0.549476	-0.236688
	Language proficency	0.282212	0.684502	0.60316	0.620276	1	0.70547	-0.492978	-0.470093	-0.415587	-0.299178
	Personal Development	0.252576	0.73502	0.672109	0.730009	0.70547	1	-0.491934	-0.532391	-0.464073	-0.274183
	Institutional Support x Language proficency	-0.21329	-0.490575	-0.435367	-0.422056	-0.492978	-0.491934	1	0.86727	0.780153	0.632006
	Institutional Support x Diversity expereience	-0.185235	-0.586588	-0.514274	-0.469639	-0.470093	-0.532391	0.86727	1	0.841066	0.543253
	Institutional Support x Innovative learning envrionment	-0.159879	-0.512297	-0.594871	-0.549476	-0.415587	-0.464073	0.780153	0.841066	1	0.440704
	Institutional Support x Accuturation stress	0.0210568	-0.271146	-0.234933	-0.236688	-0.299178	-0.274183	0.632006	0.543253	0.440704	1
	Covariances
		Accuturation stress	Diversity expereience	Innovative learning envrionment	Institutional Support	Language proficency	Personal Development	Institutional Support x Language proficency	Institutional Support x Diversity expereience	Institutional Support x Innovative learning envrionment	Institutional Support x Accuturation stress
	Accuturation stress	1	0.23844	0.259994	0.316466	0.282212	0.252576	-0.367846	-0.333379	-0.288854	0.0258898
	Diversity expereience	0.23844	1	0.663709	0.639822	0.684502	0.73502	-0.846058	-1.05572	-0.925572	-0.333379
	Innovative learning envrionment	0.259994	0.663709	1	0.778211	0.60316	0.672109	-0.750845	-0.925572	-1.07476	-0.288854
	Institutional Support	0.316466	0.639822	0.778211	1	0.620276	0.730009	-0.727888	-0.845241	-0.992743	-0.291013
	Language proficency	0.282212	0.684502	0.60316	0.620276	1	0.70547	-0.850203	-0.846058	-0.750845	-0.367846
	Personal Development	0.252576	0.73502	0.672109	0.730009	0.70547	1	-0.848401	-0.958179	-0.838446	-0.337113
	Institutional Support x Language proficency	-0.367846	-0.846058	-0.750845	-0.727888	-0.850203	-0.848401	2.97433	2.69194	2.43088	1.34014
	Institutional Support x Diversity expereience	-0.333379	-1.05572	-0.925572	-0.845241	-0.846058	-0.958179	2.69194	3.23916	2.73486	1.20214
	Institutional Support x Innovative learning envrionment	-0.288854	-0.925572	-1.07476	-0.992743	-0.750845	-0.838446	2.43088	2.73486	3.2642	0.978974
	Institutional Support x Accuturation stress	0.0258898	-0.333379	-0.288854	-0.291013	-0.367846	-0.337113	1.34014	1.20214	0.978974	1.51172
	Descriptives
		Mean	Median	Observed min	Observed max	Standard deviation	Excess kurtosis	Skewness	Number of observations used	Cramér-von Mises test statistic	Cramér-von Mises p value
	Accuturation stress	3.92565e-17	0.0434322	-2.158	1.67604	1	-0.803555	-0.185751	362	0.282543	0.000526115
	Diversity expereience	1.03662e-16	0.135161	-3.95806	1.30939	1	3.08014	-1.49138	362	1.39187	7.37e-10
	Innovative learning envrionment	-7.23792e-17	0.0330883	-3.21067	1.09217	1	1.93018	-1.34928	362	1.65601	7.37e-10
	Institutional Support	1.24823e-16	0.160145	-3.2871	1.30923	1	1.25478	-1.03849	362	1.02257	1.25349e-09
	Language proficency	4.29368e-17	0.108022	-3.63737	1.35649	1	1.70935	-0.993659	362	0.619628	2.51633e-07
	Personal Development	-4.84572e-17	0.14079	-4.09311	1.27817	1	2.97483	-1.3727	362	1.07224	8.70796e-10
	Residuals
	Outer model scores
	Case index	AS 1	AS 2	AS 3	AS 4	AS 5	DE 1	DE 2	DE 3	DE 4	DE 5	DE 6	DE 7	ILE 1	ILE 2	ILE 3	ILE 4	ILE 5	IS 1	IS 2	IS 3	IS 4	IS 5	LP 1	LP 2	LP 3	LP 4	LP 5	PD 1	PD 2	PD 3	PD 4	PD 5	PD 6	Institutional Support x Language proficency	Institutional Support x Innovative learning envrionment	Institutional Support x Diversity expereience	Institutional Support x Accuturation stress
	0	-0.371882	-0.190138	0.444972	-0.163481	0.566513	-0.411983	0.311751	0.221284	-0.748382	0.50223	-0.529749	0.869851	-0.397331	0.568845	-0.351149	0.486822	-0.357336	-0.257162	-0.21965	-0.219611	-0.13772	0.821901	0.0256897	0.0712668	-1.93099	0.877277	0.989541	0.602679	-0.42291	0.241605	0.241576	-0.871393	0.264985	-7.23396e-17	7.98075e-16	-3.16721e-16	2.88468e-17
	1	-0.279045	0.710144	-1.26143	0.654495	0.606554	0.312617	1.10802	-1.0946	-0.997624	1.26383	0.183865	-1.11106	-1.36724	-0.413441	0.636884	-0.452335	1.58927	-0.00092572	0.0382478	1.02644	0.0289303	-1.08165	1.44166	-0.469602	0.53001	-1.99657	0.446547	0.508895	0.627878	-0.882274	0.312689	-0.844753	0.323828	-2.27867e-17	1.97517e-16	-3.74467e-16	-9.55755e-17
	2	-0.175692	0.000912508	-0.227834	0.838088	-0.0442471	0.871427	-0.294517	-0.418727	-0.326554	-0.125157	0.866509	-0.524171	-0.764222	0.198955	1.17429	-0.83191	0.25007	0.519131	-0.421795	0.582915	-0.323549	-0.396226	0.807579	-1.09052	0.849527	-0.365271	-0.211433	-0.136804	0.893154	-0.510011	0.642189	-0.480528	-0.429368	-5.30972e-17	1.23791e-15	-4.58689e-16	5.66156e-17
	3	0.133615	-0.527462	0.0594491	0.283769	0.232141	0.605853	0.407421	0.263869	0.384235	-1.50543	0.472655	-0.904034	-1.57347	0.359905	0.425078	0.304613	0.408966	0.169057	0.212879	0.211564	0.259896	-0.825119	0.273458	0.313891	0.285819	-1.10586	0.203085	0.172322	0.264524	-0.141313	-0.0988466	-0.111747	-0.068778	-7.81976e-17	1.00802e-15	-5.44277e-16	-9.67335e-17
	4	0.123655	0.312117	0.132777	-0.460879	-0.519914	-0.16212	-0.436515	0.488297	-0.470342	0.764853	-0.283674	0.215429	0.392241	-0.597464	-0.532315	0.302344	0.435023	-0.0440526	-0.00338511	-0.00402343	0.0610877	-0.00160919	-0.155873	-0.106526	-0.161024	-0.392471	0.801137	0.293078	0.205208	-0.127659	-0.136981	-0.106211	-0.0961585	-7.22844e-17	9.07167e-16	-5.3225e-16	-2.40783e-17
	5	-0.495789	-0.330499	1.10234	0.462726	-0.373194	0.383679	0.192333	0.105158	0.18625	-0.637813	0.386156	-0.868521	-0.419313	-0.431968	-0.291808	0.501426	0.599775	-1.20575	-1.18441	0.811647	0.869797	0.847653	-0.286417	-0.333401	-0.304694	0.338888	0.590877	0.172322	0.264524	-0.141313	-0.0988466	-0.111747	-0.068778	-1.09285e-16	1.36037e-15	-2.87316e-16	-5.8096e-17
	6	0.397029	-0.251249	-0.468342	0.60898	-0.275634	-0.236197	-0.517919	-0.635973	-0.552772	0.686993	0.666297	0.993956	-0.397331	0.568845	-0.351149	0.486822	-0.357336	0.546365	-0.394158	-0.393572	0.684274	-0.370161	0.391125	-0.485087	0.416087	-0.744551	0.399982	0.790483	0.742192	-0.676793	-0.647803	0.487182	-0.592482	-1.52282e-17	6.74755e-16	-3.13911e-16	9.56294e-17
	7	-0.108468	0.0860753	-0.0828193	0.161729	0.0587379	0.0696048	-0.152807	-0.230473	-0.163242	0.0578984	0.076843	0.571394	-0.76192	0.194409	0.184571	0.105531	0.244214	-0.0807232	-0.0384661	-0.0239136	0.0992681	0.0571303	-0.0306415	0.115147	-0.0228828	-0.0242764	-0.0376771	0.0515672	0.32384	-0.154968	-0.0607124	-0.117284	-0.0413974	1.48792e-16	-5.13963e-16	9.94212e-16	5.08695e-16
	8	-0.0264218	0.126571	-0.171771	0.0500245	0.0462209	1.02801	-1.14529	0.793715	-1.20786	1.06525	-1.02513	1.24803	-0.768906	1.17929	1.16948	-0.836808	-0.725886	-0.00738204	0.0316959	0.0158667	0.0229072	-0.0603487	0.142915	0.0870162	0.142149	-0.374496	-0.00717463	0.0515672	0.32384	-0.154968	-0.0607124	-0.117284	-0.0413974	6.53469e-17	7.66683e-16	-6.08936e-16	-2.11713e-17
	9	-0.562982	-0.395932	0.184901	0.403275	1.13891	0.373255	0.151816	0.015307	0.125407	0.301743	-0.779342	-0.237422	0.173489	0.169935	-0.675063	0.111164	0.22142	-0.00738204	0.0316959	0.0158667	0.0229072	-0.0603487	0.47259	-0.504354	0.493074	0.179894	-0.633841	0.0515672	0.32384	-0.154968	-0.0607124	-0.117284	-0.0413974	-2.87353e-17	8.02777e-16	-3.01328e-16	-1.79049e-16
	10	0.246725	0.372861	-0.000650333	-0.628436	-0.538689	-0.195969	0.549131	0.452123	0.547546	-1.32238	-0.31701	0.191531	0.411921	0.407895	0.398062	-0.649701	-0.516232	-0.643234	-0.611437	0.393867	0.484532	0.452392	0.260581	-0.711962	0.272416	-0.0131913	0.189722	-1.10111	-0.920558	-0.387382	0.767904	0.776657	0.767102	-9.52381e-17	3.17305e-16	-2.42864e-16	-4.16835e-16
	11	-0.155192	-0.808702	0.646233	0.856225	-0.0259292	-0.834023	0.812684	-1.43225	0.794607	-1.11781	0.835849	1.01798	-1.19867	0.744836	0.810018	0.69659	-1.15343	-0.0168186	0.0242521	-0.980511	1.06891	0.0244564	0.899669	-1.09939	0.937572	-1.63994	0.852893	1.24137	-0.695756	-0.139022	-0.0964974	1.02507	-1.14307	-9.5235e-17	1.19663e-15	-7.26877e-16	-5.7236e-17
	12	0.411851	-0.295916	-0.702309	1.17363	-0.391136	-0.864505	-0.214594	-0.341007	-0.245623	0.977111	0.938135	-0.472824	-0.00369602	-0.0120364	0.0531271	-0.0741379	0.0417713	0.348476	0.394955	0.393069	-0.555142	-0.653397	0.142915	0.0870162	0.142149	-0.374496	-0.00717463	-1.27287	-1.10598	0.550153	0.557889	0.571753	0.566748	-3.79423e-17	1.05841e-15	-6.26749e-16	4.0777e-17
	13	1.31521	-0.186701	-1.32559	0.593377	-1.02731	-1.45755	1.12127	-0.0870647	-1.00403	1.22898	-0.933452	1.21623	-1.16569	-0.20645	0.843881	-1.21418	1.79362	0.753019	-0.184445	-1.18855	0.877059	-0.172373	1.63548	-1.29305	0.731735	0.388734	-1.43945	0.931831	-0.0675674	0.634187	-0.474974	-1.61325	0.648934	-1.11713e-16	1.47635e-15	-1.09744e-15	-7.46886e-17
	14	0.174638	-0.507214	0.0149735	0.227917	0.225883	0.380439	1.18255	1.06809	-0.922154	-0.716531	0.250659	-1.894	-0.419313	-0.431968	-0.291808	0.501426	0.599775	-0.0440526	-0.00338511	-0.00402343	0.0610877	-0.00160919	0.0561365	0.101081	0.0596331	-0.199386	-0.0224259	0.172322	0.264524	-0.141313	-0.0988466	-0.111747	-0.068778	-7.7633e-17	1.18495e-15	-6.40541e-16	-1.05762e-16
	15	0.0146013	0.146819	-0.216246	-0.00582764	0.0399623	1.00129	-0.180869	0.686448	-0.231287	-0.0639722	-1.18375	0.205973	0.55298	-0.425473	-0.285313	0.508039	-0.365022	0.910987	0.967926	-0.0247113	-0.940406	-1.04866	-0.0615298	0.900059	-0.0706343	-0.560692	-0.219323	0.326209	0.430655	1.18462	-1.0297	0.0718349	-0.96581	-1.00878e-16	1.20602e-15	-7.89457e-16	-1.45308e-16
	16	-0.727912	-0.556541	0.886742	1.08533	0.205458	1.43737	-1.71829	0.186053	0.303205	-0.556142	1.42387	-0.955444	0.360893	0.3624	-0.482593	0.307153	-0.559779	0.0228322	0.060225	-0.974813	-0.0212962	0.902209	-0.608838	0.265074	0.331399	0.895498	-0.862051	-0.305031	-1.02349	0.562108	-0.496734	1.72636	-0.457362	2.94024e-16	-1.03233e-16	4.58599e-16	-3.91347e-16
	17	-0.655825	0.323534	0.871118	0.228981	-0.559114	0.14409	-0.100017	-0.229587	-0.129601	-0.96495	1.04082	0.431613	-0.00369602	-0.0120364	0.0531271	-0.0741379	0.0417713	-0.0440526	-0.00338511	-0.00402343	0.0610877	-0.00160919	-0.690303	0.284341	0.254412	-0.0289463	0.171771	0.172322	0.264524	-0.141313	-0.0988466	-0.111747	-0.068778	-8.23543e-17	1.0485e-15	-5.93367e-16	-1.0582e-16
	18	0.0146013	0.146819	-0.216246	-0.00582764	0.0399623	-0.0411521	0.6902	0.538855	0.670579	-0.209139	-1.31977	-0.722362	-0.00369602	-0.0120364	0.0531271	-0.0741379	0.0417713	0.135366	0.17869	0.177482	-0.75395	0.170113	0.889355	-0.0962434	-0.0526296	-0.544937	-0.201372	-1.1858	1.10241	-0.358015	-0.26887	0.814151	-0.23998	-7.47502e-17	1.05303e-15	-5.52642e-16	-7.15789e-17
	19	0.164678	0.332365	0.0883009	-0.516732	-0.526172	-0.0132867	-0.27296	0.647344	-0.304725	-0.104538	-0.137097	0.320505	0.0229694	0.00843788	-0.00140459	-0.0838442	0.0606168	-0.0807232	-0.0384661	-0.0239136	0.0992681	0.0571303	-1.11963	-0.136076	-0.192431	0.684438	0.769823	0.293078	0.205208	-0.127659	-0.136981	-0.106211	-0.0961585	-1.17023e-17	-8.81008e-16	-3.46154e-16	7.83304e-17
	20	-0.0674449	0.106323	-0.127295	0.105877	0.0524794	0.142946	-0.101274	-0.230809	-0.130874	0.0596722	0.0167662	0.430805	-0.00369602	-0.0120364	0.0531271	-0.0741379	0.0417713	-0.0440526	-0.00338511	-0.00402343	0.0610877	-0.00160919	0.0561365	0.101081	0.0596331	-0.199386	-0.0224259	0.172322	0.264524	-0.141313	-0.0988466	-0.111747	-0.068778	-7.7633e-17	1.0485e-15	-5.93139e-16	-5.46001e-17
	21	-0.594272	-0.446103	0.928288	-0.544544	1.06803	-0.0103173	-1.29254	0.650518	0.754135	-0.101417	-0.134173	0.322601	0.781193	-0.198007	-0.132848	-0.263513	-0.141826	0.518458	0.569586	-0.421804	-0.324177	-0.39687	-0.0306415	0.115147	-0.0228828	-0.0242764	-0.0376771	0.293078	0.205208	-0.127659	-0.136981	-0.106211	-0.0961585	2.9991e-17	8.61731e-16	-4.76233e-16	-1.7616e-16
	22	0.0720922	0.261905	-0.770143	0.321484	0.220082	-0.485092	0.23141	-0.901951	0.22582	0.425387	0.421176	-0.0125902	0.0229694	0.00843788	-0.00140459	-0.0838442	0.0606168	0.0986959	0.143609	0.157592	-0.715769	0.228852	0.173803	-0.697897	0.189901	0.161919	0.174471	0.783537	0.734693	0.457316	-0.656296	-0.655634	-0.600585	7.76131e-17	-5.8026e-16	2.65675e-16	3.56822e-16
	23	0.984578	-2.16782	0.0773727	0.300843	1.03546	-0.434004	-0.793417	1.08544	1.23974	-0.697366	-0.816048	0.469568	0.173489	0.169935	-0.675063	0.111164	0.22142	0.311805	0.359874	0.373179	-0.516961	-0.594658	-1.45719	-1.5789	0.427914	1.22727	1.38832	0.471471	-0.374878	1.35788	0.26693	-0.889399	-0.796365	-1.15988e-16	1.26975e-15	-1.92373e-15	2.55122e-17
	24	-0.439105	-0.2753	0.299957	0.512878	0.463528	0.866577	0.693934	-1.54773	-1.43675	0.820258	0.729426	0.110863	0.727862	-0.238956	-0.023785	-0.2441	-0.179517	-0.0440526	-0.00338511	-0.00402343	0.0610877	-0.00160919	-0.634282	-0.773085	-0.67455	1.97672	0.155107	0.196355	-0.482206	0.0177216	0.116323	0.0554438	0.127495	-1.0732e-16	1.46939e-15	-7.37571e-16	-7.65186e-17
	25	-0.0625752	-0.718512	0.732256	-0.7178	0.842902	1.15597	1.04101	-1.15976	-1.06548	-0.851908	0.123812	1.33837	-1.39553	-0.442494	0.607831	1.46333	-0.381825	0.547038	-1.38554	0.611147	0.684902	-0.369517	-1.75416	0.0577309	2.06996	0.70266	-1.08177	1.74228	-0.154987	-0.683974	-0.603032	0.488119	-0.558771	-1.64641e-16	1.53762e-15	-6.76969e-16	2.93599e-17
	26	1.46448	-0.0610425	-1.26953	-0.194686	-0.936846	0.0696048	-0.152807	-0.230473	-0.163242	0.0578984	0.076843	0.571394	0.200155	0.190409	-0.729595	0.101458	0.240265	-0.00738204	0.0316959	0.0158667	0.0229072	-0.0603487	0.391125	-0.485087	0.416087	-0.744551	0.399982	0.602679	-0.42291	0.241605	0.241576	-0.871393	0.264985	-1.86869e-16	2.24094e-15	-1.79022e-15	1.72802e-16
	27	0.0818248	0.231982	-0.0712312	-0.682187	0.142947	0.217023	-0.0198698	0.893461	-0.0484435	0.137532	-0.933205	-0.347723	-0.00369602	-0.0120364	0.0531271	-0.0741379	0.0417713	-0.0440526	-0.00338511	-0.00402343	0.0610877	-0.00160919	0.0561365	0.101081	0.0596331	-0.199386	-0.0224259	0.00750904	0.0865961	-0.337887	-0.300368	0.826163	-0.261029	-7.7633e-17	1.0485e-15	-6.07924e-16	-1.0134e-16
	28	-0.630402	0.348292	0.0397033	-1.4045	1.82182	-0.574414	0.10419	1.0141	1.13274	-0.769634	0.200902	-1.92967	0.169563	0.165903	0.23107	1.07968	-1.72498	0.768238	0.820932	-0.186326	-0.163549	-1.27912	0.787136	-3.13703	0.828251	0.720504	0.810916	1.05309	-1.86137	0.77881	-0.326711	0.800461	-0.28616	-1.14777e-16	8.64607e-16	-4.09189e-16	1.56391e-17
	29	-0.330889	-0.18962	1.17292	0.516476	-1.05483	-0.62058	1.0763	-0.0803409	-2.0853	1.23349	1.17836	-1.13144	0.532543	-0.446462	-2.12663	0.486666	1.55667	-0.187474	0.841001	-1.17036	0.837317	-0.232715	0.598132	0.730865	-0.347929	-0.556022	-0.428771	1.55097	-1.32387	0.230242	0.28206	0.259891	-0.781931	-1.39164e-16	4.18225e-16	-4.4894e-16	8.85347e-17
	30	-0.0469453	-0.703291	0.746773	0.124014	0.0707973	0.284203	0.0539558	0.965252	1.08187	-0.817681	-0.867043	-1.13112	-0.180881	-0.194007	0.781317	-0.25944	-0.137877	0.34202	0.388403	-0.617501	-0.561165	0.3679	-0.268537	-0.315893	0.693381	-0.749221	0.609431	0.31711	-0.541522	0.0313763	0.078189	0.0609807	0.100114	-5.70475e-17	1.13456e-15	-5.41138e-16	-1.38097e-16
	31	0.448592	-0.201037	0.434577	-0.173384	-1.01563	-0.420294	0.273555	0.133691	0.248681	0.418181	-0.67024	-0.159211	0.0229694	0.00843788	-0.00140459	-0.0838442	0.0606168	0.311805	0.359874	0.373179	-0.516961	-0.594658	0.0561365	0.101081	0.0596331	-0.199386	-0.0224259	0.172322	0.264524	-0.141313	-0.0988466	-0.111747	-0.068778	-6.78495e-17	-2.23038e-16	-9.65128e-16	1.63233e-16
	32	0.0194709	-0.678016	0.643304	-0.829504	0.830385	0.541642	-0.685985	0.19525	0.312782	-0.547096	0.409418	-0.118541	0.200155	0.190409	-0.729595	0.101458	0.240265	-0.257162	-0.21965	-0.219611	-0.13772	0.821901	0.86391	-1.1344	-1.05858	0.536283	0.815786	0.172322	0.264524	-0.141313	-0.0988466	-0.111747	-0.068778	-1.25433e-16	5.68688e-16	-7.9461e-16	-2.1696e-16
	33	-0.640165	0.358485	0.113213	0.334985	0.283866	0.373662	0.123201	-1.10808	0.0766167	-0.798966	1.13461	0.401324	0.385255	0.38742	0.452594	-0.639995	-0.535078	0.169057	0.212879	0.211564	0.259896	-0.825119	0.976133	-0.110309	0.0298864	-0.720047	-0.186121	-0.294104	-1.01169	-0.567253	0.635639	0.604867	0.631921	-5.71145e-17	1.00463e-15	-4.75758e-16	-9.53248e-17
	34	-0.000221302	0.191486	0.0177201	-0.570482	0.155464	0.142946	-0.101274	-0.230809	-0.130874	0.0596722	0.0167662	0.430805	-0.569833	-0.593464	0.381851	0.306417	0.438972	0.518458	0.569586	-0.421804	-0.324177	-0.39687	0.265893	-0.70676	0.277945	-1.11275	1.2388	1.11054	0.125358	-1.43746	-0.256466	-0.265531	0.857391	-9.18963e-17	4.86756e-16	-5.9638e-16	1.79592e-16
	35	-0.150298	0.00593999	-0.286827	-0.0595785	0.721599	0.630693	-0.588125	-0.754694	-0.643679	0.572328	0.497119	0.775155	-0.00369602	-0.0120364	0.0531271	-0.0741379	0.0417713	-0.0440526	-0.00338511	-0.00402343	0.0610877	-0.00160919	0.260581	-0.711962	0.272416	-0.0131913	0.189722	-0.75544	0.414973	0.024903	0.0715528	0.0545059	0.0937831	-8.27907e-17	1.0485e-15	-6.9049e-16	-9.02797e-17
	36	-1.33192	-0.354551	1.87064	0.366624	0.365969	0.0693341	-0.182167	0.735636	-0.212787	-0.0176985	-0.0557292	-0.451991	0.0229694	0.00843788	-0.00140459	-0.0838442	0.0606168	-0.0807232	-0.0384661	-0.0239136	0.0992681	0.0571303	0.598132	0.730865	-0.347929	-0.556022	-0.428771	-1.25285	-0.122011	0.574037	0.582375	-0.538886	0.590107	1.91113e-17	-8.81008e-16	-4.80969e-16	-3.10581e-16
	37	-0.165959	-0.0290105	0.471078	-0.165583	-0.121382	-0.345073	0.356217	1.25918	0.332385	-0.528581	-0.596159	-0.936931	0.796094	-1.16785	0.792622	-0.247929	-0.126718	-0.251379	0.778283	-0.21376	-0.132325	-0.200041	-0.690303	0.284341	0.254412	-0.0289463	0.171771	-0.920253	0.237046	-0.171671	-0.129968	0.992417	-0.0984682	-8.60198e-17	9.41505e-16	-7.99985e-16	-1.92996e-16
	38	0.381399	-0.266469	-0.48286	-0.232835	0.49647	-0.243772	-0.526244	0.40104	0.494353	0.679031	-0.364088	-0.673044	-0.382429	-0.400999	0.574321	0.502406	-0.342227	0.348476	0.394955	0.393069	-0.555142	-0.653397	-0.690303	0.284341	0.254412	-0.0289463	0.171771	0.31711	-0.541522	0.0313763	0.078189	0.0609807	0.100114	-7.54143e-17	1.22581e-15	-7.27654e-16	-1.73736e-16
	39	-0.0674449	0.106323	-0.127295	0.105877	0.0524794	0.142946	-0.101274	-0.230809	-0.130874	0.0596722	0.0167662	0.430805	-0.00369602	-0.0120364	0.0531271	-0.0741379	0.0417713	-0.0440526	-0.00338511	-0.00402343	0.0610877	-0.00160919	0.0561365	0.101081	0.0596331	-0.199386	-0.0224259	0.172322	0.264524	-0.141313	-0.0988466	-0.111747	-0.068778	-7.7633e-17	1.0485e-15	-5.93139e-16	-5.46001e-17
	40	0.546298	-0.12559	-0.412279	-0.179084	-0.185166	-1.05688	0.596851	0.498529	0.595868	0.774917	-1.29717	-0.608638	0.210373	0.200903	0.191065	0.112144	-0.720582	0.518458	0.569586	-0.421804	-0.324177	-0.39687	-0.690303	0.284341	0.254412	-0.0289463	0.171771	0.293078	0.205208	-0.127659	-0.136981	-0.106211	-0.0961585	-8.96558e-17	3.05857e-16	-3.64737e-16	-7.83278e-17
	41	-0.718149	-0.566734	0.813232	-0.654147	1.74341	-0.245597	0.494594	0.39909	-0.563233	-0.348713	0.65704	-0.674333	0.0229694	0.00843788	-0.00140459	-0.0838442	0.0606168	-0.643234	-0.611437	0.393867	0.484532	0.452392	0.173803	-0.697897	0.189901	0.161919	0.174471	-0.470346	0.533072	0.234566	-0.884653	0.256095	0.2581	3.98443e-17	-1.88759e-16	-1.90884e-16	-1.75578e-16
	42	0.495285	0.674011	0.477946	-0.132071	-2.54605	-0.664447	1.99282	-1.32975	-1.17705	-1.01489	1.89347	0.114508	-2.14429	0.758816	0.748992	0.68027	-0.169789	0.512675	-0.428347	-0.427654	-0.329572	0.625071	-0.572637	-0.514637	0.384679	0.332359	0.368668	0.293078	0.205208	-0.127659	-0.136981	-0.106211	-0.0961585	-8.06827e-18	8.32606e-16	-2.10587e-15	8.86622e-17
	43	0.0146013	0.146819	-0.216246	-0.00582764	0.0399623	0.142946	-0.101274	-0.230809	-0.130874	0.0596722	0.0167662	0.430805	0.0229694	0.00843788	-0.00140459	-0.0838442	0.0606168	-0.0807232	-0.0384661	-0.0239136	0.0992681	0.0571303	0.802576	-0.0821781	-0.135146	-0.369827	-0.216623	-0.634685	0.355657	0.0385576	0.0334186	0.0600428	0.0664025	-2.30542e-17	-8.81008e-16	-6.01083e-16	-5.11137e-16
	44	0.241862	-0.422051	0.159989	-0.448442	0.328868	0.465156	0.281869	0.192226	0.276915	0.473649	-0.556529	-1.64182	-0.00369602	-0.0120364	0.0531271	-0.0741379	0.0417713	0.342693	-0.602978	0.387218	-0.560537	0.368544	0.477903	-0.499152	0.498603	-0.919661	0.415233	0.481924	-0.363594	0.22795	0.27971	-0.87693	0.292365	-6.52077e-17	1.05827e-15	-7.92462e-16	-1.14274e-16
	45	-0.227482	0.760356	-0.358515	-0.127868	-0.133441	-0.576527	0.101869	1.01184	0.0748303	0.253971	-0.824104	-0.269511	-0.574516	0.386874	0.377041	0.30152	-0.536984	0.549346	-0.393266	-0.407764	-0.367752	0.566331	0.255579	0.296383	-0.712256	-0.0177469	0.184532	-1.04101	0.296362	-0.185326	-0.0918342	0.98688	-0.0710876	-7.0868e-17	1.51732e-15	-4.70168e-16	-8.29256e-17
	46	0.334675	-1.16125	0.246193	0.461662	0.411803	-0.337674	0.364348	0.221982	0.340619	0.505021	-0.588872	-0.931707	0.365576	-0.617938	-0.477783	0.31205	0.416177	-0.606564	-0.576356	0.413757	0.446352	0.393652	0.0561365	0.101081	0.0596331	-0.199386	-0.0224259	0.172322	0.264524	-0.141313	-0.0988466	-0.111747	-0.068778	-8.41536e-17	8.82443e-16	-4.26878e-16	-1.08797e-16
	47	-0.367019	0.604775	0.284333	-0.343475	-0.301044	-0.951555	-1.3331	0.611077	0.713065	-0.14021	0.852404	0.296544	0.968596	-0.00554209	0.0596216	-0.0675247	-0.923025	0.762455	-0.177001	-0.192177	-0.168944	-0.257178	-0.278852	0.68725	-0.29682	0.345778	-0.444834	-0.75544	0.414973	0.024903	0.0715528	0.0545059	0.0937831	-1.91284e-17	1.06147e-15	-7.65865e-16	7.39676e-17
	48	0.133615	-0.527462	0.0594491	0.283769	0.232141	0.228711	-1.02987	-0.139157	-0.0354367	-0.876007	1.12416	1.32218	0.77651	0.782331	-0.137658	-0.268411	-1.11778	-0.0777429	-0.0375742	-0.0381055	-0.952758	0.993622	-0.777081	0.298406	0.171896	0.146164	0.15652	0.491901	-0.352822	-0.902543	-0.827102	0.269502	1.38054	-5.10604e-17	9.90591e-16	-6.1461e-16	-5.9034e-17
	49	0.613522	-0.0404273	-0.267264	-0.855443	-0.0821812	-0.0979084	0.656892	0.556915	-0.398889	-0.193482	-0.220436	-0.570064	0.0229694	0.00843788	-0.00140459	-0.0838442	0.0606168	0.725785	-0.212082	-0.212067	-0.130764	-0.198439	-0.143306	-0.0942198	0.831522	-0.381026	-0.229384	-1.2459	-0.114512	-0.560071	0.590868	0.603929	0.59821	-6.20191e-17	4.70887e-16	-4.76595e-16	8.42962e-18
	50	0.164678	0.332365	0.0883009	-0.516732	-0.526172	0.243119	0.0088076	-0.123761	-0.0194045	0.164961	1.13835	-1.99095	0.183708	0.180429	0.245597	0.121851	-0.739427	-0.0440526	-0.00338511	-0.00402343	0.0610877	-0.00160919	-0.15362	0.908923	-0.158679	0.713973	-1.28365	0.172322	0.264524	-0.141313	-0.0988466	-0.111747	-0.068778	-7.23413e-17	1.09497e-15	-6.13133e-16	-6.56604e-17
	51	0.505275	-0.145838	-0.367803	-0.123232	-0.178908	1.17535	0.0394656	-1.13906	0.0116401	0.194284	0.142896	-0.309602	0.401703	0.3974	-0.522598	-0.660388	0.444615	0.762455	-0.177001	-0.192177	-0.168944	-0.257178	0.0435692	0.0887751	-0.932913	-0.210832	1.00809	-0.744987	0.426257	-1.10502	0.0843333	0.0669754	1.18251	-9.18627e-17	1.72453e-15	-4.66221e-16	-2.90775e-16
	52	-0.0674449	0.106323	-0.127295	0.105877	0.0524794	0.216286	-0.0497416	-0.231146	-0.0985068	0.0614459	-0.0433106	0.290216	-0.00369602	-0.0120364	0.0531271	-0.0741379	0.0417713	-0.00738204	0.0316959	0.0158667	0.0229072	-0.0603487	0.142915	0.0870162	0.142149	-0.374496	-0.00717463	0.172322	0.264524	-0.141313	-0.0988466	-0.111747	-0.068778	6.53469e-17	1.07406e-15	6.19827e-16	-2.77951e-16
	53	0.0251718	0.196513	-0.0412727	-1.46815	0.92131	0.0688682	-0.182679	-1.35508	-0.213305	-0.0181881	0.966737	1.20933	-0.560372	0.4014	0.391568	-0.656315	0.448564	-0.0807232	-0.0384661	-0.0239136	0.0992681	0.0571303	-0.373195	-0.319336	-0.38721	0.513998	0.575626	0.373611	1.44418	-2.18602	-2.09075	1.26291	1.24256	2.68954e-17	-1.05431e-16	-4.80209e-16	1.32673e-16
	54	-0.175692	0.000912508	-0.227834	0.838088	-0.0442471	0.919816	-0.270405	0.59938	-0.321952	-1.17543	-0.241067	0.979276	0.579645	-0.404999	-0.339845	0.498333	-0.346176	1.3522	0.423607	-1.58644	0.453614	-0.626374	0.112158	-0.956345	-0.869329	1.80628	-0.0390907	-0.920253	0.237046	-0.171671	-0.129968	0.992417	-0.0984682	-3.47743e-17	1.24723e-15	-2.82385e-16	-1.57676e-16
	55	-0.439105	-0.2753	0.299957	0.512878	0.463528	0.630573	0.463649	0.368997	-0.594569	-0.378311	0.629306	-1.52504	-0.392647	-0.411493	-0.34634	0.491719	0.61862	-0.0440526	-0.00338511	-0.00402343	0.0610877	-0.00160919	-1.24261	0.6577	-0.328228	1.42269	-0.476148	0.336661	0.441939	0.0546948	-1.01692	0.0843044	0.12292	-9.1973e-17	9.52064e-16	-5.09967e-16	-7.65186e-17
	56	0.0146013	0.146819	-0.216246	-0.00582764	0.0399623	0.863852	-0.302842	0.618286	0.720572	-0.133119	-0.163877	-2.19117	0.200155	0.190409	-0.729595	0.101458	0.240265	0.583036	-0.359077	-0.373682	0.646093	-0.4289	-1.52352	0.481666	0.366674	0.316604	0.350717	0.599173	-0.426695	0.237423	0.237289	0.258953	-0.815642	-1.43692e-16	1.71539e-15	-7.14356e-16	9.35607e-17
	57	0.0146013	0.146819	-0.216246	-0.00582764	0.0399623	0.753541	0.569718	0.421694	0.548578	-1.3502	-0.404821	-0.799766	0.499649	-0.466422	-0.17625	0.527452	-0.402713	-0.384018	-0.352648	1.62572	-0.400843	-0.514663	0.043259	-0.924771	0.0462304	0.893278	-0.0357886	-0.634685	0.355657	0.0385576	0.0334186	0.0600428	0.0664025	-1.06455e-16	-5.20279e-15	6.89472e-16	4.56518e-16
	58	-0.181589	-0.044231	0.45656	-1.0074	0.650723	0.0497803	0.819189	0.71474	-0.234546	-0.0382508	-1.09791	-0.465796	0.0229694	0.00843788	-0.00140459	-0.0838442	0.0606168	0.305349	0.353322	-0.637391	-0.522985	0.426639	-0.0306415	0.115147	-0.0228828	-0.0242764	-0.0376771	0.0170821	1.05929	0.815924	-0.288663	-0.296945	-1.3264	7.22448e-17	-2.33861e-16	-4.96925e-16	-3.17882e-16
	59	-0.129799	-0.803675	0.587241	-0.0414409	0.739917	-0.427694	0.265424	1.17089	0.240447	-0.615421	-0.677527	-0.164435	-0.0178403	-0.0265627	0.0386004	0.883696	-0.943777	-0.427818	0.5971	-0.409457	-0.369313	0.56473	-0.16875	-1.13238	-0.174427	0.700193	0.787774	-0.163776	-0.0983183	0.600213	0.60921	-0.512704	-0.46083	-1.05101e-16	1.07465e-15	-3.75714e-16	-6.80662e-17
	60	-0.376751	0.634698	-0.414578	0.660195	-0.223909	0.761212	0.607209	-1.58162	0.606357	-0.241001	-0.264961	0.228843	-0.382429	-0.400999	0.574321	0.502406	-0.342227	0.339712	-0.60387	0.40141	0.491489	-0.567948	0.603134	-0.277479	0.636744	-0.551466	-0.423581	0.602679	-0.42291	0.241605	0.241576	-0.871393	0.264985	-1.76267e-17	5.4575e-16	-3.01179e-16	1.52534e-16
	61	0.164678	0.332365	0.0883009	-0.516732	-0.526172	-0.476082	0.241311	0.152785	0.235845	0.434857	0.430049	-1.66788	-0.419313	-0.431968	-0.291808	0.501426	0.599775	-0.0440526	-0.00338511	-0.00402343	0.0610877	-0.00160919	-0.161185	-0.111728	-0.166553	0.707083	-0.247937	0.172322	0.264524	-0.141313	-0.0988466	-0.111747	-0.068778	-7.21504e-17	1.18495e-15	-4.69585e-16	-6.56604e-17
	62	-0.108468	0.0860753	-0.0828193	0.161729	0.0587379	-3.10459	0.334148	0.243065	0.329853	0.523652	0.513249	0.88424	0.0229694	0.00843788	-0.00140459	-0.0838442	0.0606168	-0.0807232	-0.0384661	-0.0239136	0.0992681	0.0571303	-0.0306415	0.115147	-0.0228828	-0.0242764	-0.0376771	0.293078	0.205208	-0.127659	-0.136981	-0.106211	-0.0961585	1.48792e-16	-8.81008e-16	2.71153e-16	5.08695e-16
	63	0.0820517	-0.577674	-0.84347	1.06613	0.972137	-2.47856	1.02211	0.912067	-0.0290681	0.155833	0.106868	-0.33543	-0.195783	0.775837	-0.144153	-0.275024	-0.152986	-0.0777429	-0.0375742	-0.0381055	-0.952758	0.993622	-0.373195	-0.319336	-0.38721	0.513998	0.575626	0.437865	-0.600838	0.0450309	0.0400548	0.0665176	0.0727335	-6.36831e-17	9.88649e-16	-6.16025e-16	-5.59903e-17
	64	0.541208	-0.110846	0.520599	-1.74741	-0.146799	0.624533	-0.565833	-0.682566	0.454265	-0.384659	0.623358	0.132348	0.579645	-0.404999	-0.339845	0.498333	-0.346176	-0.578657	-1.5401	0.441988	1.4548	0.420362	-0.0306415	0.115147	-0.0228828	-0.0242764	-0.0376771	-0.153324	-0.0870342	-0.529713	0.62199	-0.500235	0.6279	-1.39307e-16	1.26128e-15	-7.69018e-16	-1.74475e-16
	65	0.0818248	0.231982	-0.0712312	-0.682187	0.142947	0.0696048	-0.152807	-0.230473	-0.163242	0.0578984	0.076843	0.571394	0.0229694	0.00843788	-0.00140459	-0.0838442	0.0606168	0.967474	-1.95094	1.03647	1.07712	-0.994595	-0.25597	-0.303586	1.68593	-0.737775	-0.42109	-0.60762	-0.3878	0.201208	-0.866717	0.230851	1.34275	-8.98752e-17	8.76016e-16	-4.4757e-16	-9.73517e-17
	66	-0.0264218	0.126571	-0.171771	0.0500245	0.0462209	0.529487	0.323502	-0.862847	0.299257	0.465954	-0.625478	-0.127122	-0.0303614	-0.0325107	0.107659	-0.0644315	0.0229258	-0.00738204	0.0316959	0.0158667	0.0229072	-0.0603487	0.142915	0.0870162	0.142149	-0.374496	-0.00717463	0.0515672	0.32384	-0.154968	-0.0607124	-0.117284	-0.0413974	6.53469e-17	-3.64097e-16	-1.08765e-16	-2.11713e-17
	67	-0.0264218	0.126571	-0.171771	0.0500245	0.0462209	-0.253789	-0.595376	-0.812195	0.38472	0.517878	0.384361	0.596801	-0.0256782	-1.01285	0.112469	-0.0595338	0.998882	-1.94537	-0.947182	0.0290111	1.01744	2.00704	-0.069095	-0.120591	-0.078508	-0.567581	0.816388	1.93365	1.01397	-0.455718	-1.48804	-2.68716	1.81754	3.39915e-17	-3.92498e-16	1.18113e-15	-2.02083e-17
	68	0.221362	0.387564	-0.714079	-0.466579	0.31055	-0.245773	0.494401	0.398902	0.492127	0.676928	-0.366059	-2.33611	0.0229694	0.00843788	-0.00140459	-0.0838442	0.0606168	-0.0807232	-0.0384661	-0.0239136	0.0992681	0.0571303	0.39869	0.535564	0.42396	-0.737661	-0.635729	0.0275345	1.07057	-0.314003	-0.275882	-0.284476	-0.23767	6.02452e-17	-8.81008e-16	3.32005e-17	5.62501e-17
	69	0.123655	0.312117	0.132777	-0.460879	-0.519914	0.217294	0.00948997	-0.0726475	0.00110152	0.213129	-0.800633	0.675662	0.0229694	0.00843788	-0.00140459	-0.0838442	0.0606168	-0.85056	0.170231	0.18413	0.29112	0.25396	-0.0306415	0.115147	-0.0228828	-0.0242764	-0.0376771	0.293078	0.205208	-0.127659	-0.136981	-0.106211	-0.0961585	1.08017e-16	-5.36286e-16	5.13327e-16	3.28397e-16
	70	-0.0936454	0.0414085	-0.316786	0.726384	-0.0567641	0.308187	0.0803118	-0.0542268	0.0530012	0.233352	0.179502	-1.11419	-0.582354	-0.599412	0.450909	-0.641711	1.40567	-0.0440526	-0.00338511	-0.00402343	0.0610877	-0.00160919	0.455021	0.491684	-1.48415	0.163893	0.391489	0.478417	-0.367379	0.223769	0.275423	0.253416	-0.788262	-8.7696e-17	1.14453e-15	-6.2612e-16	-1.32607e-16
	71	1.10845	-2.04719	0.192429	0.410446	0.360078	-2.31131	0.183049	1.09079	0.157034	0.331617	0.271575	-0.217356	-0.574516	0.386874	0.377041	0.30152	-0.536984	1.15779	1.21838	0.224958	0.272247	-2.8674	0.979137	1.10396	-2.88978	0.895366	-0.0334094	2.02746	-1.77182	0.798563	-2.49235	0.828339	0.85043	-8.13683e-17	1.13979e-15	-5.6014e-16	-9.46314e-17
	72	0.195969	0.382536	-0.655087	0.431087	-0.455296	0.548809	-0.649047	0.281621	-0.685553	0.561575	-0.474143	0.909713	-0.0225235	0.953776	0.0337907	0.878799	-1.91973	0.519131	-0.421795	0.582915	-0.323549	-0.396226	-2.60495	1.25109	0.205	1.03221	0.122507	0.763511	-0.24928	0.433431	-0.680782	0.455005	-0.623945	-8.49455e-17	1.01977e-15	-2.06087e-16	1.42598e-16
	73	0.819672	-0.688956	-1.0134	0.890775	0.0591133	-0.641324	0.0597247	-0.023797	0.0519696	0.261177	0.267313	-0.12289	-0.00369602	-0.0120364	0.0531271	-0.0741379	0.0417713	0.692094	-0.246271	-0.246149	-1.14461	0.796793	0.043259	-0.924771	0.0462304	0.893278	-0.0357886	0.793989	0.745977	-0.672611	-0.643516	-0.643164	0.488145	-7.29779e-17	1.04246e-15	-1.72886e-16	-1.15774e-16
	74	1.27396	0.602707	-0.508879	-1.09909	-1.85024	0.0696048	-0.152807	-0.230473	-0.163242	0.0578984	0.076843	0.571394	0.224517	0.215429	0.205592	-0.84569	0.264967	-0.223472	-0.18546	-0.185529	0.876125	-0.173331	-1.66163	-0.76586	0.215131	1.04107	1.17617	-0.489897	-0.450389	0.211247	0.210454	0.232771	0.235295	-8.33632e-17	6.28392e-16	-1.51213e-16	-7.01886e-17
	75	-0.108468	0.0860753	-0.0828193	0.161729	0.0587379	0.0696048	-0.152807	-0.230473	-0.163242	0.0578984	0.076843	0.571394	0.0229694	0.00843788	-0.00140459	-0.0838442	0.0606168	-0.0807232	-0.0384661	-0.0239136	0.0992681	0.0571303	-0.0306415	0.115147	-0.0228828	-0.0242764	-0.0376771	0.293078	0.205208	-0.127659	-0.136981	-0.106211	-0.0961585	1.48792e-16	-8.81008e-16	9.94212e-16	5.08695e-16
	76	0.164678	0.332365	0.0883009	-0.516732	-0.526172	-0.16212	-0.436515	0.488297	-0.470342	0.764853	-0.283674	0.215429	-0.392647	-0.411493	-0.34634	0.491719	0.61862	0.518458	0.569586	-0.421804	-0.324177	-0.39687	0.0561365	0.101081	0.0596331	-0.199386	-0.0224259	0.783537	0.734693	0.457316	-0.656296	-0.655634	-0.600585	-7.11124e-17	6.59302e-16	-3.57231e-16	-6.9097e-18
	77	-0.206982	-0.0492585	0.515553	-0.109731	-0.115123	-0.715672	-0.0510397	-0.181959	-0.0800064	0.10772	1.08471	-0.367748	-0.587037	0.380926	0.446099	-0.646608	0.429719	-0.749985	0.26803	-0.752577	1.22258	0.162547	-0.616403	-0.755577	0.323525	0.888608	0.17366	0.165376	0.257025	0.992795	-0.10734	-1.25456	-0.0768808	1.38575e-16	3.37484e-16	-5.1196e-16	-7.12438e-17
	78	-0.315229	-0.154669	0.415014	0.622481	-0.21185	-0.487475	0.199729	0.0619	-0.881631	1.3734	-0.736402	0.624186	-0.01546	-1.00235	1.03313	-0.0488475	0.0380344	-0.427818	0.5971	-0.409457	-0.369313	0.56473	0.147917	-0.921328	1.12682	-0.369941	-0.00198404	0.643231	-0.189452	0.420343	0.476945	-0.684495	-0.59601	-4.33422e-18	3.07609e-16	-4.13834e-16	-9.62933e-17
	79	-0.0264218	0.126571	-0.171771	0.0500245	0.0462209	0.0428835	0.81161	-0.337739	0.813335	-1.07132	-0.0817788	-0.470665	-1.60014	0.339431	0.47961	0.314319	0.390121	-0.0807232	-0.0384661	-0.0239136	0.0992681	0.0571303	0.0561365	0.101081	0.0596331	-0.199386	-0.0224259	-0.489897	-0.450389	0.211247	0.210454	0.232771	0.235295	-6.16518e-17	3.66097e-15	-4.37809e-16	-1.71193e-16
	80	0.365738	-0.30142	0.275045	-0.338839	-0.34651	0.152226	-0.0620142	-0.142181	-0.0713042	0.144738	0.158211	-0.201102	0.781193	-0.198007	-0.132848	-0.263513	-0.141826	0.333256	-0.610422	-0.609159	0.485466	0.453349	-0.278852	0.68725	-0.29682	0.345778	-0.444834	-0.305532	0.711	0.43114	-0.683131	-0.681816	0.450352	-1.47327e-16	7.98108e-16	3.3837e-16	-3.07677e-17
	81	0.406761	-0.281172	0.230569	-0.394691	-0.352769	-0.411014	0.312815	0.222319	0.308251	0.503248	-0.528795	-0.791118	-1.16263	-1.19537	0.765106	0.696679	0.817326	-0.0440526	-0.00338511	-0.00402343	0.0610877	-0.00160919	-0.360628	-0.307029	0.605336	0.525444	-0.454895	0.437865	-0.600838	0.0450309	0.0400548	0.0665176	0.0727335	-6.71189e-17	1.00066e-15	-4.82572e-16	-1.16823e-16
	82	-0.950303	-0.812506	1.37006	0.704271	0.706975	-0.805868	-0.150157	0.766763	0.875182	0.0129177	-0.0270422	-1.26225	-0.409852	0.562897	-0.282091	-0.461306	0.609367	-0.56411	0.456657	0.439498	0.413567	-0.687029	0.914799	0.941916	0.95332	-1.62616	-1.21853	-0.271047	-0.0244452	-0.539752	-0.455181	-0.502155	1.73535	9.7851e-17	-1.84531e-16	-6.63091e-16	3.32034e-16
	83	-1.01183	-0.0231391	0.540465	0.741986	0.694915	0.760941	0.577849	-0.615508	0.556812	-0.316598	-0.397533	-0.794542	0.146824	0.14946	-0.620531	0.120871	0.202574	-0.394127	0.631289	-0.375375	0.644532	-0.430502	0.347669	0.287519	-0.624211	-1.29241	1.24886	-1.39363	-1.04667	0.536498	0.596023	0.566216	0.594128	1.86149e-17	1.13799e-16	-1.64702e-16	-7.49852e-17
	84	0.112888	1.09181	-0.0423794	-1.48269	-0.615366	-0.262182	0.47637	0.381367	0.473868	-0.366144	-0.382219	-0.686041	0.215056	-0.779435	0.195875	0.117042	0.255374	-0.637451	0.386495	0.399717	0.489928	-0.56955	0.168801	0.310448	-0.794772	0.157363	0.169281	0.172322	0.264524	-0.141313	-0.0988466	-0.111747	-0.068778	3.95661e-17	6.89061e-17	-1.76784e-16	-1.7472e-16
	85	0.0556243	0.167067	-0.260722	-0.0616798	0.0337038	0.216286	-0.0497416	-0.231146	-0.0985068	0.0614459	-0.0433106	0.290216	-0.0836922	-0.0734593	0.216722	-0.0450189	-0.0147653	0.0659591	0.101858	0.055647	-0.0534536	-0.177828	0.316471	0.0588857	0.307181	-0.724716	0.0233279	0.0515672	0.32384	-0.154968	-0.0607124	-0.117284	-0.0413974	1.45952e-15	-1.32156e-14	3.43603e-15	1.83586e-15
	86	-0.825822	1.81715	0.713225	-0.749413	-1.49709	-0.165089	0.583066	0.485123	-1.5292	0.761732	-0.286598	0.213332	-0.199709	0.771805	0.761981	0.693496	-2.09938	0.938894	0.00418217	0.00352016	0.0680441	-1.02195	0.994143	-1.92107	0.0642351	0.909033	-0.0178376	-0.345109	-1.25643	0.383937	0.38749	0.405499	0.404187	-7.78564e-17	1.00266e-15	-5.34849e-16	-9.70857e-17
	87	-0.955369	0.841715	0.510324	-0.956181	0.702448	-0.426198	-0.813901	-1.07515	1.19918	-0.764473	1.10519	1.11354	-0.827771	0.147512	0.362693	-0.823184	1.17323	-0.761999	1.24577	1.22614	-0.825849	-0.970266	-0.728447	1.06215	-0.780357	-1.67636	2.06972	-0.67825	0.877664	1.5201	-0.581509	-0.710896	-0.556237	6.32972e-16	-6.4318e-15	5.69562e-15	5.80347e-16
	88	-0.346519	-0.20484	1.1584	-0.325338	-0.282726	0.136515	-0.108341	0.807427	0.917525	-0.972912	0.0104327	-1.23539	-0.382429	-0.400999	0.574321	0.502406	-0.342227	1.49793	0.571493	-1.43902	-1.37527	0.540579	0.385812	-0.490289	0.410558	0.355004	-0.649092	-0.325083	-0.272461	0.407821	0.411975	-0.70514	0.427546	-1.32526e-16	1.34601e-15	-5.92564e-16	1.93137e-17
	89	-0.547352	-0.380711	0.199418	1.24509	0.366802	0.862884	-0.303906	0.617251	-0.336061	-0.134137	-0.164831	-0.530203	-0.00445316	0.972334	-0.857816	-1.04756	1.01221	-1.55582	-0.549735	0.440295	1.45324	0.41876	-2.40051	0.438051	0.417783	1.2184	0.334655	-1.04492	0.292135	0.952399	-1.21563	-0.152319	1.00088	-6.62191e-17	1.05999e-15	-6.67479e-16	-1.16095e-16
	90	-0.191322	-0.014308	-0.242351	-0.0037263	0.727857	-0.004919	-0.263765	-0.388822	0.760142	0.930082	-0.128857	-1.33524	0.385255	0.38742	0.452594	-0.639995	-0.535078	-0.0440526	-0.00338511	-0.00402343	0.0610877	-0.00160919	0.472901	0.509192	-0.48607	-0.924217	0.410043	0.763986	-0.248768	0.433997	0.43881	-0.678958	-0.623391	-8.81471e-17	1.14494e-15	-5.63626e-16	-4.86976e-17
	91	0.0663913	-0.612625	-0.0855659	0.960128	0.129156	-0.272335	0.465212	-0.674592	0.462569	0.649009	-1.41514	0.968442	0.564744	0.564845	-1.26531	0.482749	-0.361285	0.369254	0.41604	-1.59399	0.446658	0.393966	0.181368	0.322754	0.197774	0.168809	-0.86124	0.142319	-0.730221	0.965295	0.98348	-0.147541	-1.18031	-1.23516e-16	1.24916e-15	-7.49863e-16	-5.70172e-17
	92	0.505275	-0.145838	-0.367803	-0.123232	-0.178908	0.142946	-0.101274	-0.230809	-0.130874	0.0596722	0.0167662	0.430805	-0.00369602	-0.0120364	0.0531271	-0.0741379	0.0417713	-0.00738204	0.0316959	0.0158667	0.0229072	-0.0603487	0.0561365	0.101081	0.0596331	-0.199386	-0.0224259	0.172322	0.264524	-0.141313	-0.0988466	-0.111747	-0.068778	-9.36141e-17	1.07406e-15	-5.85194e-16	-3.54143e-16
	93	0.123655	0.312117	0.132777	-0.460879	-0.519914	1.01172	-0.140351	0.776299	-0.170444	-1.00353	-0.0182543	-0.425126	-0.96577	-0.00803653	0.967293	-0.0700648	0.0457201	-0.436581	-0.401725	-0.401116	0.677317	0.650179	-0.148308	0.914125	-0.15315	-0.385582	-0.234574	0.188842	1.24471	-0.12161	-0.0786479	-0.0920403	-1.12605	-5.19255e-17	1.04224e-15	-5.69372e-16	1.47472e-16
	94	-0.0674449	0.106323	-0.127295	0.105877	0.0524794	0.142946	-0.101274	-0.230809	-0.130874	0.0596722	0.0167662	0.430805	-0.00369602	-0.0120364	0.0531271	-0.0741379	0.0417713	-0.0440526	-0.00338511	-0.00402343	0.0610877	-0.00160919	0.0561365	0.101081	0.0596331	-0.199386	-0.0224259	0.172322	0.264524	-0.141313	-0.0988466	-0.111747	-0.068778	-7.7633e-17	1.0485e-15	-5.93139e-16	-5.46001e-17
	95	-0.572941	0.443647	0.258228	-0.341374	0.386851	-1.76877	0.808319	0.704169	-0.245553	0.977178	-1.10765	0.358047	-0.0185974	0.957808	-0.872343	-0.0897219	0.0266627	-0.250706	-0.213098	0.790959	-0.131697	-0.199397	0.585255	-0.294988	-0.361332	0.536643	-0.442134	0.437865	-0.600838	0.0450309	0.0400548	0.0665176	0.0727335	-4.92179e-17	1.03417e-15	-5.44058e-16	5.0373e-17
	96	0.0146013	0.146819	-0.216246	-0.00582764	0.0399623	0.540497	-0.687243	0.194028	0.311509	0.477526	-0.614635	-0.119349	-0.00369602	-0.0120364	0.0531271	-0.0741379	0.0417713	-0.0440526	-0.00338511	-0.00402343	0.0610877	-0.00160919	0.135349	-0.933635	0.134275	-0.381386	1.02854	-0.75544	0.414973	0.024903	0.0715528	0.0545059	0.0937831	-1.03184e-16	1.0485e-15	-6.72488e-16	-1.37764e-16
	97	-0.640165	0.358485	0.113213	0.334985	0.283866	0.300788	0.0721806	0.982975	0.0447675	-0.80025	0.172215	-1.11941	0.371111	0.372894	0.438067	0.317839	-1.52063	-0.0440526	-0.00338511	-0.00402343	0.0610877	-0.00160919	0.0561365	0.101081	0.0596331	-0.199386	-0.0224259	0.0110151	0.0903812	-0.333705	-0.296081	-0.304183	0.819598	-7.7633e-17	1.14143e-15	-6.24643e-16	-6.69384e-17
	98	0.123655	0.312117	0.132777	-0.460879	-0.519914	-0.575207	0.103319	1.01326	-0.979256	-1.79629	1.22305	1.39307	0.0229694	0.00843788	-0.00140459	-0.0838442	0.0606168	0.0986959	0.143609	0.157592	-0.715769	0.228852	-0.0797195	-0.130995	-0.089566	1.63153	-1.28176	-2.67401	-2.23925	1.42454	1.45428	0.311805	1.42191	-2.03415e-16	-5.8026e-16	-8.56203e-16	3.39862e-16
	99	-0.108468	0.0860753	-0.0828193	0.161729	0.0587379	0.0696048	-0.152807	-0.230473	-0.163242	0.0578984	0.076843	0.571394	0.0229694	0.00843788	-0.00140459	-0.0838442	0.0606168	-0.0807232	-0.0384661	-0.0239136	0.0992681	0.0571303	-0.0306415	0.115147	-0.0228828	-0.0242764	-0.0376771	0.293078	0.205208	-0.127659	-0.136981	-0.106211	-0.0961585	1.48792e-16	-8.81008e-16	9.94212e-16	5.08695e-16
	100	-0.0674449	0.106323	-0.127295	0.105877	0.0524794	0.142946	-0.101274	-0.230809	-0.130874	0.0596722	0.0167662	0.430805	-0.00369602	-0.0120364	0.0531271	-0.0741379	0.0417713	0.947657	1.00301	-0.00482119	-0.978587	-1.1074	0.0561365	0.101081	0.0596331	-0.199386	-0.0224259	-0.438892	-0.205646	-0.739942	0.458603	0.432139	0.463029	-9.32912e-17	1.07355e-15	-5.85355e-16	-2.73439e-16
	101	-0.0264218	0.126571	-0.171771	0.0500245	0.0462209	0.216286	-0.0497416	-0.231146	-0.0985068	0.0614459	-0.0433106	0.290216	0.754527	-0.218482	-0.0783167	-0.253807	-0.160672	0.762455	-0.177001	-0.192177	-0.168944	-0.257178	0.142915	0.0870162	0.142149	-0.374496	-0.00717463	0.0515672	0.32384	-0.154968	-0.0607124	-0.117284	-0.0413974	3.10658e-17	1.82032e-16	3.33726e-16	-3.64121e-17
	102	-0.0264218	0.126571	-0.171771	0.0500245	0.0462209	-0.743769	0.940928	0.833124	-0.111272	0.0781876	-0.988811	-0.387584	0.188391	-0.799909	0.250407	0.126748	0.236529	-0.00738204	0.0316959	0.0158667	0.0229072	-0.0603487	-0.27385	-0.321095	0.687852	0.350334	-0.439643	0.0515672	0.32384	-0.154968	-0.0607124	-0.117284	-0.0413974	4.19773e-19	7.79962e-16	-5.63482e-16	-2.11713e-17
	103	0.0818248	0.231982	-0.0712312	-0.682187	0.142947	0.0497803	0.819189	0.71474	-0.234546	-0.0382508	-1.09791	-0.465796	0.0229694	0.00843788	-0.00140459	-0.0838442	0.0606168	-0.0807232	-0.0384661	-0.0239136	0.0992681	0.0571303	-0.0306415	0.115147	-0.0228828	-0.0242764	-0.0376771	-0.473377	0.5298	0.23095	0.230653	0.252478	-0.821973	1.48792e-16	-8.81008e-16	-4.49063e-16	-2.13359e-16
	104	0.190071	0.337393	0.0293082	-1.4144	0.239674	-0.0318721	0.72946	0.627483	0.730149	-0.124073	-1.17833	-1.35427	0.173489	0.169935	-0.675063	0.111164	0.22142	-0.214708	0.813364	-0.19387	-0.170506	-0.25878	0.784697	-0.0996865	-1.13322	0.718283	-0.235176	-0.950256	-0.757699	0.934937	0.952358	0.956623	-1.21	-1.14679e-16	8.62109e-16	-7.51009e-16	1.20037e-17
	105	-0.315229	-0.154669	0.415014	0.622481	-0.21185	-0.334529	-0.65504	0.225344	0.344118	-0.517498	0.437151	0.732166	-0.00369602	-0.0120364	0.0531271	-0.0741379	0.0417713	-0.00738204	0.0316959	0.0158667	0.0229072	-0.0603487	0.889355	-0.0962434	-0.0526296	-0.544937	-0.201372	0.0515672	0.32384	-0.154968	-0.0607124	-0.117284	-0.0413974	3.61918e-17	1.07406e-15	-5.90757e-17	-1.0615e-16
	106	0.587321	-0.105342	-0.456754	-0.234936	-0.191425	0.234846	0.0287789	-0.05389	0.0206336	0.231578	0.239579	-0.973598	-0.0303614	-0.0325107	0.107659	-0.0644315	0.0229258	-0.257162	-0.21965	-0.219611	-0.13772	0.821901	-0.373195	-0.319336	-0.38721	0.513998	0.575626	1.10008	0.114074	-0.307529	-0.269246	-0.278001	-0.231339	-4.7074e-17	1.62785e-15	-1.8768e-16	-1.85399e-16
	107	0.0556243	0.167067	-0.260722	-0.0616798	0.0337038	0.362968	0.0533242	-0.23182	-0.0337716	0.0649934	-0.163464	0.0090379	-0.0836922	-0.0734593	0.216722	-0.0450189	-0.0147653	0.0659591	0.101858	0.055647	-0.0534536	-0.177828	0.316471	0.0588857	0.307181	-0.724716	0.0233279	-0.189943	0.442472	-0.182277	0.0155561	-0.128358	0.0133638	1.45952e-15	-1.32156e-14	1.14467e-14	1.83586e-15
	108	-0.0674449	0.106323	-0.127295	0.105877	0.0524794	-0.024297	0.737784	-0.40953	-0.316977	-0.116111	-0.147941	0.312731	-0.00369602	-0.0120364	0.0531271	-0.0741379	0.0417713	0.333256	-0.610422	-0.609159	0.485466	0.453349	0.0561365	0.101081	0.0596331	-0.199386	-0.0224259	0.00798359	0.0871084	-0.337321	0.819225	-0.307799	-0.260476	-6.81882e-17	1.03339e-15	-4.22902e-16	7.73991e-17
	109	0.587321	-0.105342	-0.456754	-0.234936	-0.191425	0.383679	0.192333	0.105158	0.18625	-0.637813	0.386156	-0.868521	0.0229694	0.00843788	-0.00140459	-0.0838442	0.0606168	-0.0807232	-0.0384661	-0.0239136	0.0992681	0.0571303	-0.0306415	0.115147	-0.0228828	-0.0242764	-0.0376771	-0.308564	0.707727	0.427524	0.432174	-0.685432	-0.629722	1.48792e-16	-8.81008e-16	4.81728e-16	-4.10269e-16
	110	0.334675	-1.16125	0.246193	0.461662	0.411803	-1.91532	0.647279	0.547567	-0.408623	-0.202676	0.793874	0.254586	-0.397331	0.568845	-0.351149	0.486822	-0.357336	0.333256	-0.610422	-0.609159	0.485466	0.453349	-1.03786	0.858203	-1.09459	0.504773	0.779884	0.783537	0.734693	0.457316	-0.656296	-0.655634	-0.600585	-1.70408e-16	5.21927e-16	-3.36756e-16	-2.30111e-17
	111	-0.531918	0.463895	0.213753	-0.397226	0.380593	-0.113349	0.639924	0.540415	0.639484	-1.23554	-0.235642	-0.580965	-0.00369602	-0.0120364	0.0531271	-0.0741379	0.0417713	-0.427145	-0.394281	0.595262	-0.368686	0.565374	-0.472982	0.497151	0.480598	-0.935416	0.397282	-0.285006	-0.0395144	0.585993	-0.472248	0.615721	-0.434003	-5.43388e-17	1.06346e-15	-7.52161e-16	-1.29344e-16
	112	-0.160258	0.845519	-0.2135	-0.804227	-0.0304561	0.686632	0.525252	-0.616206	-0.532188	-0.319389	-0.33841	1.00702	-0.0131571	-1.0069	0.0434102	0.888594	0.0321787	-0.251379	0.778283	-0.21376	-0.132325	-0.200041	-1.10707	-0.12377	0.800115	0.695884	-0.260697	-0.489897	-0.450389	0.211247	0.210454	0.232771	0.235295	-6.00527e-17	1.03747e-15	-4.16988e-16	2.07219e-18
	113	-0.356252	-0.174917	0.459489	0.678333	-0.205591	-0.236197	-0.517919	-0.635973	-0.552772	0.686993	0.666297	0.993956	0.727862	-0.238956	-0.023785	-0.2441	-0.179517	-0.962422	-0.939615	0.0365546	1.0244	0.986701	-1.11963	-0.136076	-0.192431	0.684438	0.769823	0.155803	-0.715664	-0.161016	-0.119045	-0.131455	0.98849	-1.32553e-16	-1.58551e-15	-1.06331e-15	-3.69437e-16
	114	-0.108468	0.0860753	-0.0828193	0.161729	0.0587379	0.0696048	-0.152807	-0.230473	-0.163242	0.0578984	0.076843	0.571394	0.0229694	0.00843788	-0.00140459	-0.0838442	0.0606168	-0.0807232	-0.0384661	-0.0239136	0.0992681	0.0571303	-0.0306415	0.115147	-0.0228828	-0.0242764	-0.0376771	0.293078	0.205208	-0.127659	-0.136981	-0.106211	-0.0961585	1.48792e-16	-8.81008e-16	9.94212e-16	5.08695e-16
	115	0.282885	-0.401803	0.115513	-0.504294	0.322609	0.402089	-0.81028	0.124831	0.206736	0.407362	0.404286	-0.855524	0.0229694	0.00843788	-0.00140459	-0.0838442	0.0606168	-0.0440526	-0.00338511	-0.00402343	0.0610877	-0.00160919	-0.690303	0.284341	0.254412	-0.0289463	0.171771	-0.75544	0.414973	0.024903	0.0715528	0.0545059	0.0937831	-8.23543e-17	8.15609e-16	-4.64363e-16	-1.1092e-16
	116	-0.0264218	0.126571	-0.171771	0.0500245	0.0462209	0.225566	-0.0104813	-0.142518	-0.0389366	0.146512	0.0981343	-0.341691	-0.207547	-0.214482	0.835849	-0.249734	-0.156723	-0.00738204	0.0316959	0.0158667	0.0229072	-0.0603487	0.142915	0.0870162	0.142149	-0.374496	-0.00717463	-0.274553	-0.0282303	-0.543934	-0.459468	0.628191	0.654727	6.53469e-17	-9.28099e-17	-4.83361e-16	-2.11713e-17
	117	-0.506329	-0.360463	0.154942	1.18924	0.360543	0.538767	0.362762	-0.774219	0.358828	0.55102	-0.484033	-0.759029	0.387558	0.382874	-0.537125	0.297446	-0.540933	0.305349	0.353322	-0.637391	-0.522985	0.426639	0.802576	-0.0821781	-0.135146	-0.369827	-0.216623	0.0110151	0.0903812	-0.333705	-0.296081	-0.304183	0.819598	-4.20715e-17	2.57747e-16	-4.60845e-17	-2.33732e-16
	118	-0.681188	0.338237	0.157689	0.390837	0.290125	0.0696048	-0.152807	-0.230473	-0.163242	0.0578984	0.076843	0.571394	0.0229694	0.00843788	-0.00140459	-0.0838442	0.0606168	0.12593	0.171246	-0.818896	0.292053	0.254918	0.391125	-0.485087	0.416087	-0.744551	0.399982	0.293078	0.205208	-0.127659	-0.136981	-0.106211	-0.0961585	3.64195e-17	-5.34609e-16	7.09964e-16	3.19383e-16
	119	-0.702519	-0.551513	0.827749	0.187667	0.971304	1.16777	0.0311412	-0.102042	1.05877	0.186322	-0.887489	-1.9766	0.298101	-0.673413	-0.383247	1.2893	-0.607062	1.01224	0.0743441	0.0433005	-0.00831673	-1.13943	-0.62928	-1.78143	0.310122	1.98127	0.160297	-0.801963	-1.55996	1.11181	1.13368	-0.000994534	0.0395153	2.89884e-16	-6.32341e-15	-2.54835e-16	1.53746e-16
	120	0.819421	-1.51878	1.55145	-0.765417	-0.727182	-0.160007	-0.434193	0.490554	0.587564	-0.258752	0.741332	-1.44473	-0.423996	0.548371	-0.296618	0.496528	-0.376181	-0.606564	-0.576356	0.413757	0.446352	0.393652	-0.695306	1.29269	-0.730261	-0.0335019	0.166581	-0.446313	-0.213657	0.3936	-0.669483	0.423286	0.454373	-7.52959e-17	7.98136e-16	-7.06456e-16	-6.42743e-17
	121	0.200838	-0.442299	0.204464	-0.39259	0.335126	-0.262006	0.476563	0.381555	-0.581492	-1.39178	0.64088	0.975735	0.387558	0.382874	-0.537125	0.297446	-0.540933	0.306022	-0.638059	0.367328	-0.522357	0.427284	0.0485713	-0.919569	0.0517594	-0.206276	1.01329	-0.470346	0.533072	0.234566	-0.884653	0.256095	0.2581	-6.67212e-17	2.58444e-16	-1.58873e-16	2.29269e-16
	122	0.0556243	0.167067	-0.260722	-0.0616798	0.0337038	-0.17167	-0.505135	1.36578	-0.579457	0.60419	-0.557691	-0.17605	1.32765	-0.621938	-1.39195	0.307977	0.412228	0.1626	0.206327	-0.799006	0.253873	0.196178	0.0561365	0.101081	0.0596331	-0.199386	-0.0224259	1.81075	1.07097	-1.61433	1.9045	-1.56073	-1.3872	-8.08959e-17	1.0116e-15	-4.5286e-16	-4.2198e-17
	123	0.185178	-0.477249	0.962369	-0.498594	-0.507854	-1.37909	0.213707	0.075493	0.188079	0.36094	-0.723875	1.46399	-0.773684	-0.79591	1.16457	0.130821	0.240477	0.518458	0.569586	-0.421804	-0.324177	-0.39687	-0.161185	-0.111728	-0.166553	0.707083	-0.247937	-0.630203	-1.37453	0.174274	1.3437	0.20391	0.239869	-4.95789e-17	1.22892e-15	-8.21078e-16	-1.07461e-17
	124	-0.170822	-0.823923	0.631716	0.0144113	0.746175	0.389839	0.170041	0.0330296	-0.911694	0.319174	0.259917	-0.225714	0.365576	-0.617938	-0.477783	0.31205	0.416177	0.37869	0.423484	-0.597611	-0.599345	0.30916	-1.85851	1.06783	0.010221	0.861768	-0.0716905	0.31711	-0.541522	0.0313763	0.078189	0.0609807	0.100114	-1.10384e-16	2.67843e-16	-1.42987e-16	-4.07044e-16
	125	-0.470396	-0.325471	1.04334	-0.434941	0.392652	-0.251637	-0.534887	-0.652473	0.485601	-0.355061	0.651091	0.983055	0.365576	-0.617938	-0.477783	0.31205	0.416177	0.165581	0.207219	-0.813198	-0.798153	1.13267	-0.572637	-0.514637	0.384679	0.332359	0.368668	-0.627171	-1.37126	0.17789	0.22839	0.207527	1.31994	-2.13751e-16	4.00781e-16	-1.16674e-15	1.28372e-16
	126	-0.186482	-0.858873	1.38962	-0.091593	-0.0968052	1.24846	0.119806	-0.0158209	-0.962562	0.271127	-0.808029	0.572839	0.173489	0.169935	-0.675063	0.111164	0.22142	0.518458	0.569586	-0.421804	-0.324177	-0.39687	-0.155873	-0.106526	-0.161024	-0.392471	0.801137	0.497968	0.616082	0.247087	-0.819683	0.27674	-0.765456	-5.01053e-17	1.21062e-15	-7.54092e-16	-9.68335e-17
	127	0.396802	0.558407	0.303897	-1.13934	-1.10482	-0.180529	0.566098	0.468623	-0.490827	-0.280322	-0.301804	0.202431	-0.00369602	-0.0120364	0.0531271	-0.0741379	0.0417713	-0.0440526	-0.00338511	-0.00402343	0.0610877	-0.00160919	-1.43674	0.467601	0.44919	0.141494	0.365969	0.172322	0.264524	-0.141313	-0.0988466	-0.111747	-0.068778	-8.70755e-17	1.0485e-15	-5.28575e-16	-7.67207e-17
	128	-0.0682523	0.046436	-0.375778	-0.171283	0.709082	0.362968	0.0533242	-0.23182	-0.0337716	0.0649934	-0.163464	0.0090379	-0.0836922	-0.0734593	0.216722	-0.0450189	-0.0147653	0.0629789	0.100966	0.0698389	0.998572	-1.11432	0.316471	0.0588857	0.307181	-0.724716	0.0233279	0.559425	0.872109	-1.83403	-0.558754	0.488577	0.551009	9.39307e-16	-8.39403e-15	7.37837e-15	1.10627e-15
	129	-0.0674449	0.106323	-0.127295	0.105877	0.0524794	-1.38136	1.20499	1.03946	0.136307	0.28324	-0.858418	-1.22246	0.781193	-0.198007	-0.132848	-0.263513	-0.141826	-0.427145	-0.394281	0.595262	-0.368686	0.565374	-0.0744073	-0.125793	-0.084037	0.531973	-0.232686	-0.594132	0.589116	0.217295	0.268787	0.246941	-0.794593	-2.21669e-17	1.20711e-15	1.70617e-16	-1.85323e-16
	130	0.0154087	0.206707	0.0322372	0.271332	-0.61664	-1.84312	0.697554	0.546007	-0.377529	0.82372	-0.290255	0.113189	-0.0836922	-0.0734593	0.216722	-0.0450189	-0.0147653	-0.651717	-0.626443	-0.670374	3.2067	-0.864715	-0.0306415	0.115147	-0.0228828	-0.0242764	-0.0376771	-0.331529	-2.01445	1.6729	0.589879	0.560221	-0.488271	-5.11647e-16	-9.67914e-15	1.66498e-15	-1.11711e-15
	131	0.0146013	0.146819	-0.216246	-0.00582764	0.0399623	0.142946	-0.101274	-0.230809	-0.130874	0.0596722	0.0167662	0.430805	-0.00369602	-0.0120364	0.0531271	-0.0741379	0.0417713	-0.0440526	-0.00338511	-0.00402343	0.0610877	-0.00160919	0.0561365	0.101081	0.0596331	-0.199386	-0.0224259	0.172322	0.264524	-0.141313	-0.0988466	-0.111747	-0.068778	-7.7633e-17	1.0485e-15	-5.93139e-16	-1.37764e-16
	132	0.0556243	0.167067	-0.260722	-0.0616798	0.0337038	0.362968	0.0533242	-0.23182	-0.0337716	0.0649934	-0.163464	0.0090379	-0.0836922	-0.0734593	0.216722	-0.0450189	-0.0147653	0.0659591	0.101858	0.055647	-0.0534536	-0.177828	0.316471	0.0588857	0.307181	-0.724716	0.0233279	-0.189943	0.442472	-0.182277	0.0155561	-0.128358	0.0133638	1.45952e-15	-1.32156e-14	1.14467e-14	1.83586e-15
	133	0.216468	-0.427079	0.218981	0.449224	-0.436978	-0.411983	0.311751	0.221284	-0.748382	0.50223	-0.529749	0.869851	0.416604	-0.572444	0.402872	-0.644804	0.459724	-0.430125	-0.395173	0.609454	0.68334	-0.371118	-0.36563	0.701315	-0.379336	0.520888	-0.460085	-0.305532	0.711	0.43114	-0.683131	-0.681816	0.450352	-3.17758e-17	5.33174e-16	-1.82271e-16	1.28124e-16
	134	-0.0674449	0.106323	-0.127295	0.105877	0.0524794	0.142946	-0.101274	-0.230809	-0.130874	0.0596722	0.0167662	0.430805	-0.00369602	-0.0120364	0.0531271	-0.0741379	0.0417713	-0.0440526	-0.00338511	-0.00402343	0.0610877	-0.00160919	0.0561365	0.101081	0.0596331	-0.199386	-0.0224259	0.172322	0.264524	-0.141313	-0.0988466	-0.111747	-0.068778	-7.7633e-17	1.0485e-15	-5.93139e-16	-5.46001e-17
	135	-0.201892	-0.0640023	-0.417325	1.45859	-0.153491	0.216286	-0.0497416	-0.231146	-0.0985068	0.0614459	-0.0433106	0.290216	-0.0547239	-0.0575312	-0.827528	0.882716	-0.00177543	-0.356784	-0.325011	0.649234	0.606979	-0.488597	-0.404083	0.465577	-0.434962	-0.0224168	0.39398	-0.385736	1.00377	0.596223	-0.409629	-0.500454	-0.383263	2.73225e-16	-1.31783e-15	1.49083e-15	3.5708e-16
	136	-0.233152	-0.0944433	-0.446359	-0.225034	1.39072	0.45244	1.26168	-1.99029	-0.842033	0.384972	0.321569	0.649309	0.535775	0.548917	-0.221065	-0.444987	-0.374274	-0.0440526	-0.00338511	-0.00402343	0.0610877	-0.00160919	0.764123	-0.317916	-0.190771	-0.913132	0.637442	0.172322	0.264524	-0.141313	-0.0988466	-0.111747	-0.068778	-1.19046e-16	1.42176e-15	-6.54912e-16	-1.25959e-16
	137	-0.186458	0.780604	-0.40299	-0.18372	-0.1397	-0.494372	0.19215	-0.990579	0.16625	0.340321	0.279731	0.619317	-0.0280585	-0.0370569	-0.88206	0.87301	0.0170701	0.728092	0.780191	-1.23098	-1.18342	0.737409	0.137602	0.0818142	0.13662	0.725058	-1.05625	0.31711	-0.541522	0.0313763	0.078189	0.0609807	0.100114	2.4738e-17	1.09503e-15	-3.48652e-16	1.04211e-16
	138	-0.490895	0.484143	0.169277	-0.453078	0.374334	-0.188991	-0.553231	0.223447	0.40758	0.510672	-0.707055	0.45018	-1.40805	-0.448442	0.676889	0.515205	0.584878	0.0299616	-0.924604	1.04048	-0.0146453	-0.118444	0.758811	-0.323118	-0.1963	0.186423	-0.411632	0.24736	-0.237463	-0.933468	0.364472	0.254812	0.355229	4.41692e-16	-3.84596e-15	5.76977e-15	2.87554e-16
	139	-0.341429	-0.219584	0.225523	1.24299	-0.321093	1.67411	-1.45813	-0.606067	-0.488912	0.718513	0.634093	0.0425216	0.375037	0.376926	-0.468066	-0.650681	0.42577	0.135366	0.17869	0.177482	-0.75395	0.170113	0.493033	1.54215	0.51435	-0.905881	-1.65619	-0.0159567	-0.901091	0.776519	-0.32906	-0.33636	0.788136	-7.74689e-17	1.0275e-15	-5.57711e-16	-6.54165e-17
	140	-0.108468	0.0860753	-0.0828193	0.161729	0.0587379	1.5262	-1.64973	0.20227	2.46392	-1.56391	-1.68973	1.40738	1.10191	1.13034	-0.549788	-0.825542	-0.771475	2.19605	-0.706309	-0.749989	0.186029	-0.940039	-1.04042	-1.17079	-0.117789	0.502439	1.82079	-1.53529	-1.00992	2.7827	0.608597	0.53574	-1.55595	1.76283e-16	-6.5378e-15	3.5327e-15	-1.16767e-15
	141	0.0253378	-0.652602	0.731331	1.75179	-1.47967	0.530224	0.353373	0.26176	0.349321	0.54204	-1.51537	-0.765061	-0.635762	0.330885	-1.42427	1.24769	0.380316	-0.606564	-0.576356	0.413757	0.446352	0.393652	-0.27385	-0.321095	0.687852	0.350334	-0.439643	1.10359	0.117859	-0.303348	-0.264959	-1.40835	0.849288	-5.48006e-17	8.99347e-16	-7.88829e-16	-6.08225e-17
	142	0.938458	-0.553581	0.0345369	-0.567947	-0.577897	-0.502915	0.182762	0.0454	0.156743	0.331341	-0.751608	0.613285	-0.76192	0.194409	0.184571	0.105531	0.244214	0.34202	0.388403	-0.617501	-0.561165	0.3679	0.262834	0.303487	0.274761	1.09325	-1.89506	0.158838	0.249967	0.984998	1.00368	-0.127834	-2.23758	-7.46717e-17	1.38478e-15	-5.00504e-16	-1.25374e-16
	143	0.685608	0.839648	-0.282888	-1.7118	-0.846753	0.402089	-0.81028	0.124831	0.206736	0.407362	0.404286	-0.855524	0.365576	-0.617938	-0.477783	0.31205	0.416177	0.342693	-0.602978	0.387218	-0.560537	0.368544	-0.373195	-0.319336	-0.38721	0.513998	0.575626	0.31711	-0.541522	0.0313763	0.078189	0.0609807	0.100114	-1.02603e-16	8.98807e-16	-8.14386e-16	-7.74488e-17
	144	0.0818248	0.231982	-0.0712312	-0.682187	0.142947	1.14839	1.03269	-0.12275	-0.0183525	-0.85987	-0.906574	-0.328631	0.589106	0.589866	-0.330128	-0.464399	-0.336583	-0.421361	0.603652	0.601113	-0.36329	-0.456568	0.142915	0.0870162	0.142149	-0.374496	-0.00717463	-0.75544	0.414973	0.024903	0.0715528	0.0545059	0.0937831	-3.66115e-18	1.36343e-15	-5.23041e-16	-3.51373e-17
	145	-0.186458	0.780604	-0.40299	-0.18372	-0.1397	0.373255	0.151816	0.015307	0.125407	0.301743	-0.779342	-0.237422	0.188391	-0.799909	0.250407	0.126748	0.236529	0.135366	0.17869	0.177482	-0.75395	0.170113	0.472901	0.509192	-0.48607	-0.924217	0.410043	0.650177	-0.181952	-0.713766	0.485438	0.458321	-0.587908	-7.7607e-17	1.04008e-15	-5.79231e-16	-7.41839e-17
	146	0.236992	0.402784	-0.699562	0.375235	-0.461555	-0.301536	-0.618783	0.260601	-0.674723	0.543005	1.49257	-0.906193	0.0229694	0.00843788	-0.00140459	-0.0838442	0.0606168	-0.0440526	-0.00338511	-0.00402343	0.0610877	-0.00160919	0.0561365	0.101081	0.0596331	-0.199386	-0.0224259	0.172322	0.264524	-0.141313	-0.0988466	-0.111747	-0.068778	-7.7633e-17	8.15609e-16	-6.84922e-16	-6.9106e-17
	147	-0.330889	-0.18962	1.17292	0.516476	-1.05483	-0.242628	-0.524986	0.402263	0.495626	-0.345592	0.659964	-0.672236	0.781193	-0.198007	-0.132848	-0.263513	-0.141826	0.725785	-0.212082	-0.212067	-0.130764	-0.198439	0.472901	0.509192	-0.48607	-0.924217	0.410043	-0.318137	-0.264962	-0.726287	0.420469	0.437676	0.435649	-1.00228e-16	9.32955e-16	-4.05599e-16	-1.73165e-16
	148	-0.480128	-0.295548	0.344433	0.56873	0.469787	0.956049	-1.22437	-0.328298	-0.232389	-0.0362139	0.949847	0.366398	-0.249114	0.734888	-0.0350893	-0.255611	-0.190677	-0.569893	-0.541275	0.433647	0.408171	0.334913	0.173803	-0.697897	0.189901	0.161919	0.174471	1.26843	-1.43921	0.0236289	-0.996633	1.19588	0.133272	-2.87508e-16	-2.72193e-15	-7.47702e-16	-5.48078e-16
	149	-0.294729	-0.964284	1.28908	0.640618	-0.193532	0.997133	-1.17922	0.760715	0.868883	-1.01886	-1.05554	1.22623	0.0229694	0.00843788	-0.00140459	-0.0838442	0.0606168	0.524915	0.576138	0.588766	-0.318154	-1.41817	0.404002	0.540766	0.429489	-1.83722	0.413345	1.74228	-0.154987	-0.683974	-0.603032	0.488119	-0.558771	-1.38542e-17	1.34183e-16	-5.57479e-16	-7.66824e-17
	150	0.0556243	0.167067	-0.260722	-0.0616798	0.0337038	0.362968	0.0533242	-0.23182	-0.0337716	0.0649934	-0.163464	0.0090379	-0.0836922	-0.0734593	0.216722	-0.0450189	-0.0147653	0.0659591	0.101858	0.055647	-0.0534536	-0.177828	0.316471	0.0588857	0.307181	-0.724716	0.0233279	-0.189943	0.442472	-0.182277	0.0155561	-0.128358	0.0133638	1.45952e-15	-1.32156e-14	1.14467e-14	1.83586e-15
	151	-1.07338	0.746498	0.483295	1.51551	-0.932229	-0.838559	-1.26705	-1.51581	-0.315239	1.87958	2.74493	-0.839241	-1.22618	-1.24681	-0.0464909	0.705405	1.74048	-1.34686	0.652251	-1.3736	0.593372	1.5524	-0.572637	-0.514637	0.384679	0.332359	0.368668	0.135778	-1.69964	-0.184901	-0.143531	0.979184	0.965131	-2.69989e-16	-3.27648e-15	3.05188e-15	-8.36695e-17
	152	1.30445	-1.02676	-0.48056	-1.07211	0.535213	0.317467	0.119572	0.0344012	0.112571	0.318418	0.320947	-1.74609	0.200155	0.190409	-0.729595	0.101458	0.240265	0.345496	0.394063	0.407261	0.496884	-1.58989	-0.501176	1.48278	-1.50768	1.24769	-0.675535	-2.49021	0.656556	0.37099	0.374217	0.39255	0.391525	-1.17304e-16	5.98465e-17	1.52988e-16	-5.79644e-17
	153	-0.0264218	0.126571	-0.171771	0.0500245	0.0462209	0.373255	0.151816	0.015307	0.125407	0.301743	-0.779342	-0.237422	-0.00369602	-0.0120364	0.0531271	-0.0741379	0.0417713	0.34202	0.388403	-0.617501	-0.561165	0.3679	-0.485859	-0.528702	0.467195	0.157249	0.38392	0.31711	-0.541522	0.0313763	0.078189	0.0609807	0.100114	-6.65701e-17	1.05825e-15	-5.10267e-16	-6.75705e-17
	154	0.891758	0.191119	-1.02902	0.034422	-0.705459	-0.311809	0.421833	0.328333	-0.636912	0.607519	0.591831	-1.5519	0.0229694	0.00843788	-0.00140459	-0.0838442	0.0606168	-0.0807232	-0.0384661	-0.0239136	0.0992681	0.0571303	0.585255	-0.294988	-0.361332	0.536643	-0.442134	-1.56245	0.506106	0.204774	0.203818	0.226296	0.228964	2.17672e-17	-8.81008e-16	1.40954e-16	-5.28858e-16
	155	-0.511419	-0.345719	1.08782	-0.379089	0.398911	1.00545	0.817483	0.612182	-1.33146	0.890912	-1.31196	-0.814285	-0.0836922	-0.0734593	0.216722	-0.0450189	-0.0147653	0.0659591	0.101858	0.055647	-0.0534536	-0.177828	-1.79718	0.0156098	-0.913212	1.76788	0.960719	0.478417	-0.367379	0.223769	0.275423	0.253416	-0.788262	3.6503e-16	-1.32156e-14	6.6691e-15	-3.45484e-16
	156	-0.0264218	0.126571	-0.171771	0.0500245	0.0462209	0.0696048	-0.152807	-0.230473	-0.163242	0.0578984	0.076843	0.571394	-0.00369602	-0.0120364	0.0531271	-0.0741379	0.0417713	-0.0440526	-0.00338511	-0.00402343	0.0610877	-0.00160919	-0.0306415	0.115147	-0.0228828	-0.0242764	-0.0376771	0.293078	0.205208	-0.127659	-0.136981	-0.106211	-0.0961585	-5.18914e-17	1.0485e-15	-3.98002e-16	-9.61822e-17
	157	-0.0264218	0.126571	-0.171771	0.0500245	0.0462209	0.0696048	-0.152807	-0.230473	-0.163242	0.0578984	0.076843	0.571394	0.0229694	0.00843788	-0.00140459	-0.0838442	0.0606168	-0.00738204	0.0316959	0.0158667	0.0229072	-0.0603487	0.0561365	0.101081	0.0596331	-0.199386	-0.0224259	0.293078	0.205208	-0.127659	-0.136981	-0.106211	-0.0961585	-9.36141e-17	2.51223e-15	-1.79022e-15	-2.11713e-17
	158	0.0456714	-0.613101	0.832795	-1.45001	0.939628	-1.38534	0.206834	1.11392	0.181118	-1.69728	0.29289	1.45958	-0.0836922	-0.0734593	0.216722	-0.0450189	-0.0147653	0.0659591	0.101858	0.055647	-0.0534536	-0.177828	-2.19606	-0.374993	0.630566	1.4046	0.546803	-0.0555331	-2.86853	0.729316	0.741561	0.750955	0.741971	1.58479e-16	-1.32156e-14	5.79338e-16	-6.14024e-16
	159	-0.165959	-0.0290105	0.471078	-0.165583	-0.121382	-0.426279	0.296041	0.206007	0.291265	-1.56445	0.479097	0.859758	0.562441	0.569391	-0.275596	-0.454693	-0.355429	-0.746332	-0.722459	0.23795	0.171183	1.09968	0.0561365	0.101081	0.0596331	-0.199386	-0.0224259	-0.915297	-1.49263	-0.0353888	2.2999	0.00232152	0.0755522	-1.12751e-16	-9.68193e-16	-2.25346e-15	5.55662e-16
	160	-0.506329	-0.360463	0.154942	1.18924	0.360543	0.483973	-0.749358	-0.911485	0.24861	0.418115	1.37555	-0.990082	-0.00369602	-0.0120364	0.0531271	-0.0741379	0.0417713	-0.427145	-0.394281	0.595262	-0.368686	0.565374	-0.703181	-0.741512	0.241009	1.06372	0.158409	0.31711	-0.541522	0.0313763	0.078189	0.0609807	0.100114	-7.292e-17	1.06346e-15	-3.70706e-16	1.34664e-18
	161	0.505245	-0.165568	0.404619	0.612578	-1.79399	0.539175	0.334147	-1.8976	0.310037	-0.549689	1.42991	-0.120283	0.744309	-0.228976	-0.998977	-0.264493	0.800176	-0.962422	-0.939615	0.0365546	1.0244	0.986701	0.255269	-0.717164	0.266888	1.08636	-0.859352	-0.290598	-1.00791	-0.563071	0.639926	-0.525479	1.71255	-6.21862e-17	-9.75718e-17	-8.51994e-17	-1.1e-16
	162	-0.464725	0.529328	1.13119	-0.337775	-1.13151	-0.392429	-0.689605	0.24218	-0.726623	0.522782	0.512434	0.883656	-0.574516	0.386874	0.377041	0.30152	-0.536984	-0.612347	-1.57429	0.407906	0.440957	1.41559	-0.703181	-0.741512	0.241009	1.06372	0.158409	-0.798931	-1.55669	1.11542	0.018375	0.00262201	1.11959	-7.57679e-17	1.3258e-15	-7.91543e-16	-1.05406e-16
	163	-0.0420822	0.0916208	0.586134	-0.0559798	-0.79676	0.730635	-0.449236	0.475926	-1.53878	0.752686	0.727851	-0.62357	-0.779124	1.1688	0.248819	-0.847495	0.234961	-0.00738204	0.0316959	0.0158667	0.0229072	-0.0603487	0.142915	0.0870162	0.142149	-0.374496	-0.00717463	-0.75544	0.414973	0.024903	0.0715528	0.0545059	0.0937831	6.53469e-17	7.82328e-16	-9.75468e-16	2.1893e-16
	164	0.881799	1.0307	-0.955694	-0.710227	-1.45751	0.481004	0.270222	-0.914658	-0.810249	0.414994	1.37262	-0.992178	-0.00369602	-0.0120364	0.0531271	-0.0741379	0.0417713	-0.0440526	-0.00338511	-0.00402343	0.0610877	-0.00160919	0.0561365	0.101081	0.0596331	-0.199386	-0.0224259	-0.183802	-1.08229	0.576329	0.584724	0.597935	-0.484189	-7.7633e-17	1.0485e-15	-6.60613e-16	-9.98299e-17
	165	-0.165959	-0.0290105	0.471078	-0.165583	-0.121382	0.623389	-0.56709	-0.683789	0.452992	0.639963	-0.400694	0.13154	-0.0201432	-0.0220165	1.02832	-0.0537452	-0.937922	0.549346	-0.393266	-0.407764	-0.367752	0.566331	0.659465	-0.321359	-1.27136	0.350088	0.603638	0.0515672	0.32384	-0.154968	-0.0607124	-0.117284	-0.0413974	-3.8195e-17	3.08568e-16	-8.59779e-16	5.35449e-17
	166	0.117985	-0.542682	0.044932	-0.558045	1.00425	0.236577	-1.02123	0.914356	-0.0266846	0.158085	0.108978	-0.333918	-0.372968	0.593866	0.584037	-0.460326	-0.332635	0.369927	-0.575341	-0.589269	0.447285	0.39461	-0.34775	0.718823	0.618739	-0.567221	-0.441532	-0.160745	-0.0950456	0.603829	-0.506096	-0.509088	0.619244	-1.03883e-16	1.23609e-15	-5.53733e-16	-1.28858e-16
	167	-0.129799	-0.803675	0.587241	-0.0414409	0.739917	0.540497	-0.687243	0.194028	0.311509	0.477526	-0.614635	-0.119349	-0.39495	-0.406947	0.643379	-0.445722	0.624476	1.71749	0.79431	-0.212865	-1.17044	-1.30423	-2.1885	0.645658	0.63844	1.41149	-0.488908	0.00750904	0.0865961	-0.337887	-0.300368	0.826163	-0.261029	-2.58942e-17	4.1681e-16	-2.24154e-16	-6.04501e-17
	168	0.303408	0.42806	-0.803031	-0.578284	0.298033	0.628461	0.461327	0.366739	-1.65247	0.645294	-0.3957	0.135121	-0.00369602	-0.0120364	0.0531271	-0.0741379	0.0417713	-0.0440526	-0.00338511	-0.00402343	0.0610877	-0.00160919	0.143225	1.10056	-0.836995	-1.47861	1.03671	0.293078	0.205208	-0.127659	-0.136981	-0.106211	-0.0961585	-1.03382e-16	1.0485e-15	-5.09546e-16	-1.51525e-16
	169	-0.0264218	0.126571	-0.171771	0.0500245	0.0462209	-0.0876347	-0.383725	0.489182	-0.436701	-0.257996	0.680302	0.0756473	0.946614	-1.00635	0.118963	-0.0529206	0.0340855	-0.749985	0.26803	-0.752577	1.22258	0.162547	-0.199639	-0.347466	-0.222178	0.163778	0.606129	-0.132797	-0.837549	-0.37486	0.832873	0.797303	-0.256454	2.2086e-16	-7.64063e-16	4.69072e-16	-3.91208e-18
	170	-0.197022	-0.888837	0.442226	0.634918	0.636932	-0.348042	1.3758	1.25601	-0.726475	-0.531702	-0.599083	-0.939027	-0.00369602	-0.0120364	0.0531271	-0.0741379	0.0417713	0.199271	0.241408	-0.779116	0.215692	0.137439	0.142915	0.0870162	0.142149	-0.374496	-0.00717463	0.172322	0.264524	-0.141313	-0.0988466	-0.111747	-0.068778	9.97948e-17	1.07928e-15	4.67511e-17	2.348e-16
	171	0.943548	-0.568325	-0.898341	1.00038	-0.616265	-0.153576	-0.427126	-0.547682	-0.460835	0.773833	0.747666	0.22146	-0.205244	-0.219028	-0.15387	0.687708	-0.162579	0.519131	-0.421795	0.582915	-0.323549	-0.396226	0.232697	1.28722	-2.695	1.06581	0.160788	-1.6832	0.565423	0.191119	0.241952	0.220759	0.256344	-8.85964e-17	8.42055e-16	-3.64205e-16	-1.5259e-16
	172	0.123655	0.312117	0.132777	-0.460879	-0.519914	0.060149	-0.192261	-0.319288	0.832547	0.998473	-1.0877	-0.458476	-0.382429	-0.400999	0.574321	0.502406	-0.342227	-0.250706	-0.213098	0.790959	-0.131697	-0.199397	0.181368	0.322754	0.197774	0.168809	-0.86124	-0.470346	0.533072	0.234566	-0.884653	0.256095	0.2581	-2.41017e-17	8.11812e-16	-5.54025e-16	6.6237e-17
	173	-0.558119	0.398981	0.024262	0.223281	0.271349	0.400088	0.210365	0.122692	0.204509	0.405258	0.402315	-2.51859	0.0229694	0.00843788	-0.00140459	-0.0838442	0.0606168	-0.0440526	-0.00338511	-0.00402343	0.0610877	-0.00160919	0.0561365	0.101081	0.0596331	-0.199386	-0.0224259	-0.183802	-1.08229	0.576329	0.584724	0.597935	-0.484189	-7.7633e-17	8.15609e-16	-4.63964e-16	-1.50103e-16
	174	0.045641	-0.632831	1.60522	-0.714201	-0.675457	-0.181537	0.506867	0.310125	-0.590436	-0.432005	0.455518	-0.183015	-0.436517	0.542423	-0.227559	-0.4516	0.590522	-0.56411	0.456657	0.439498	0.413567	-0.687029	0.125035	0.0695079	-0.855926	0.713613	-0.0257279	0.212874	0.497983	0.0374244	0.136522	0.075151	-0.929773	1.31028e-16	-2.31406e-15	2.12681e-15	4.12601e-17
	175	0.839944	-0.688915	0.632909	-0.839407	-0.751758	0.0696048	-0.152807	-0.230473	-0.163242	0.0578984	0.076843	0.571394	0.0229694	0.00843788	-0.00140459	-0.0838442	0.0606168	-0.0807232	-0.0384661	-0.0239136	0.0992681	0.0571303	-0.0306415	0.115147	-0.0228828	-0.0242764	-0.0376771	0.293078	0.205208	-0.127659	-0.136981	-0.106211	-0.0961585	1.48792e-16	-8.81008e-16	9.94212e-16	-5.08675e-16
	176	-0.357059	-0.234804	0.211006	0.401173	0.451011	0.37467	0.182433	-0.949578	0.176225	-0.647283	0.377283	0.78677	0.215056	-0.779435	0.195875	0.117042	0.255374	0.306022	-0.638059	0.367328	-0.522357	0.427284	0.385812	-0.490289	0.410558	0.355004	-0.649092	-0.325083	-0.272461	0.407821	0.411975	-0.70514	0.427546	1.50246e-17	2.60481e-17	1.31402e-16	-4.87568e-16
	177	-0.0674449	0.106323	-0.127295	0.105877	0.0524794	-1.60112	-0.0593542	-0.240494	-0.108241	0.0522518	0.971	1.11487	0.375037	0.376926	-0.468066	-0.650681	0.42577	0.342693	-0.602978	0.387218	-0.560537	0.368544	0.255579	0.296383	-0.712256	-0.0177469	0.184532	0.344082	0.44995	-1.07885	0.111168	0.0931574	0.131576	-7.49762e-17	8.94721e-16	-2.53282e-16	-1.39942e-16
	178	0.442921	-1.05584	0.346733	-0.270549	0.50853	-0.551575	0.129289	-0.00659905	0.102596	1.30602	0.223396	-1.91355	-0.601181	0.3664	0.431573	0.311226	-0.55583	-0.61302	-0.582908	-0.596813	0.440329	1.41495	0.460023	-0.516661	-0.499473	0.168448	0.39668	-2.02887	-0.770108	-0.221166	0.938303	0.942911	0.929663	-6.4877e-17	8.86838e-16	-5.11142e-16	-9.85434e-17
	179	-0.109275	0.026188	-0.331303	-0.115431	0.71534	0.779526	-0.424571	-0.595647	-0.478062	-0.297063	0.643696	0.880232	0.334227	0.341926	-0.428061	0.316859	-0.578624	-0.00738204	0.0316959	0.0158667	0.0229072	-0.0603487	-0.399081	-0.542767	0.549711	-0.0178612	0.399171	0.0515672	0.32384	-0.154968	-0.0607124	-0.117284	-0.0413974	1.26352e-16	-9.22317e-16	1.99418e-16	1.99159e-16
	180	-0.108468	0.0860753	-0.0828193	0.161729	0.0587379	0.0696048	-0.152807	-0.230473	-0.163242	0.0578984	0.076843	0.571394	0.0229694	0.00843788	-0.00140459	-0.0838442	0.0606168	-0.0807232	-0.0384661	-0.0239136	0.0992681	0.0571303	-0.0306415	0.115147	-0.0228828	-0.0242764	-0.0376771	0.293078	0.205208	-0.127659	-0.136981	-0.106211	-0.0961585	1.48792e-16	-8.81008e-16	9.94212e-16	5.08695e-16
	181	-0.108468	0.0860753	-0.0828193	0.161729	0.0587379	-0.614275	1.08323	-1.11871	1.08838	1.24012	-2.90713	1.36549	0.0229694	0.00843788	-0.00140459	-0.0838442	0.0606168	-0.0807232	-0.0384661	-0.0239136	0.0992681	0.0571303	-1.37059	2.45982	-1.4487	2.15638	-1.72731	0.938307	0.901778	0.641911	0.651956	0.663531	-3.64966	-3.45037e-16	-8.81008e-16	-8.41127e-16	5.08695e-16
	182	-0.429373	-0.305223	0.998869	-0.490793	0.386394	-0.00301297	-1.31358	0.579612	-0.342536	-0.169052	0.76364	0.966217	-0.0303614	-0.0325107	0.107659	-0.0644315	0.0229258	-0.606564	-0.576356	0.413757	0.446352	0.393652	-1.23505	1.67835	-0.320354	1.42958	-1.51186	0.48887	-0.356095	-0.906158	0.288204	0.265886	0.300468	-5.61434e-17	6.10004e-16	-2.9812e-16	5.0187e-17
	183	0.138478	0.26745	-0.10119	0.103775	-0.635416	0.455876	0.242609	0.103598	0.217345	0.388583	-0.697973	-1.00992	-0.0303614	-0.0325107	0.107659	-0.0644315	0.0229258	0.34202	0.388403	-0.617501	-0.561165	0.3679	0.181368	0.322754	0.197774	0.168809	-0.86124	-1.27287	-1.10598	0.550153	0.557889	0.571753	0.566748	-1.19149e-16	6.53746e-16	-4.81625e-16	1.49048e-17
	184	0.133615	-0.527462	0.0594491	0.283769	0.232141	0.614982	-0.634453	0.194914	0.34515	-0.545322	0.349341	-0.25913	-0.0452628	0.937333	-0.817811	-0.0800156	0.0078172	0.5918	0.639748	-0.382023	-0.400537	-0.514349	0.342357	0.282317	-0.62974	-0.192857	0.199783	-0.892714	-0.505899	-0.00845451	0.0894884	0.0292618	1.17843	2.1767e-16	-1.29969e-15	2.28282e-15	-3.10319e-16
	185	0.319619	1.31282	0.232209	-1.20763	-1.95986	0.460165	-0.775521	0.108182	0.222118	-1.65856	1.3521	0.654762	0.200155	0.190409	-0.729595	0.101458	0.240265	-0.0719596	0.960359	-0.0322549	-0.947363	-0.028319	0.391125	-0.485087	0.416087	-0.744551	0.399982	0.464837	0.390634	-1.06519	0.0730339	0.0986943	0.104196	-5.91034e-17	8.21453e-16	-6.69199e-16	-7.05335e-17
	186	-0.108468	0.0860753	-0.0828193	0.161729	0.0587379	0.0696048	-0.152807	-0.230473	-0.163242	0.0578984	0.076843	0.571394	0.0229694	0.00843788	-0.00140459	-0.0838442	0.0606168	-0.0807232	-0.0384661	-0.0239136	0.0992681	0.0571303	-0.0306415	0.115147	-0.0228828	-0.0242764	-0.0376771	0.293078	0.205208	-0.127659	-0.136981	-0.106211	-0.0961585	1.48792e-16	-8.81008e-16	9.94212e-16	5.08695e-16
	187	0.0146013	0.146819	-0.216246	-0.00582764	0.0399623	0.612284	0.414488	-0.774368	-0.664164	-0.472847	0.478989	0.762158	0.562441	0.569391	-0.275596	-0.454693	-0.355429	-0.00738204	0.0316959	0.0158667	0.0229072	-0.0603487	0.0561365	0.101081	0.0596331	-0.199386	-0.0224259	0.172322	0.264524	-0.141313	-0.0988466	-0.111747	-0.068778	-9.36141e-17	2.07256e-16	-6.71515e-18	2.35609e-16
	188	-0.464695	0.549058	0.358768	-1.07359	0.483578	0.142946	-0.101274	-0.230809	-0.130874	0.0596722	0.0167662	0.430805	-0.205244	-0.219028	-0.15387	0.687708	-0.162579	-0.0440526	-0.00338511	-0.00402343	0.0610877	-0.00160919	0.273458	0.313891	0.285819	-1.10586	0.203085	0.172322	0.264524	-0.141313	-0.0988466	-0.111747	-0.068778	-8.31156e-17	9.98529e-16	-5.93139e-16	-3.56719e-17
	189	0.350108	-0.31664	0.260528	-1.18065	0.425594	-0.551575	0.129289	-0.00659905	0.102596	1.30602	0.223396	-1.91355	0.360893	0.3624	-0.482593	0.307153	-0.559779	-0.0161456	-0.967129	0.0242081	1.06954	0.0251006	0.069014	1.12693	0.0730359	-1.29205	-0.00906317	-0.153324	-0.0870342	-0.529713	0.62199	-0.500235	0.6279	-7.83342e-17	1.12172e-15	-6.26512e-16	-7.6718e-17
	190	0.628344	-0.0850941	-0.50123	-0.290788	-0.197683	0.39308	-0.82018	-0.929905	0.196711	0.397892	0.395413	0.799767	-0.00369602	-0.0120364	0.0531271	-0.0741379	0.0417713	-0.250706	-0.213098	0.790959	-0.131697	-0.199397	-1.03317	-1.16369	0.869228	1.61344	-0.258809	-1.2459	-0.114512	-0.560071	0.590868	0.603929	0.59821	-1.22743e-16	1.04328e-15	-2.729e-16	-2.86081e-16
	191	-0.0674449	0.106323	-0.127295	0.105877	0.0524794	-0.252781	-0.536144	-0.653696	0.484328	0.669562	-0.372961	0.982247	-0.00369602	-0.0120364	0.0531271	-0.0741379	0.0417713	-0.0440526	-0.00338511	-0.00402343	0.0610877	-0.00160919	0.802576	-0.0821781	-0.135146	-0.369827	-0.216623	0.172322	0.264524	-0.141313	-0.0988466	-0.111747	-0.068778	-7.29117e-17	1.0485e-15	-5.14154e-16	-5.46001e-17
	192	0.505275	-0.145838	-0.367803	-0.123232	-0.178908	-0.344802	0.385576	0.293076	0.38193	-0.452984	-0.463587	0.0864543	0.0229694	0.00843788	-0.00140459	-0.0838442	0.0606168	0.339039	0.387511	-0.603309	0.490861	-0.568592	0.0561365	0.101081	0.0596331	-0.199386	-0.0224259	-0.325083	-0.272461	0.407821	0.411975	-0.70514	0.427546	-6.82795e-17	-1.77388e-16	-9.1606e-17	1.40276e-16
	193	-0.0674449	0.106323	-0.127295	0.105877	0.0524794	0.135546	-0.109406	0.806392	-0.139108	-0.97393	0.00947904	0.425581	0.0229694	0.00843788	-0.00140459	-0.0838442	0.0606168	0.0986959	0.143609	0.157592	-0.715769	0.228852	-0.490861	0.479642	-0.517477	0.152693	0.378729	-0.634685	0.355657	0.0385576	0.0334186	0.0600428	0.0664025	-1.31812e-16	-5.8026e-16	-5.8948e-16	1.29159e-16
	194	0.0146013	0.146819	-0.216246	-0.00582764	0.0399623	-0.114493	0.638667	0.539192	0.638211	-0.210913	-1.25969	-0.581773	0.0229694	0.00843788	-0.00140459	-0.0838442	0.0606168	-0.0440526	-0.00338511	-0.00402343	0.0610877	-0.00160919	0.142915	0.0870162	0.142149	-0.374496	-0.00717463	0.00750904	0.0865961	-0.337887	-0.300368	0.826163	-0.261029	-1.03375e-16	8.15609e-16	-5.41756e-16	-1.37764e-16
	195	-0.630205	-0.481094	0.0398858	1.07963	1.03592	-0.871552	-1.30331	-1.55107	0.703603	0.81908	1.68951	0.799118	-1.62994	2.27912	-1.37133	0.283151	0.359904	-0.60078	0.421576	0.419607	0.451747	-0.628289	1.00702	-0.895221	0.0776378	-0.183631	-0.00447492	0.0515672	0.32384	-0.154968	-0.0607124	-0.117284	-0.0413974	-8.33857e-17	4.38378e-16	7.75291e-17	-4.37722e-17
	196	-0.191322	-0.014308	-0.242351	-0.0037263	0.727857	-0.160975	-0.435257	0.489519	-0.469068	-0.259769	0.740378	0.216236	-0.180881	-0.194007	0.781317	-0.25944	-0.137877	-0.637451	0.386495	0.399717	0.489928	-0.56955	-0.161185	-0.111728	-0.166553	0.707083	-0.247937	-0.298112	0.719011	-0.702403	0.444955	-0.672963	0.459008	-3.9718e-17	8.04778e-16	-2.81958e-16	1.07076e-16
	197	-0.0264218	0.126571	-0.171771	0.0500245	0.0462209	0.216286	-0.0497416	-0.231146	-0.0985068	0.0614459	-0.0433106	0.290216	-0.0303614	-0.0325107	0.107659	-0.0644315	0.0229258	-0.00738204	0.0316959	0.0158667	0.0229072	-0.0603487	0.142915	0.0870162	0.142149	-0.374496	-0.00717463	0.0515672	0.32384	-0.154968	-0.0607124	-0.117284	-0.0413974	6.53469e-17	-3.64097e-16	6.19827e-16	-2.11713e-17
	198	-0.0674449	0.106323	-0.127295	0.105877	0.0524794	-2.16448	1.36725	1.2477	0.320424	-0.539878	0.416181	-1.77535	1.52527	-0.418979	-0.278819	0.514652	-1.32982	0.0986959	0.143609	0.157592	-0.715769	0.228852	-0.0306415	0.115147	-0.0228828	-0.0242764	-0.0376771	0.626145	0.564777	-0.872801	0.270268	0.29113	-0.78418	1.13218e-16	1.99111e-15	-1.15849e-15	1.29159e-16
	199	0.469146	0.648556	-1.25639	-0.983183	0.574879	0.0696048	-0.152807	-0.230473	-0.163242	0.0578984	0.076843	0.571394	0.0229694	0.00843788	-0.00140459	-0.0838442	0.0606168	-0.993309	0.0232367	0.022515	1.06798	0.0234988	-0.0306415	0.115147	-0.0228828	-0.0242764	-0.0376771	0.955297	0.92012	-0.480219	-0.446282	-0.450729	-0.400231	-5.70927e-17	8.59583e-16	-4.34085e-16	-4.89439e-17
	200	-0.727888	1.08294	-0.90587	0.993207	0.162563	0.824033	0.589058	-0.705507	-0.527023	-0.400908	-0.600009	1.35774	0.915266	-0.0464907	0.168685	-0.048112	-0.960716	-0.542659	-0.513638	-0.542841	1.41599	0.360978	-1.13264	0.666345	0.757892	-0.940086	0.606731	0.0515672	0.32384	-0.154968	-0.0607124	-0.117284	-0.0413974	2.77471e-16	-3.25928e-15	4.03777e-15	6.91226e-17
	201	-0.0264218	0.126571	-0.171771	0.0500245	0.0462209	0.216286	-0.0497416	-0.231146	-0.0985068	0.0614459	-0.0433106	0.290216	-0.0303614	-0.0325107	0.107659	-0.0644315	0.0229258	-0.00738204	0.0316959	0.0158667	0.0229072	-0.0603487	0.142915	0.0870162	0.142149	-0.374496	-0.00717463	0.0515672	0.32384	-0.154968	-0.0607124	-0.117284	-0.0413974	6.53469e-17	-3.64097e-16	6.19827e-16	-2.11713e-17
	202	-0.0674449	0.106323	-0.127295	0.105877	0.0524794	-0.393462	0.332104	0.241077	0.327783	0.521697	0.511417	-2.44038	-0.383186	0.583371	-0.336623	-0.471013	0.628213	-0.0440526	-0.00338511	-0.00402343	0.0610877	-0.00160919	0.142915	0.0870162	0.142149	-0.374496	-0.00717463	-0.489897	-0.450389	0.211247	0.210454	0.232771	0.235295	-1.03375e-16	9.54409e-16	-4.86075e-16	-5.46001e-17
	203	0.0458917	0.19699	-0.959634	0.941991	0.110838	-0.132046	0.619378	0.520435	0.618679	-0.229362	-2.29991	1.06749	-0.584734	0.37638	-0.543619	0.290833	0.423863	-0.399911	-0.366644	-0.381226	0.639137	0.591439	-0.0668421	0.894857	-0.0761633	0.538863	-1.2684	0.0275345	1.07057	-0.314003	-0.275882	-0.284476	-0.23767	-1.80381e-17	1.5529e-15	-7.74483e-16	-3.85719e-17
	204	0.0458917	0.19699	-0.959634	0.941991	0.110838	-0.132046	0.619378	0.520435	0.618679	-0.229362	-2.29991	1.06749	-0.584734	0.37638	-0.543619	0.290833	0.423863	-0.399911	-0.366644	-0.381226	0.639137	0.591439	-0.0668421	0.894857	-0.0761633	0.538863	-1.2684	0.0275345	1.07057	-0.314003	-0.275882	-0.284476	-0.23767	-1.80381e-17	1.5529e-15	-7.74483e-16	-3.85719e-17
	205	-0.0674449	0.106323	-0.127295	0.105877	0.0524794	-0.676589	1.01475	0.904915	1.01904	-0.877026	-0.922649	-1.17098	-1.54681	0.38038	0.370546	0.294906	0.427812	-0.0440526	-0.00338511	-0.00402343	0.0610877	-0.00160919	0.0614488	0.106283	0.0651621	-1.29894	1.02665	0.293078	0.205208	-0.127659	-0.136981	-0.106211	-0.0961585	-7.7767e-17	9.05403e-16	-6.10064e-16	-5.46001e-17
	206	-0.439105	-0.2753	0.299957	0.512878	0.463528	-0.675445	1.01601	0.906138	1.02031	-1.90165	0.101404	-1.17017	-1.35472	-0.407493	0.567826	0.495792	0.622569	0.348476	0.394955	0.393069	-0.555142	-0.653397	0.273458	0.313891	0.285819	-1.10586	0.203085	0.172322	0.264524	-0.141313	-0.0988466	-0.111747	-0.068778	-7.40571e-17	1.22861e-15	-5.5948e-16	-1.02146e-16
	207	0.314175	-0.351632	-0.627875	0.443524	0.393485	0.380439	1.18255	1.06809	-0.922154	-0.716531	0.250659	-1.894	-0.190342	-1.18887	0.7716	0.703292	-0.14747	-0.421361	0.603652	0.601113	-0.36329	-0.456568	0.667031	0.699292	-1.26349	0.356978	-0.432073	-1.10111	-0.920558	-0.387382	0.767904	0.776657	0.767102	-3.7136e-17	1.21357e-15	-4.34835e-16	-1.27675e-16
	208	-0.191322	-0.014308	-0.242351	-0.0037263	0.727857	1.23102	1.12348	-0.0344592	0.0735853	-0.77303	-0.825205	-1.10113	0.40246	-0.58697	0.388345	0.31303	-0.525825	-0.278613	0.750646	0.762728	-1.14015	-0.226106	0.342357	0.282317	-0.62974	-0.192857	0.199783	0.599173	-0.426695	0.237423	0.237289	0.258953	-0.815642	-1.55872e-16	6.72978e-16	-6.92634e-16	1.28769e-17
	209	-0.0107614	0.161522	-0.929675	0.156029	0.889201	1.40556	0.263389	0.0733562	-0.836983	-0.664882	0.237315	-0.339438	0.40246	-0.58697	0.388345	0.31303	-0.525825	0.14115	1.17662	0.183332	-0.748555	-0.851829	0.554366	0.489925	-0.409083	0.000228028	-0.62378	0.340576	0.446165	-1.08303	0.106881	1.2235	-0.949051	-6.92544e-17	1.09661e-15	-5.12829e-16	-9.46232e-17
	210	0.0556243	0.167067	-0.260722	-0.0616798	0.0337038	0.0590466	-0.280659	0.488509	-0.371966	-0.254448	0.560148	-0.205531	-0.0836922	-0.0734593	0.216722	-0.0450189	-0.0147653	0.0659591	0.101858	0.055647	-0.0534536	-0.177828	0.316471	0.0588857	0.307181	-0.724716	0.0233279	-0.506491	1.06309	0.582568	-0.371494	-0.505991	-0.355882	1.45952e-15	-1.32156e-14	1.02016e-14	1.83586e-15
	211	-0.0264218	0.126571	-0.171771	0.0500245	0.0462209	0.216286	-0.0497416	-0.231146	-0.0985068	0.0614459	-0.0433106	0.290216	-0.0303614	-0.0325107	0.107659	-0.0644315	0.0229258	-0.00738204	0.0316959	0.0158667	0.0229072	-0.0603487	0.142915	0.0870162	0.142149	-0.374496	-0.00717463	0.0515672	0.32384	-0.154968	-0.0607124	-0.117284	-0.0413974	6.53469e-17	-3.64097e-16	6.19827e-16	-2.11713e-17
	212	-0.572941	0.443647	0.258228	-0.341374	0.386851	0.0696048	-0.152807	-0.230473	-0.163242	0.0578984	0.076843	0.571394	-0.00369602	-0.0120364	0.0531271	-0.0741379	0.0417713	-0.430798	0.596208	-0.395265	0.682712	-0.371762	0.0561365	0.101081	0.0596331	-0.199386	-0.0224259	0.000562676	0.079097	0.796221	-0.308861	-0.316652	-0.269132	-7.15266e-17	1.03873e-15	1.33962e-16	1.20864e-16
	213	-0.108468	0.0860753	-0.0828193	0.161729	0.0587379	0.0507487	0.820253	0.715775	0.822087	-0.037233	-1.09696	-2.12676	-0.0303614	-0.0325107	0.107659	-0.0644315	0.0229258	-0.00738204	0.0316959	0.0158667	0.0229072	-0.0603487	0.142915	0.0870162	0.142149	-0.374496	-0.00717463	0.0515672	0.32384	-0.154968	-0.0607124	-0.117284	-0.0413974	6.53469e-17	-3.64097e-16	-6.98831e-16	-5.34731e-16
	214	-0.0264218	0.126571	-0.171771	0.0500245	0.0462209	0.381798	0.161204	-1.02067	0.134914	0.310723	0.251998	-0.231391	-0.419313	-0.431968	-0.291808	0.501426	0.599775	0.586016	-0.358185	-0.387874	-0.405933	0.507592	-0.478294	0.491949	0.475069	0.164139	-0.651792	0.814516	-0.00453715	-0.517758	-0.432633	0.654373	-0.39621	1.56048e-18	-3.27602e-16	-8.55954e-17	2.28054e-17
	215	-0.357059	-0.234804	0.211006	0.401173	0.451011	-0.822276	-0.168189	0.749229	0.856923	-1.03015	-0.043202	0.387816	0.589106	0.589866	-0.330128	-0.464399	-0.336583	-0.0440526	-0.00338511	-0.00402343	0.0610877	-0.00160919	-0.161185	-0.111728	-0.166553	0.707083	-0.247937	-0.610652	-0.391072	0.197592	0.248588	0.227234	0.262675	-7.21504e-17	9.55977e-16	-5.80985e-16	-1.59683e-16
	216	-0.0264218	0.126571	-0.171771	0.0500245	0.0462209	0.464187	0.280805	0.191191	-0.779718	0.472632	-0.557482	0.0191436	0.562441	0.569391	-0.275596	-0.454693	-0.355429	0.12891	0.172138	-0.833088	-0.759973	1.19141	-0.0744073	-0.125793	-0.084037	0.531973	-0.232686	-0.617598	-0.398571	1.3317	0.240095	-0.915581	0.254572	-7.57825e-17	1.02113e-15	-6.181e-16	-8.3364e-17
	217	-0.315229	-0.154669	0.415014	0.622481	-0.21185	-0.724215	-0.0604282	0.85402	-0.0895132	0.0987399	0.0533722	-0.373779	-0.00369602	-0.0120364	0.0531271	-0.0741379	0.0417713	-0.0440526	-0.00338511	-0.00402343	0.0610877	-0.00160919	-0.161185	-0.111728	-0.166553	0.707083	-0.247937	0.000562676	0.079097	0.796221	-0.308861	-0.316652	-0.269132	-7.21504e-17	1.0485e-15	-6.00558e-16	-8.24211e-17
	218	-0.186262	-0.0487817	-0.402808	2.30041	-0.925595	-0.164271	-0.497003	0.328575	-0.571223	1.63779	-0.550404	-0.170826	0.171186	0.174481	0.314655	-0.826277	0.227276	-0.734092	0.282026	1.25437	0.182601	-0.943556	0.329479	-0.743535	-0.643143	0.899808	0.18642	-2.15313	-0.714577	-0.239002	0.972151	2.06772	-0.123584	3.39339e-16	-3.0967e-15	3.87589e-15	5.4506e-16
	219	0.448365	0.608619	1.20682	-1.9217	-1.84482	-0.226219	-0.506955	0.419798	0.513885	0.69748	0.676124	-2.3223	0.0229694	0.00843788	-0.00140459	-0.0838442	0.0606168	0.12593	0.171246	-0.818896	0.292053	0.254918	-0.0306415	0.115147	-0.0228828	-0.0242764	-0.0376771	-1.41766	-0.299939	0.377463	0.380854	0.399024	0.397856	1.07819e-16	-5.34609e-16	-1.05028e-16	-4.17722e-17
	220	0.0146013	0.146819	-0.216246	-0.00582764	0.0399623	-0.493635	0.222022	0.134028	0.216313	0.416408	-0.610163	-0.0186219	-0.180881	-0.194007	0.781317	-0.25944	-0.137877	-0.0440526	-0.00338511	-0.00402343	0.0610877	-0.00160919	0.0561365	0.101081	0.0596331	-0.199386	-0.0224259	-0.462925	0.541084	-0.898977	0.243433	0.264948	0.266757	-7.7633e-17	1.00457e-15	-4.66081e-16	-1.37764e-16
	221	0.577362	0.734237	-0.383427	-0.979585	-0.94348	0.227567	-1.03113	-0.14038	-0.0367099	0.148615	0.100105	1.32137	-0.00369602	-0.0120364	0.0531271	-0.0741379	0.0417713	0.725785	-0.212082	-0.212067	-0.130764	-0.198439	0.0561365	0.101081	0.0596331	-0.199386	-0.0224259	0.172322	0.264524	-0.141313	-0.0988466	-0.111747	-0.068778	-7.43859e-17	1.04331e-15	-6.36266e-16	-8.4735e-17
	222	-0.0674449	0.106323	-0.127295	0.105877	0.0524794	0.153956	-1.11202	0.826065	-0.118622	0.0712448	0.0276096	0.438578	0.781193	-0.198007	-0.132848	-0.263513	-0.141826	0.518458	0.569586	-0.421804	-0.324177	-0.39687	-0.148308	0.914125	-0.15315	-0.385582	-0.234574	-0.163776	-0.0983183	0.600213	0.60921	-0.512704	-0.46083	-5.08549e-17	8.61731e-16	-6.05012e-16	3.65309e-17
	223	0.0564318	0.226954	-0.0122384	0.21548	-0.622899	-2.16363	0.345347	1.24861	0.321378	0.486848	-0.605901	-0.113088	-1.2042	-0.245997	-0.105832	0.690801	0.783372	0.583036	-0.359077	-0.373682	0.646093	-0.4289	-0.0819724	-1.14644	-0.0919108	0.525083	0.803026	0.814991	-0.00402484	-0.517192	0.686959	-0.47959	-0.395656	-1.839e-17	4.39499e-16	-3.08724e-16	-1.72641e-16
	224	0.0146013	0.146819	-0.216246	-0.00582764	0.0399623	0.38568	-0.828311	0.107296	0.188477	-0.63571	0.388126	0.794544	-0.574516	0.386874	0.377041	0.30152	-0.536984	-0.0807232	-0.0384661	-0.0239136	0.0992681	0.0571303	-0.710746	-1.76216	0.233135	1.05683	1.19412	-0.345109	-1.25643	0.383937	0.38749	0.405499	0.404187	-9.60333e-17	-1.34101e-16	4.78463e-16	-5.11137e-16
	225	-0.0264218	0.126571	-0.171771	0.0500245	0.0462209	-0.420294	0.273555	0.133691	0.248681	0.418181	-0.67024	-0.159211	0.0229694	0.00843788	-0.00140459	-0.0838442	0.0606168	-0.643234	-0.611437	0.393867	0.484532	0.452392	-0.485859	-0.528702	0.467195	0.157249	0.38392	0.172322	0.264524	-0.141313	-0.0988466	-0.111747	-0.068778	-1.20014e-16	-1.88759e-16	-9.55098e-16	-1.40587e-16
	226	0.133615	-0.527462	0.0594491	0.283769	0.232141	-0.029871	-0.291185	0.629622	0.732376	-0.12197	-1.17636	0.308796	-0.231909	-0.239502	-0.0993378	0.697414	-0.181424	0.135366	0.17869	0.177482	-0.75395	0.170113	-0.360628	-0.307029	0.605336	0.525444	-0.454895	-0.345109	-1.25643	0.383937	0.38749	0.405499	0.404187	-8.33247e-17	1.00329e-15	-6.0111e-16	-9.15872e-17
	227	-0.846895	0.13747	-0.161375	0.059927	1.62836	0.560322	-1.65924	-0.751184	0.382813	0.573676	0.56012	0.917841	0.0229694	0.00843788	-0.00140459	-0.0838442	0.0606168	0.135366	0.17869	0.177482	-0.75395	0.170113	-0.777081	0.298406	0.171896	0.146164	0.15652	-2.01235	0.21008	-0.201463	0.958502	0.962618	-0.127605	-8.61815e-17	1.11636e-15	-6.18158e-16	-8.27405e-17
	228	-0.114396	0.0212018	1.374	-0.947946	-0.861377	0.868458	0.725063	-0.421901	-1.38541	-0.128278	0.863584	-0.526267	0.0229694	0.00843788	-0.00140459	-0.0838442	0.0606168	-0.0807232	-0.0384661	-0.0239136	0.0992681	0.0571303	-0.0306415	0.115147	-0.0228828	-0.0242764	-0.0376771	0.293078	0.205208	-0.127659	-0.136981	-0.106211	-0.0961585	1.48792e-16	-8.81008e-16	-3.093e-16	-4.60888e-16
	229	0.406761	-0.281172	0.230569	-0.394691	-0.352769	0.152226	-0.0620142	-0.142181	-0.0713042	0.144738	0.158211	-0.201102	-0.423996	0.548371	-0.296618	0.496528	-0.376181	0.163273	-0.785053	0.205713	0.2545	0.196822	0.38081	0.518055	-0.574115	0.350448	-0.654282	-0.160745	-0.0950456	0.603829	-0.506096	-0.509088	0.619244	-8.81225e-17	9.90183e-16	-6.7543e-16	-7.11216e-17
	230	0.123075	-0.557426	-0.887946	1.01028	0.965878	-0.17756	-0.453482	0.471797	0.568032	-0.277201	-0.29888	0.204528	0.781193	-0.198007	-0.132848	-0.263513	-0.141826	-0.436581	-0.401725	-0.401116	0.677317	0.650179	-0.355315	-0.301827	0.610865	-0.574111	0.594179	-0.153798	-0.0875465	-0.530279	-0.497602	0.633728	0.627347	-3.21711e-17	8.68756e-16	-3.5424e-16	-1.52217e-16
	231	0.628344	-0.0850941	-0.50123	-0.290788	-0.197683	0.0696048	-0.152807	-0.230473	-0.163242	0.0578984	0.076843	0.571394	-0.00369602	-0.0120364	0.0531271	-0.0741379	0.0417713	-0.00738204	0.0316959	0.0158667	0.0229072	-0.0603487	-0.0306415	0.115147	-0.0228828	-0.0242764	-0.0376771	-2.20063	-0.955535	0.716369	0.728289	0.738006	0.729309	-2.52575e-16	1.07406e-15	-1.79022e-15	4.16197e-16
	232	0.0974548	0.247202	-0.0567141	0.159627	-0.629157	0.60374	0.405099	0.261611	-0.673671	-0.481826	-0.552351	0.756127	-0.00369602	-0.0120364	0.0531271	-0.0741379	0.0417713	-0.0440526	-0.00338511	-0.00402343	0.0610877	-0.00160919	-0.0615298	0.900059	-0.0706343	-0.560692	-0.219323	0.172322	0.264524	-0.141313	-0.0988466	-0.111747	-0.068778	-9.82169e-17	1.0485e-15	-6.85111e-16	-1.02085e-16
	233	-0.206982	-0.0492585	0.515553	-0.109731	-0.115123	0.233878	0.0277148	-0.0549249	-1.036	0.230561	0.238626	0.687371	0.146824	0.14946	-0.620531	0.120871	0.202574	-0.220491	-0.184569	-0.19972	-0.175901	0.763161	-0.621405	0.252767	-0.661148	0.884053	0.168469	-0.0224943	-0.908149	0.768721	0.781958	0.79037	-1.37256	4.97412e-17	-2.22559e-16	-1.34415e-15	-7.70953e-17
	234	-0.0264218	0.126571	-0.171771	0.0500245	0.0462209	0.300051	0.0423088	-0.141632	-0.00529584	-0.876337	1.06211	-0.481472	0.173489	0.169935	-0.675063	0.111164	0.22142	-0.00738204	0.0316959	0.0158667	0.0229072	-0.0603487	0.0561365	0.101081	0.0596331	-0.199386	-0.0224259	0.0515672	0.32384	-0.154968	-0.0607124	-0.117284	-0.0413974	-9.36141e-17	8.02777e-16	7.23071e-16	-2.11713e-17
	235	-0.0264218	0.126571	-0.171771	0.0500245	0.0462209	0.216286	-0.0497416	-0.231146	-0.0985068	0.0614459	-0.0433106	0.290216	-0.0303614	-0.0325107	0.107659	-0.0644315	0.0229258	-0.00738204	0.0316959	0.0158667	0.0229072	-0.0603487	0.142915	0.0870162	0.142149	-0.374496	-0.00717463	0.0515672	0.32384	-0.154968	-0.0607124	-0.117284	-0.0413974	6.53469e-17	-3.64097e-16	6.19827e-16	-2.11713e-17
	236	-0.439105	-0.2753	0.299957	0.512878	0.463528	0.142946	-0.101274	-0.230809	-0.130874	0.0596722	0.0167662	0.430805	-0.00369602	-0.0120364	0.0531271	-0.0741379	0.0417713	-0.0440526	-0.00338511	-0.00402343	0.0610877	-0.00160919	-0.0306415	0.115147	-0.0228828	-0.0242764	-0.0376771	0.172322	0.264524	-0.141313	-0.0988466	-0.111747	-0.068778	-5.18914e-17	1.0485e-15	-5.93139e-16	-7.65186e-17
	237	-0.165959	-0.0290105	0.471078	-0.165583	-0.121382	-0.180529	0.566098	0.468623	-0.490827	-0.280322	-0.301804	0.202431	-0.00369602	-0.0120364	0.0531271	-0.0741379	0.0417713	-0.0440526	-0.00338511	-0.00402343	0.0610877	-0.00160919	0.994143	-1.92107	0.0642351	0.909033	-0.0178376	0.172322	0.264524	-0.141313	-0.0988466	-0.111747	-0.068778	-7.77445e-17	1.0485e-15	-5.28575e-16	-1.29161e-16
	238	0.0146013	0.146819	-0.216246	-0.00582764	0.0399623	0.152226	-0.0620142	-0.142181	-0.0713042	0.144738	0.158211	-0.201102	0.0229694	0.00843788	-0.00140459	-0.0838442	0.0606168	-0.0807232	-0.0384661	-0.0239136	0.0992681	0.0571303	-0.0306415	0.115147	-0.0228828	-0.0242764	-0.0376771	0.293078	0.205208	-0.127659	-0.136981	-0.106211	-0.0961585	1.48792e-16	-8.81008e-16	8.59398e-16	-5.11137e-16
	239	-1.01183	-0.0231391	0.540465	0.741986	0.694915	0.996126	-1.23845	0.602216	0.769275	-1.17054	-0.29822	0.840784	1.48609	-0.445401	-0.155229	-0.423769	-0.38196	0.0659591	0.101858	0.055647	-0.0534536	-0.177828	-0.000506656	-1.16571	-0.0149238	1.44953	-0.230797	-0.189943	0.442472	-0.182277	0.0155561	-0.128358	0.0133638	8.11954e-16	-1.13725e-14	6.63089e-15	-2.15077e-17
	240	0.0146013	0.146819	-0.216246	-0.00582764	0.0399623	0.060054	-0.221427	0.647008	-0.272357	-0.102765	-0.197174	0.179916	-0.0303614	-0.0325107	0.107659	-0.0644315	0.0229258	-0.00738204	0.0316959	0.0158667	0.0229072	-0.0603487	0.0561365	0.101081	0.0596331	-0.199386	-0.0224259	-1.12808	-1.91203	0.722842	0.734925	0.744481	0.73564	-9.36141e-17	-3.64097e-16	4.27264e-16	2.35609e-16
	241	-0.165959	-0.0290105	0.471078	-0.165583	-0.121382	0.0696048	-0.152807	-0.230473	-0.163242	0.0578984	0.076843	0.571394	0.0229694	0.00843788	-0.00140459	-0.0838442	0.0606168	-0.0440526	-0.00338511	-0.00402343	0.0610877	-0.00160919	-0.0306415	0.115147	-0.0228828	-0.0242764	-0.0376771	-0.634685	0.355657	0.0385576	0.0334186	0.0600428	0.0664025	-5.18914e-17	8.15609e-16	-3.98002e-16	-1.29161e-16
	242	0.0507309	-0.647575	0.672339	0.854124	-0.713824	0.0769091	-0.173843	-0.301378	-1.25991	-0.00973654	0.974656	1.21501	0.55298	-0.425473	-0.285313	0.508039	-0.365022	-0.00738204	0.0316959	0.0158667	0.0229072	-0.0603487	1.8478	-0.0718953	-0.0267511	-0.522292	-1.21913	0.794965	-0.987998	-0.541077	0.662474	0.631049	-0.419016	4.00654e-17	2.21742e-16	-6.66587e-16	2.4624e-16
	243	-0.108468	0.0860753	-0.0828193	0.161729	0.0587379	0.0696048	-0.152807	-0.230473	-0.163242	0.0578984	0.076843	0.571394	0.0229694	0.00843788	-0.00140459	-0.0838442	0.0606168	-0.0807232	-0.0384661	-0.0239136	0.0992681	0.0571303	-0.0306415	0.115147	-0.0228828	-0.0242764	-0.0376771	0.293078	0.205208	-0.127659	-0.136981	-0.106211	-0.0961585	1.48792e-16	-8.81008e-16	9.94212e-16	5.08695e-16
	244	-0.563012	-0.415662	0.957322	1.13908	-0.476179	0.218438	0.0107473	-0.0714248	0.00237466	-0.811493	0.223419	0.67647	0.0229694	0.00843788	-0.00140459	-0.0838442	0.0606168	-0.251379	0.778283	-0.21376	-0.132325	-0.200041	-0.0306415	0.115147	-0.0228828	-0.0242764	-0.0376771	0.172322	0.264524	-0.141313	-0.0988466	-0.111747	-0.068778	-1.07843e-17	4.68082e-16	-1.86194e-16	-1.46271e-16
	245	-1.16619	1.48569	0.39709	0.605407	-1.01516	-1.62012	0.97168	0.863029	0.975423	1.13343	-1.98418	-1.19865	-1.54681	0.38038	0.370546	0.294906	0.427812	0.664187	0.717472	-0.274381	-2.15306	0.770083	0.181368	0.322754	0.197774	0.168809	-0.86124	-0.634685	0.355657	0.0385576	0.0334186	0.0600428	0.0664025	-1.43847e-17	6.27549e-16	-6.21581e-16	-7.34943e-17
	246	-0.330889	-0.18962	1.17292	0.516476	-1.05483	0.137371	-1.13024	0.808343	0.918478	0.0538135	-1.01165	0.42687	0.569427	-0.415493	-1.26051	0.487646	0.614671	-0.640254	-0.610545	0.379675	-0.567494	1.38888	-0.565072	0.506014	0.392553	0.339249	-0.667043	0.935746	-0.063341	-0.503537	0.648825	-0.474053	-0.423037	-1.10088e-16	1.22257e-15	-5.92041e-16	-2.56506e-17
	247	0.587321	-0.105342	-0.456754	-0.234936	-0.191425	0.389839	0.170041	0.0330296	-0.911694	0.319174	0.259917	-0.225714	0.55298	-0.425473	-0.285313	0.508039	-0.365022	-0.214035	-0.178017	0.810849	-0.169878	-0.258136	1.00702	-0.895221	0.0776378	-0.183631	-0.00447492	-0.610652	-0.391072	0.197592	0.248588	0.227234	0.262675	-8.82956e-17	4.18721e-16	-3.54701e-16	1.0126e-16
	248	0.968941	-0.563297	-0.957334	0.102712	0.149581	-0.724215	-0.0604282	0.85402	-0.0895132	0.0987399	0.0533722	-0.373779	-0.76192	0.194409	0.184571	0.105531	0.244214	-0.250706	-0.213098	0.790959	-0.131697	-0.199397	0.0561365	0.101081	0.0596331	-0.199386	-0.0224259	-2.17366	0.0359371	-0.393855	0.761268	0.770183	0.760771	-7.43701e-17	5.7988e-16	-6.13048e-16	-2.28404e-16
	249	0.0556243	0.167067	-0.260722	-0.0616798	0.0337038	0.0696048	-0.152807	-0.230473	-0.163242	0.0578984	0.076843	0.571394	0.0229694	0.00843788	-0.00140459	-0.0838442	0.0606168	-0.0807232	-0.0384661	-0.0239136	0.0992681	0.0571303	-0.0306415	0.115147	-0.0228828	-0.0242764	-0.0376771	0.293078	0.205208	-0.127659	-0.136981	-0.106211	-0.0961585	1.48792e-16	-8.81008e-16	9.94212e-16	-8.51082e-16
	250	-0.124936	-0.00876249	0.426602	-0.221435	-0.12764	-0.344802	0.385576	0.293076	0.38193	-0.452984	-0.463587	0.0864543	0.781193	-0.198007	-0.132848	-0.263513	-0.141826	-0.0375963	0.00316679	1.00655	0.0671107	-1.02291	1.19859	-2.73412	0.277018	1.09523	0.194311	1.09051	-0.858615	-1.46134	-0.280951	0.845107	0.834032	-8.2763e-17	1.00582e-15	-5.00192e-16	-1.66852e-16
	251	0.221362	0.387564	-0.714079	-0.466579	0.31055	-1.44118	-0.877377	0.00913241	1.17453	0.29567	0.237894	0.589324	-0.00369602	-0.0120364	0.0531271	-0.0741379	0.0417713	-0.0440526	-0.00338511	-0.00402343	0.0610877	-0.00160919	-0.143306	-0.0942198	0.831522	-0.381026	-0.229384	-0.594132	0.589116	0.217295	0.268787	0.246941	-0.794593	-7.26015e-17	1.0485e-15	-6.37954e-16	-6.83613e-17
	252	-0.0674449	0.106323	-0.127295	0.105877	0.0524794	-1.94876	0.58147	1.47823	1.61603	-0.313135	-1.41721	-0.792216	0.0229694	0.00843788	-0.00140459	-0.0838442	0.0606168	-0.0807232	-0.0384661	-0.0239136	0.0992681	0.0571303	-0.291729	-0.338603	-0.310223	1.43844	-0.458197	-1.23983	0.854392	0.589558	0.598287	0.611167	-1.54779	-1.82453e-16	-8.81008e-16	-1.61486e-15	1.68751e-16
	253	-0.108468	0.0860753	-0.0828193	0.161729	0.0587379	0.0696048	-0.152807	-0.230473	-0.163242	0.0578984	0.076843	0.571394	0.0229694	0.00843788	-0.00140459	-0.0838442	0.0606168	-0.0807232	-0.0384661	-0.0239136	0.0992681	0.0571303	-0.0306415	0.115147	-0.0228828	-0.0242764	-0.0376771	0.293078	0.205208	-0.127659	-0.136981	-0.106211	-0.0961585	1.48792e-16	-8.81008e-16	9.94212e-16	5.08695e-16
	254	0.0146013	0.146819	-0.216246	-0.00582764	0.0399623	0.374399	0.153073	0.0165296	0.12668	-0.722879	0.244711	-0.236615	-0.00369602	-0.0120364	0.0531271	-0.0741379	0.0417713	-0.85056	0.170231	0.18413	0.29112	0.25396	0.460023	-0.516661	-0.499473	0.168448	0.39668	0.619198	0.557278	0.261308	0.261775	-0.851686	-0.792283	-1.33344e-16	1.02813e-15	-9.09789e-16	-4.35275e-16
	255	0.282885	-0.401803	0.115513	-0.504294	0.322609	-0.195969	0.549131	0.452123	0.547546	-1.32238	-0.31701	0.191531	-0.205244	-0.219028	-0.15387	0.687708	-0.162579	0.135366	0.17869	0.177482	-0.75395	0.170113	-0.0744073	-0.125793	-0.084037	0.531973	-0.232686	0.337136	0.442451	0.0552608	0.102675	-1.04966	0.123473	-7.49572e-17	1.06662e-15	-6.10124e-16	-7.88781e-17
	256	-0.000221302	0.191486	0.0177201	-0.570482	0.155464	0.319468	-0.901073	0.0365396	0.114798	0.320522	0.322918	-0.0830284	0.411921	0.407895	0.398062	-0.649701	-0.516232	0.132386	0.177798	0.191674	0.298076	-0.76638	0.603444	0.736067	-0.3424	-1.65558	0.620302	-0.133773	0.896427	-0.506395	-0.473117	-0.476911	0.650706	-7.12528e-20	1.18917e-16	3.68716e-16	3.64475e-16
	257	0.778422	0.100452	-0.196683	-0.801692	-0.763818	0.0696048	-0.152807	-0.230473	-0.163242	0.0578984	0.076843	0.571394	0.0229694	0.00843788	-0.00140459	-0.0838442	0.0606168	-0.671141	0.352306	0.365635	-0.523918	0.425682	-0.0306415	0.115147	-0.0228828	-0.0242764	-0.0376771	0.293078	0.205208	-0.127659	-0.136981	-0.106211	-0.0961585	7.24432e-17	-2.35538e-16	4.64551e-16	-1.35696e-16
	258	0.695568	6.86308e-05	-0.356215	-0.967147	-0.0946982	-0.723945	-0.0310684	-0.112088	-0.0399683	0.174337	0.185944	0.649605	0.0229694	0.00843788	-0.00140459	-0.0838442	0.0606168	-0.0807232	-0.0384661	-0.0239136	0.0992681	0.0571303	-0.0306415	0.115147	-0.0228828	-0.0242764	-0.0376771	0.293078	0.205208	-0.127659	-0.136981	-0.106211	-0.0961585	1.48792e-16	-8.81008e-16	8.13448e-16	-4.52435e-16
	259	-0.398082	-0.255052	0.255482	0.457026	0.45727	0.0583237	0.828577	-0.321239	-0.225039	-0.0292711	-0.0665726	-0.459764	-0.00369602	-0.0120364	0.0531271	-0.0741379	0.0417713	-0.0440526	-0.00338511	-0.00402343	0.0610877	-0.00160919	0.0561365	0.101081	0.0596331	-0.199386	-0.0224259	-0.309039	0.707215	0.426958	-0.687418	0.44853	-0.630275	-7.7633e-17	1.0485e-15	-5.76249e-16	-1.18101e-16
	260	0.438052	-0.231001	-0.512818	0.553127	-0.281893	-0.26018	-0.544275	0.383505	0.476094	-0.364041	-0.380248	0.977024	-0.00369602	-0.0120364	0.0531271	-0.0741379	0.0417713	0.762455	-0.177001	-0.192177	-0.168944	-0.257178	0.6846	-0.296747	0.713731	0.372979	-1.4574	-0.75544	0.414973	0.024903	0.0715528	0.0545059	0.0937831	-1.5574e-17	1.06887e-15	-9.66375e-16	-1.18948e-16
	261	-0.253682	0.695441	-0.548005	0.492639	-0.242685	-0.0316963	0.729653	0.627671	-0.325211	-1.14971	-0.155228	0.307508	0.210373	0.200903	0.191065	0.112144	-0.720582	-0.430798	0.596208	-0.395265	0.682712	-0.371762	0.810142	0.938473	-0.127272	-0.362937	-1.25233	-1.08156	0.062903	-0.364063	-0.327203	0.799981	0.789908	-5.45753e-17	3.41189e-16	-4.6575e-16	-3.80871e-16
	262	-0.108468	0.0860753	-0.0828193	0.161729	0.0587379	0.0696048	-0.152807	-0.230473	-0.163242	0.0578984	0.076843	0.571394	0.0229694	0.00843788	-0.00140459	-0.0838442	0.0606168	-0.0807232	-0.0384661	-0.0239136	0.0992681	0.0571303	-0.0306415	0.115147	-0.0228828	-0.0242764	-0.0376771	0.293078	0.205208	-0.127659	-0.136981	-0.106211	-0.0961585	1.48792e-16	-8.81008e-16	9.94212e-16	5.08695e-16
	263	0.447784	-0.260924	0.186094	-0.450543	-0.359027	-0.336259	0.394965	-0.742903	0.391437	-0.444004	0.567752	0.092486	0.0229694	0.00843788	-0.00140459	-0.0838442	0.0606168	0.339712	-0.60387	0.40141	0.491489	-0.567948	-0.777081	0.298406	0.171896	0.146164	0.15652	0.293078	0.205208	-0.127659	-0.136981	-0.106211	-0.0961585	4.09055e-17	-1.7626e-16	-1.00923e-16	-4.63266e-16
	264	-0.109275	0.026188	-0.331303	-0.115431	0.71534	-0.262182	0.47637	0.381367	0.473868	-0.366144	-0.382219	-0.686041	0.183708	0.180429	0.245597	0.121851	-0.739427	-0.00738204	0.0316959	0.0158667	0.0229072	-0.0603487	-0.503739	-0.546211	-0.53088	1.24536	0.365366	0.81155	-0.00773886	0.621098	0.682753	-2.75275	0.676868	-3.53943e-17	7.87132e-16	-1.08453e-15	1.99159e-16
	265	0.798921	-0.709163	0.677385	-0.783555	-0.7455	0.308187	0.0803118	-0.0542268	0.0530012	0.233352	0.179502	-1.11419	0.387558	0.382874	-0.537125	0.297446	-0.540933	-0.0440526	-0.00338511	-0.00402343	0.0610877	-0.00160919	-0.404393	-0.547969	0.544182	1.08169	-0.649903	0.172322	0.264524	-0.141313	-0.0988466	-0.111747	-0.068778	-1.1312e-16	9.06005e-16	-6.2612e-16	-9.5881e-17
	266	0.267255	-0.417024	0.100996	-1.34611	1.09471	0.233878	0.0277148	-0.0549249	-1.036	0.230561	0.238626	0.687371	0.00652222	-0.0015422	0.973787	-0.0634515	-0.919076	-0.643234	-0.611437	0.393867	0.484532	0.452392	0.18668	0.327956	0.203303	-0.930746	0.187834	-0.489897	-0.450389	0.211247	0.210454	0.232771	0.235295	3.81395e-17	1.04666e-15	2.54107e-16	-2.14018e-16
	267	-0.991553	-0.0230978	2.18677	-0.988196	-0.115956	-2.14454	-0.656521	-0.821206	0.342618	0.50691	1.45875	1.56204	0.599324	0.60036	0.590532	-0.453713	-1.29743	0.144803	0.186134	1.17386	-1.79995	0.0853074	0.0561365	0.101081	0.0596331	-0.199386	-0.0224259	0.196355	-0.482206	0.0177216	0.116323	0.0554438	0.127495	-9.6017e-17	1.7307e-15	3.20825e-17	2.31437e-16
	268	-0.315229	-0.154669	0.415014	0.622481	-0.21185	-0.825422	0.851199	0.745868	0.853423	-0.0076346	-1.06922	-1.27606	0.0229694	0.00843788	-0.00140459	-0.0838442	0.0606168	-0.0807232	-0.0384661	-0.0239136	0.0992681	0.0571303	0.260581	-0.711962	0.272416	-0.0131913	0.189722	0.172322	0.264524	-0.141313	-0.0988466	-0.111747	-0.068778	-1.03817e-16	-8.81008e-16	-4.96593e-16	-5.86924e-17
	269	-0.233152	-0.0944433	-0.446359	-0.225034	1.39072	-0.427423	0.294783	0.204785	0.289992	-0.539824	-0.544955	0.85895	0.401703	0.3974	-0.522598	-0.660388	0.444615	-0.0807232	-0.0384661	-0.0239136	0.0992681	0.0571303	-0.0306415	0.115147	-0.0228828	-0.0242764	-0.0376771	0.293078	0.205208	-0.127659	-0.136981	-0.106211	-0.0961585	1.48792e-16	-1.13326e-16	3.29604e-16	-4.14628e-16
	270	0.0925918	-0.54771	0.103925	0.339621	0.2384	-0.325249	-0.615779	0.313972	0.403689	-0.432432	0.578596	0.100259	-0.383186	0.583371	-0.336623	-0.471013	0.628213	-0.436581	-0.401725	-0.401116	0.677317	0.650179	-0.148308	0.914125	-0.15315	-0.385582	-0.234574	-0.160745	-0.0950456	0.603829	-0.506096	-0.509088	0.619244	-5.19255e-17	6.82673e-16	-2.42736e-16	1.53071e-16
	271	-0.0264218	0.126571	-0.171771	0.0500245	0.0462209	0.216286	-0.0497416	-0.231146	-0.0985068	0.0614459	-0.0433106	0.290216	-0.0303614	-0.0325107	0.107659	-0.0644315	0.0229258	-0.00738204	0.0316959	0.0158667	0.0229072	-0.0603487	0.142915	0.0870162	0.142149	-0.374496	-0.00717463	0.0515672	0.32384	-0.154968	-0.0607124	-0.117284	-0.0413974	6.53469e-17	-3.64097e-16	6.19827e-16	-2.11713e-17
	272	-0.108468	0.0860753	-0.0828193	0.161729	0.0587379	0.548809	-0.649047	0.281621	-0.685553	0.561575	-0.474143	0.909713	0.200155	0.190409	-0.729595	0.101458	0.240265	0.519131	-0.421795	0.582915	-0.323549	-0.396226	0.391125	-0.485087	0.416087	-0.744551	0.399982	0.938777	-0.0600683	-0.499922	-0.46648	-0.470436	0.657037	-1.18827e-17	2.96825e-16	-2.06087e-16	1.99503e-16
	273	0.0564318	0.226954	-0.0122384	0.21548	-0.622899	0.464187	0.280805	0.191191	-0.779718	0.472632	-0.557482	0.0191436	0.589106	0.589866	-0.330128	-0.464399	-0.336583	-0.424342	0.60276	0.615304	0.688736	-1.39306	0.0561365	0.101081	0.0596331	-0.199386	-0.0224259	0.958803	0.923905	-0.476037	-0.441995	-1.58108	0.680396	-7.16285e-17	6.96941e-16	-1.65993e-16	7.50234e-18
	274	-0.253682	0.695441	-0.548005	0.492639	-0.242685	-0.169016	-0.444094	-0.564182	0.577539	-0.268221	0.732459	0.210559	0.224517	0.215429	0.205592	-0.84569	0.264967	0.339039	0.387511	-0.603309	0.490861	-0.568592	0.391125	-0.485087	0.416087	-0.744551	0.399982	0.763511	-0.24928	0.433431	-0.680782	0.455005	-0.623945	1.02404e-17	8.24424e-17	-2.74036e-16	-4.9587e-16
	275	0.0925918	-0.54771	0.103925	0.339621	0.2384	0.457291	0.273226	-0.861287	0.268163	-0.560443	0.458651	0.0142745	0.40246	-0.58697	0.388345	0.31303	-0.525825	0.311805	0.359874	0.373179	-0.516961	-0.594658	0.391125	-0.485087	0.416087	-0.744551	0.399982	0.609625	-0.415411	-0.892504	0.25007	0.271422	0.273088	1.3586e-17	2.84356e-16	3.70165e-17	2.54706e-16
	276	0.0556243	0.167067	-0.260722	-0.0616798	0.0337038	0.0696048	-0.152807	-0.230473	-0.163242	0.0578984	0.076843	0.571394	0.0229694	0.00843788	-0.00140459	-0.0838442	0.0606168	-0.0807232	-0.0384661	-0.0239136	0.0992681	0.0571303	-0.0306415	0.115147	-0.0228828	-0.0242764	-0.0376771	0.293078	0.205208	-0.127659	-0.136981	-0.106211	-0.0961585	1.48792e-16	-8.81008e-16	9.94212e-16	-8.51082e-16
	277	-0.0674449	0.106323	-0.127295	0.105877	0.0524794	0.142946	-0.101274	-0.230809	-0.130874	0.0596722	0.0167662	0.430805	-0.00369602	-0.0120364	0.0531271	-0.0741379	0.0417713	-0.0440526	-0.00338511	-0.00402343	0.0610877	-0.00160919	0.0561365	0.101081	0.0596331	-0.199386	-0.0224259	0.172322	0.264524	-0.141313	-0.0988466	-0.111747	-0.068778	-7.7633e-17	1.0485e-15	-5.93139e-16	-5.46001e-17
	278	0.406761	-0.281172	0.230569	-0.394691	-0.352769	0.316499	0.118508	0.0333664	-0.944061	0.317401	0.319994	-0.0851248	0.0229694	0.00843788	-0.00140459	-0.0838442	0.0606168	-0.257162	-0.21965	-0.219611	-0.13772	0.821901	-0.0306415	0.115147	-0.0228828	-0.0242764	-0.0376771	0.437865	-0.600838	0.0450309	0.0400548	0.0665176	0.0727335	-9.63759e-18	4.58388e-16	-2.28598e-16	-1.63799e-16
	279	0.205701	0.352613	0.0438253	-0.572584	-0.532431	0.234846	0.0287789	-0.05389	0.0206336	0.231578	0.239579	-0.973598	0.0229694	0.00843788	-0.00140459	-0.0838442	0.0606168	-0.0807232	-0.0384661	-0.0239136	0.0992681	0.0571303	-0.0306415	0.115147	-0.0228828	-0.0242764	-0.0376771	0.293078	0.205208	-0.127659	-0.136981	-0.106211	-0.0961585	1.48792e-16	-8.81008e-16	7.24583e-16	-2.61614e-16
	280	0.0151818	1.01636	0.804476	-1.47699	-1.44583	0.319468	-0.901073	0.0365396	0.114798	0.320522	0.322918	-0.0830284	0.13268	0.134934	-0.635058	1.0787	-0.782974	-0.396257	-1.35713	0.609302	-0.412261	1.52858	-0.0306415	0.115147	-0.0228828	-0.0242764	-0.0376771	-2.98361	-1.61113	1.05527	1.07572	1.07699	1.06076	-3.68885e-16	-1.73551e-15	-2.08174e-15	-3.66714e-16
	281	-0.0887757	-0.783427	0.542765	-0.097293	0.733658	-1.28604	0.345018	0.253635	0.34086	-0.491776	0.52299	0.0603974	0.589106	0.589866	-0.330128	-0.464399	-0.336583	0.305349	0.353322	-0.637391	-0.522985	0.426639	0.173803	-0.697897	0.189901	0.161919	0.174471	0.619198	0.557278	0.261308	0.261775	-0.851686	-0.792283	4.41953e-17	5.29513e-16	-2.85578e-17	-3.41932e-16
	282	-0.0264218	0.126571	-0.171771	0.0500245	0.0462209	0.61302	0.44436	0.350239	-0.614101	-0.39676	-0.410906	0.12422	-0.180881	-0.194007	0.781317	-0.25944	-0.137877	-0.0807232	-0.0384661	-0.0239136	0.0992681	0.0571303	0.460023	-0.516661	-0.499473	0.168448	0.39668	0.457891	0.383135	0.0689155	0.0645404	-1.04412	0.0960928	-1.44951e-16	6.63786e-16	1.07505e-16	-1.71193e-16
	283	-0.289836	-0.149642	0.356021	-0.275186	0.553996	-1.27691	-0.696855	0.18468	0.301775	0.468332	0.399676	0.705301	0.183708	0.180429	0.245597	0.121851	-0.739427	-0.0440526	-0.00338511	-0.00402343	0.0610877	-0.00160919	0.0561365	0.101081	0.0596331	-0.199386	-0.0224259	-0.610652	-0.391072	0.197592	0.248588	0.227234	0.262675	-7.7633e-17	1.09497e-15	-6.70742e-16	-1.23258e-16
	284	0.587321	-0.105342	-0.456754	-0.234936	-0.191425	-0.113349	0.639924	0.540415	0.639484	-1.23554	-0.235642	-0.580965	-0.180881	-0.194007	0.781317	-0.25944	-0.137877	0.0986959	0.143609	0.157592	-0.715769	0.228852	-0.373195	-0.319336	-0.38721	0.513998	0.575626	0.0275345	1.07057	-0.314003	-0.275882	-0.284476	-0.23767	1.02863e-17	7.24194e-16	-2.46536e-16	-3.59776e-16
	285	0.123655	0.312117	0.132777	-0.460879	-0.519914	0.531368	0.354631	0.262983	0.350594	-0.482582	-0.49132	-0.764253	0.0229694	0.00843788	-0.00140459	-0.0838442	0.0606168	-0.0807232	-0.0384661	-0.0239136	0.0992681	0.0571303	-0.0306415	0.115147	-0.0228828	-0.0242764	-0.0376771	0.457891	0.383135	0.0689155	0.0645404	-1.04412	0.0960928	1.48792e-16	-8.81008e-16	2.4074e-16	4.18275e-16
	286	0.546298	-0.12559	-0.412279	-0.179084	-0.185166	-0.180529	0.566098	0.468623	-0.490827	-0.280322	-0.301804	0.202431	0.0229694	0.00843788	-0.00140459	-0.0838442	0.0606168	-0.0807232	-0.0384661	-0.0239136	0.0992681	0.0571303	-0.161185	-0.111728	-0.166553	0.707083	-0.247937	0.293078	0.205208	-0.127659	-0.136981	-0.106211	-0.0961585	-1.68304e-17	-8.81008e-16	-7.32598e-17	-7.03245e-17
	287	0.505275	-0.145838	-0.367803	-0.123232	-0.178908	-0.474081	-0.779334	0.154924	0.238072	0.43696	0.432019	-0.00481688	0.0229694	0.00843788	-0.00140459	-0.0838442	0.0606168	0.339039	0.387511	-0.603309	0.490861	-0.568592	0.585255	-0.294988	-0.361332	0.536643	-0.442134	0.763511	-0.24928	0.433431	-0.680782	0.455005	-0.623945	-1.52242e-17	-1.77388e-16	4.25592e-17	1.40276e-16
	288	-0.531949	0.444165	0.986174	0.338584	-1.23449	0.367271	0.174302	0.0876229	0.167991	-1.68088	0.369996	0.781546	0.584328	-1.38534	-0.335035	0.50323	0.62978	0.135366	0.17869	0.177482	-0.75395	0.170113	0.810142	0.938473	-0.127272	-0.362937	-1.25233	-0.325558	-0.272973	0.407255	-0.707617	0.428823	0.426992	-8.16977e-17	1.07851e-15	-6.28636e-16	-7.86601e-17
	289	0.0146013	0.146819	-0.216246	-0.00582764	0.0399623	0.549953	-0.647789	0.282844	-0.68428	-0.463048	0.549909	0.910521	0.411921	0.407895	0.398062	-0.649701	-0.516232	-0.257162	-0.21965	-0.219611	-0.13772	0.821901	-0.777081	0.298406	0.171896	0.146164	0.15652	0.0110151	0.0903812	-0.333705	-0.296081	-0.304183	0.819598	-2.14915e-17	7.00516e-16	-3.45589e-16	-2.16378e-16
	290	0.0146013	0.146819	-0.216246	-0.00582764	0.0399623	-0.650604	0.0204644	-0.112425	-0.00760066	0.176111	0.125868	0.509016	-0.00369602	-0.0120364	0.0531271	-0.0741379	0.0417713	-0.0440526	-0.00338511	-0.00402343	0.0610877	-0.00160919	-0.286417	-0.333401	-0.304694	0.338888	0.590877	0.172322	0.264524	-0.141313	-0.0988466	-0.111747	-0.068778	-9.25435e-17	1.0485e-15	-6.1525e-16	-1.37764e-16
	291	-0.0936454	0.0414085	-0.316786	0.726384	-0.0567641	0.317467	0.119572	0.0344012	0.112571	0.318418	0.320947	-1.74609	0.525557	0.538423	-1.14172	-0.455673	0.586573	-0.0440526	-0.00338511	-0.00402343	0.0610877	-0.00160919	0.373245	-0.502595	-0.581989	0.343558	0.381429	-0.473377	0.5298	0.23095	0.230653	0.252478	-0.821973	-6.20806e-17	1.41923e-15	-4.47473e-16	-1.32607e-16
	292	0.154138	0.302401	-0.859094	0.20978	0.207565	-0.483361	-0.818594	0.0662958	0.178502	0.351894	0.290575	0.62709	0.0229694	0.00843788	-0.00140459	-0.0838442	0.0606168	-0.0440526	-0.00338511	-0.00402343	0.0610877	-0.00160919	0.242701	-0.72947	-0.725659	1.07492	0.171169	0.172322	0.264524	-0.141313	-0.0988466	-0.111747	-0.068778	-8.23396e-17	8.15609e-16	-6.48631e-16	-1.04786e-16
	293	-0.108468	0.0860753	-0.0828193	0.161729	0.0587379	0.0696048	-0.152807	-0.230473	-0.163242	0.0578984	0.076843	0.571394	0.0229694	0.00843788	-0.00140459	-0.0838442	0.0606168	-0.0807232	-0.0384661	-0.0239136	0.0992681	0.0571303	-0.0306415	0.115147	-0.0228828	-0.0242764	-0.0376771	0.293078	0.205208	-0.127659	-0.136981	-0.106211	-0.0961585	1.48792e-16	-8.81008e-16	9.94212e-16	5.08695e-16
	294	-0.335728	0.654946	-0.459054	0.604343	-0.230168	-0.723945	-0.0310684	-0.112088	-0.0399683	0.174337	0.185944	0.649605	0.0229694	0.00843788	-0.00140459	-0.0838442	0.0606168	-0.0807232	-0.0384661	-0.0239136	0.0992681	0.0571303	-0.155873	-0.106526	-0.161024	-0.392471	0.801137	-0.136804	0.893154	-0.510011	0.642189	-0.480528	-0.429368	-1.79261e-17	-8.81008e-16	8.13448e-16	-5.0707e-17
	295	0.0925918	-0.54771	0.103925	0.339621	0.2384	0.0696048	-0.152807	-0.230473	-0.163242	0.0578984	0.076843	0.571394	-0.584734	0.37638	-0.543619	0.290833	0.423863	-0.85056	0.170231	0.18413	0.29112	0.25396	0.391125	-0.485087	0.416087	-0.744551	0.399982	0.293078	0.205208	-0.127659	-0.136981	-0.106211	-0.0961585	3.65424e-17	6.04072e-17	7.1134e-16	3.38339e-16
	296	-0.851789	-0.677172	0.771685	0.975731	0.880836	0.532512	0.355888	0.264205	0.351867	-1.5072	0.532732	-0.763445	0.0229694	0.00843788	-0.00140459	-0.0838442	0.0606168	-0.0807232	-0.0384661	-0.0239136	0.0992681	0.0571303	0.368243	0.505749	-1.56666	0.339003	0.376238	0.293078	0.205208	-0.127659	-0.136981	-0.106211	-0.0961585	6.65247e-17	-8.81008e-16	2.38873e-16	1.50317e-16
	297	0.0556243	0.167067	-0.260722	-0.0616798	0.0337038	-0.152608	-0.426062	-0.546647	0.595798	0.774851	0.748619	-1.43951	-0.409095	-0.421473	0.628852	0.512112	-0.361073	-0.0440526	-0.00338511	-0.00402343	0.0610877	-0.00160919	0.142915	0.0870162	0.142149	-0.374496	-0.00717463	0.293078	0.205208	-0.127659	-0.136981	-0.106211	-0.0961585	-1.03375e-16	1.18749e-15	-5.34148e-16	-1.79346e-16
	298	0.314175	-0.351632	-0.627875	0.443524	0.393485	-0.908042	0.760406	0.657576	0.761485	-0.0944746	-1.15059	-0.503561	-0.372968	0.593866	0.584037	-0.460326	-0.332635	0.762455	-0.177001	-0.192177	-0.168944	-0.257178	0.554366	0.489925	-0.409083	0.000228028	-0.62378	-0.429319	0.767043	0.413869	0.470308	-0.690969	-0.602341	8.00324e-17	1.50078e-15	-7.24895e-16	-1.46792e-16
	299	-0.516288	0.479116	0.22827	0.444588	-0.391512	-0.870079	-1.24356	0.698145	0.803729	0.971253	-0.0902798	-0.476759	-0.00369602	-0.0120364	0.0531271	-0.0741379	0.0417713	-0.0447256	0.987996	-1.00874	0.0604598	-0.00225333	0.0561365	0.101081	0.0596331	-0.199386	-0.0224259	1.10008	0.114074	-0.307529	-0.269246	-0.278001	-0.231339	-7.76224e-17	1.04848e-15	-5.71346e-16	-7.27795e-17
	300	-0.165959	-0.0290105	0.471078	-0.165583	-0.121382	-1.8307	-0.282573	0.637997	-0.314459	-0.113733	0.877213	1.14516	-1.00265	-0.0390051	0.101164	-0.0710448	0.987722	-0.0440526	-0.00338511	-0.00402343	0.0610877	-0.00160919	-0.373195	-0.319336	-0.38721	0.513998	0.575626	-0.0120419	-0.896865	-0.361206	0.794739	0.802839	-0.283835	-6.68019e-17	1.27982e-15	-5.6021e-16	-1.29161e-16
	301	-0.0674449	0.106323	-0.127295	0.105877	0.0524794	1.46286	0.355417	-1.87692	0.331575	-0.529346	-0.596876	1.55503	-0.00369602	-0.0120364	0.0531271	-0.0741379	0.0417713	-0.0440526	-0.00338511	-0.00402343	0.0610877	-0.00160919	0.0561365	0.101081	0.0596331	-0.199386	-0.0224259	-0.318137	-0.264962	-0.726287	0.420469	0.437676	0.435649	-7.7633e-17	1.0485e-15	-6.76087e-16	-5.46001e-17
	302	-0.294705	0.675194	-0.50353	0.548491	-0.236426	0.142946	-0.101274	-0.230809	-0.130874	0.0596722	0.0167662	0.430805	0.982741	0.00898421	0.0741482	-1.02536	0.0625237	-0.634471	0.387387	0.385525	-0.562098	0.366942	0.255579	0.296383	-0.712256	-0.0177469	0.184532	-0.75544	0.414973	0.024903	0.0715528	0.0545059	0.0937831	-7.50095e-17	1.04945e-15	-5.90116e-16	-2.12098e-17
	303	-0.0674449	0.106323	-0.127295	0.105877	0.0524794	0.216286	-0.0497416	-0.231146	-0.0985068	0.0614459	-0.0433106	0.290216	-0.00369602	-0.0120364	0.0531271	-0.0741379	0.0417713	-0.0440526	-0.00338511	-0.00402343	0.0610877	-0.00160919	0.0561365	0.101081	0.0596331	-0.199386	-0.0224259	-0.418867	0.778328	-0.716058	0.483089	-0.6785	0.486389	-7.7633e-17	1.0485e-15	-7.88276e-16	-5.46001e-17
	304	0.200838	-0.442299	0.204464	-0.39259	0.335126	0.548809	-0.649047	0.281621	-0.685553	0.561575	-0.474143	0.909713	0.416604	-0.572444	0.402872	-0.644804	0.459724	0.306022	-0.638059	0.367328	-0.522357	0.427284	0.391125	-0.485087	0.416087	-0.744551	0.399982	0.602204	-0.423423	0.241039	-0.878016	0.262569	0.264431	1.42964e-17	2.97575e-16	-5.74541e-17	2.29269e-16
	305	0.742488	0.0654601	-1.08509	0.822485	-0.795927	0.724595	-1.47872	-0.575637	-0.489944	0.746338	0.721903	1.03382	-0.596498	-0.613939	0.436382	0.316124	0.420126	-0.177365	-0.142936	0.830739	-0.208058	-0.316876	-0.831162	1.06061	-0.87946	1.79741	-1.09275	0.461898	-1.34757	0.204066	0.255225	0.233709	0.269006	1.87479e-16	-5.2766e-18	-1.34436e-15	2.98486e-18
	306	-0.970802	-0.00289114	0.49599	0.686134	0.688657	-0.658179	0.0121401	0.924588	1.03953	0.168149	-0.904518	-1.15798	-0.00369602	-0.0120364	0.0531271	-0.0741379	0.0417713	-0.0440526	-0.00338511	-0.00402343	0.0610877	-0.00160919	0.0561365	0.101081	0.0596331	-0.199386	-0.0224259	1.10008	0.114074	-0.307529	-0.269246	-0.278001	-0.231339	-7.7633e-17	1.0485e-15	-6.13738e-16	-1.30439e-16
	307	-0.0674449	0.106323	-0.127295	0.105877	0.0524794	-0.650604	0.0204644	-0.112425	-0.00760066	0.176111	0.125868	0.509016	-0.00369602	-0.0120364	0.0531271	-0.0741379	0.0417713	-0.0440526	-0.00338511	-0.00402343	0.0610877	-0.00160919	-0.690303	0.284341	0.254412	-0.0289463	0.171771	0.172322	0.264524	-0.141313	-0.0988466	-0.111747	-0.068778	-8.23543e-17	1.0485e-15	-6.1525e-16	-5.46001e-17
	308	-0.108468	0.0860753	-0.0828193	0.161729	0.0587379	0.0696048	-0.152807	-0.230473	-0.163242	0.0578984	0.076843	0.571394	0.0229694	0.00843788	-0.00140459	-0.0838442	0.0606168	-0.0807232	-0.0384661	-0.0239136	0.0992681	0.0571303	-0.0306415	0.115147	-0.0228828	-0.0242764	-0.0376771	0.293078	0.205208	-0.127659	-0.136981	-0.106211	-0.0961585	1.48792e-16	-8.81008e-16	9.94212e-16	5.08695e-16
	309	-0.274206	-0.134421	0.370538	0.566628	-0.218108	0.216286	-0.0497416	-0.231146	-0.0985068	0.0614459	-0.0433106	0.290216	0.562441	0.569391	-0.275596	-0.454693	-0.355429	-0.00738204	0.0316959	0.0158667	0.0229072	-0.0603487	0.142915	0.0870162	0.142149	-0.374496	-0.00717463	0.0515672	0.32384	-0.154968	-0.0607124	-0.117284	-0.0413974	6.53469e-17	2.07256e-16	6.19827e-16	1.5063e-16
	310	0.628344	-0.0850941	-0.50123	-0.290788	-0.197683	0.152226	-0.0620142	-0.142181	-0.0713042	0.144738	0.158211	-0.201102	0.146824	0.14946	-0.620531	0.120871	0.202574	-0.00738204	0.0316959	0.0158667	0.0229072	-0.0603487	0.373245	-0.502595	-0.581989	0.343558	0.381429	-0.0359822	-1.88506	0.752634	-0.353546	0.774279	0.764776	-1.89654e-16	-6.35385e-16	-1.68838e-15	4.16197e-16
	311	-0.0264218	0.126571	-0.171771	0.0500245	0.0462209	0.392809	-0.84954	0.0362028	0.147166	0.322295	0.262841	-0.223617	-0.00369602	-0.0120364	0.0531271	-0.0741379	0.0417713	-0.0440526	-0.00338511	-0.00402343	0.0610877	-0.00160919	0.0561365	0.101081	0.0596331	-0.199386	-0.0224259	0.172322	0.264524	-0.141313	-0.0988466	-0.111747	-0.068778	-7.7633e-17	1.0485e-15	-6.4301e-16	-9.61822e-17
	312	0.804592	0.145637	0.765229	-0.686389	-2.26966	-0.670428	0.99246	0.832787	-0.0789045	0.0799613	-1.04889	-0.528173	-0.00369602	-0.0120364	0.0531271	-0.0741379	0.0417713	-0.606564	-0.576356	0.413757	0.446352	0.393652	-1.42949	0.474705	1.43621	1.25249	-1.71363	0.951883	-0.818594	0.788474	-1.38368	0.818248	-0.235974	-6.5599e-17	1.05893e-15	-2.06968e-16	-1.42023e-16
	313	-0.0674449	0.106323	-0.127295	0.105877	0.0524794	0.142946	-0.101274	-0.230809	-0.130874	0.0596722	0.0167662	0.430805	-0.00369602	-0.0120364	0.0531271	-0.0741379	0.0417713	-0.0440526	-0.00338511	-0.00402343	0.0610877	-0.00160919	0.0561365	0.101081	0.0596331	-0.199386	-0.0224259	0.172322	0.264524	-0.141313	-0.0988466	-0.111747	-0.068778	-7.7633e-17	1.0485e-15	-5.93139e-16	-5.46001e-17
	314	-0.335728	0.654946	-0.459054	0.604343	-0.230168	0.142946	-0.101274	-0.230809	-0.130874	0.0596722	0.0167662	0.430805	-0.00369602	-0.0120364	0.0531271	-0.0741379	0.0417713	-0.81389	0.205312	0.20402	0.252939	0.195221	0.255579	0.296383	-0.712256	-0.0177469	0.184532	0.642756	-0.189964	0.419777	-0.642648	0.449468	-0.596564	-7.85762e-17	1.05369e-15	-5.91525e-16	-8.76896e-17
	315	-0.0674449	0.106323	-0.127295	0.105877	0.0524794	0.216286	-0.0497416	-0.231146	-0.0985068	0.0614459	-0.0433106	0.290216	-0.0303614	-0.0325107	0.107659	-0.0644315	0.0229258	-0.00738204	0.0316959	0.0158667	0.0229072	-0.0603487	0.142915	0.0870162	0.142149	-0.374496	-0.00717463	0.979329	0.17339	-0.321184	-0.231112	-0.283538	-0.203958	6.53469e-17	-3.64097e-16	6.19827e-16	-2.77951e-16
	316	-0.578642	-0.430882	0.942805	0.29727	0.295926	0.0696048	-0.152807	-0.230473	-0.163242	0.0578984	0.076843	0.571394	-0.569833	-0.593464	0.381851	0.306417	0.438972	-0.0807232	-0.0384661	-0.0239136	0.0992681	0.0571303	1.20115	-0.705122	-0.69978	1.09756	-0.846591	0.293078	0.205208	-0.127659	-0.136981	-0.106211	-0.0961585	-1.05258e-16	-1.24608e-16	9.94212e-16	-2.80047e-16
	317	0.314175	-0.351632	-0.627875	0.443524	0.393485	-0.872546	-0.223431	-1.39471	0.800984	0.96866	0.930216	-0.478501	-0.0303614	-0.0325107	0.107659	-0.0644315	0.0229258	-0.427145	-0.394281	0.595262	-0.368686	0.565374	0.142915	0.0870162	0.142149	-0.374496	-0.00717463	0.31711	-0.541522	0.0313763	0.078189	0.0609807	0.100114	-4.62519e-18	3.18319e-16	-6.59477e-16	-1.27144e-16
	318	-0.0682523	0.046436	-0.375778	-0.171283	0.709082	-1.66745	0.919658	0.812441	-0.13281	0.0578442	1.03798	-2.0629	0.0229694	0.00843788	-0.00140459	-0.0838442	0.0606168	2.09778	0.188165	-0.832193	-1.79809	0.0872227	-0.0306415	0.115147	-0.0228828	-0.0242764	-0.0376771	-0.489897	-0.450389	0.211247	0.210454	0.232771	0.235295	-2.83146e-16	2.77068e-15	-5.86507e-16	5.51816e-16
	319	0.236992	0.402784	-0.699562	0.375235	-0.461555	0.772222	-0.403535	-0.524741	0.618609	-0.229428	-0.254118	0.236616	-0.00369602	-0.0120364	0.0531271	-0.0741379	0.0417713	-0.0440526	-0.00338511	-0.00402343	0.0610877	-0.00160919	0.467588	0.50399	-0.491599	0.175338	-0.639031	-0.133773	0.896427	-0.506395	-0.473117	-0.476911	0.650706	-8.8013e-17	1.0485e-15	-5.3824e-16	-6.9106e-17
	320	-0.0264218	0.126571	-0.171771	0.0500245	0.0462209	0.216286	-0.0497416	-0.231146	-0.0985068	0.0614459	-0.0433106	0.290216	-0.0303614	-0.0325107	0.107659	-0.0644315	0.0229258	-0.00738204	0.0316959	0.0158667	0.0229072	-0.0603487	0.142915	0.0870162	0.142149	-0.374496	-0.00717463	0.0515672	0.32384	-0.154968	-0.0607124	-0.117284	-0.0413974	6.53469e-17	-3.64097e-16	6.19827e-16	-2.11713e-17
	321	0.628344	-0.0850941	-0.50123	-0.290788	-0.197683	-0.277446	0.459595	0.365055	0.456882	-2.43384	0.625674	0.964834	0.951392	0.968848	0.12387	-1.02055	-0.932278	-0.0747627	-0.0366823	-0.0522973	-2.00478	1.93011	-0.0306415	0.115147	-0.0228828	-0.0242764	-0.0376771	0.582653	-1.40688	0.21772	0.21709	0.239246	0.241626	-2.39215e-16	-2.76854e-16	-1.06379e-15	3.77372e-16
	322	-0.108468	0.0860753	-0.0828193	0.161729	0.0587379	0.448747	0.263838	0.174691	0.258656	-0.569422	-0.572688	0.00824278	0.411921	0.407895	0.398062	-0.649701	-0.516232	-0.643907	0.379944	-0.610852	0.483905	0.451747	-0.360317	0.706517	-0.373807	-0.578666	0.588989	0.602679	-0.42291	0.241605	0.241576	-0.871393	0.264985	-1.29788e-17	3.16637e-16	2.96185e-17	2.96174e-16
	323	-0.376751	0.634698	-0.414578	0.660195	-0.223909	0.483741	-0.720551	0.212087	-0.757959	0.493184	0.484701	0.0329486	-0.397331	0.568845	-0.351149	0.486822	-0.357336	-0.250706	-0.213098	0.790959	-0.131697	-0.199397	-0.355315	-0.301827	0.610865	-0.574111	0.594179	-0.489897	-0.450389	0.211247	0.210454	0.232771	0.235295	-4.87835e-17	8.02705e-16	-3.17505e-16	2.73301e-17
	324	0.376302	1.36802	-0.570171	-1.15748	-1.12314	0.938607	-0.220692	-0.346936	0.803758	-1.08037	0.932671	-1.30757	-0.0836922	-0.0734593	0.216722	-0.0450189	-0.0147653	1.05026	1.10926	-0.887858	-2.77531	1.13959	-0.243092	0.722266	1.69933	-1.83044	-0.407727	2.34664	-1.42725	2.32164	-2.10209	-1.05995	0.146203	-8.20322e-17	1.16166e-15	-5.88786e-16	-8.4154e-17
	325	-0.269085	-0.129435	-1.33476	1.39914	1.35861	-0.0999397	-0.455371	-0.726498	-0.548881	1.6301	-0.619353	1.34388	-0.0836922	-0.0734593	0.216722	-0.0450189	-0.0147653	-1.11163	-1.09316	-1.13563	1.79524	1.77754	0.316471	0.0588857	0.307181	-0.724716	0.0233279	2.59334	-0.008876	-0.680926	-0.495642	-0.627118	-0.474319	8.33445e-16	-7.41285e-15	5.42533e-15	3.83349e-16
	326	-0.155192	-0.808702	0.646233	0.856225	-0.0259292	-0.0130549	-0.301768	-0.476228	0.701844	-0.179607	0.753751	-0.702525	0.188391	-0.799909	0.250407	0.126748	0.236529	0.163273	-0.785053	0.205713	0.2545	0.196822	0.86391	-1.1344	-1.05858	0.536283	0.815786	0.172322	0.264524	-0.141313	-0.0988466	-0.111747	-0.068778	-7.13338e-17	1.03136e-15	-5.21349e-16	-1.02314e-16
	327	0.427285	0.548691	-0.687974	-0.468681	-0.377345	-1.04519	-0.413148	-0.534089	0.608875	-0.238623	0.760193	1.06127	0.0229694	0.00843788	-0.00140459	-0.0838442	0.0606168	-1.02122	0.98698	-0.00571647	0.0595264	-0.00321097	-0.360628	-0.307029	0.605336	0.525444	-0.454895	-0.318137	-0.264962	-0.726287	0.420469	0.437676	0.435649	-6.69677e-17	8.12804e-16	-5.35835e-16	-1.58279e-16
	328	0.0712848	0.202018	-1.01863	0.0443245	0.876684	-0.0897863	-0.444213	0.329461	-0.537582	0.614943	0.413572	-0.310607	-0.271096	-0.265925	0.0242522	-0.241007	0.766433	0.235942	0.276489	-0.759226	0.177512	0.0786992	-0.192074	0.673185	-0.214304	0.170668	-0.429583	-0.233527	0.205741	-0.364631	0.895493	-0.318873	-0.205715	4.9225e-16	-8.55793e-15	6.75869e-15	7.25228e-16
	329	-0.0574853	-0.733256	-0.200622	0.850525	0.804534	0.71205	0.553184	0.456065	-0.503904	0.733152	-0.313378	-2.29834	0.392241	-0.597464	-0.532315	0.302344	0.435023	0.518458	0.569586	-0.421804	-0.324177	-0.39687	0.815144	-0.0698718	0.857401	-0.358381	-1.24714	-0.610652	-0.391072	0.197592	0.248588	0.227234	0.262675	-5.38142e-17	4.82964e-16	-3.33586e-16	-1.20975e-16
	330	-0.392381	0.619477	-0.429095	-0.181619	0.548195	0.540768	-0.657883	-0.77208	0.361054	0.553123	-0.482062	0.904036	-0.584734	0.37638	-0.543619	0.290833	0.423863	0.305349	0.353322	-0.637391	-0.522985	0.426639	-0.143306	-0.0942198	0.831522	-0.381026	-0.229384	0.619198	0.557278	0.261308	0.261775	-0.851686	-0.792283	-4.03844e-17	2.49221e-16	-4.82565e-17	1.67758e-16
	331	0.180339	0.367316	-0.669604	-0.410727	0.316808	-0.26018	-0.544275	0.383505	0.476094	-0.364041	-0.380248	0.977024	0.215056	-0.779435	0.195875	0.117042	0.255374	0.305349	0.353322	-0.637391	-0.522985	0.426639	0.373245	-0.502595	-0.581989	0.343558	0.381429	0.626145	0.564777	-0.872801	0.270268	0.29113	-0.78418	1.68321e-17	2.51472e-17	-1.60474e-16	2.34858e-16
	332	0.381399	-0.266469	-0.48286	-0.232835	0.49647	0.761212	0.607209	-1.58162	0.606357	-0.241001	-0.264961	0.228843	0.0206665	0.0129841	0.988314	-1.02129	0.0664725	-0.637451	0.386495	0.399717	0.489928	-0.56955	0.18668	0.327956	0.203303	-0.930746	0.187834	-0.15683	-0.0908192	-0.533895	0.617703	0.630111	-0.452727	3.72176e-17	1.06496e-15	-3.00515e-16	1.71317e-16
	333	0.397029	-0.251249	-0.468342	0.60898	-0.275634	-0.16212	-0.436515	0.488297	-0.470342	0.764853	-0.283674	0.215429	0.215056	-0.779435	0.195875	0.117042	0.255374	-0.464488	0.562019	-0.429347	-0.331133	0.623469	0.391125	-0.485087	0.416087	-0.744551	0.399982	-0.298586	0.718499	-0.702969	-0.674638	0.461	0.458454	-1.0884e-17	3.00436e-16	-3.5407e-16	1.07819e-16
	334	0.324715	-0.321668	0.319521	-0.282987	-0.340252	0.472731	0.290194	-0.844787	-0.770211	0.481611	0.473857	0.0251753	-0.392647	-0.411493	-0.34634	0.491719	0.61862	-0.643234	-0.611437	0.393867	0.484532	0.452392	0.386123	0.523257	-0.568586	-0.749107	0.394791	0.790483	0.742192	-0.676793	-0.647803	0.487182	-0.592482	1.1736e-17	5.27303e-16	3.93349e-18	1.87514e-16
	335	0.819445	0.1207	-0.241158	-0.857544	-0.770076	-0.179561	0.567163	0.469658	0.565805	-0.279304	-0.300851	-1.45854	0.392241	-0.597464	-0.532315	0.302344	0.435023	0.320569	1.3587	0.364837	-1.56359	-0.680107	0.603134	-0.277479	0.636744	-0.551466	-0.423581	-1.69365	0.554138	1.32105	0.229172	0.20829	-0.832386	-9.88464e-17	1.2817e-15	-6.92292e-16	-5.28554e-18
	336	0.0925918	-0.54771	0.103925	0.339621	0.2384	-0.00588735	-0.264829	-0.389857	-0.296491	0.929064	-0.12981	0.325729	0.401703	0.3974	-0.522598	-0.660388	0.444615	0.339712	-0.60387	0.40141	0.491489	-0.567948	0.386123	0.523257	-0.568586	-0.749107	0.394791	-0.328589	-0.276246	0.403639	0.407689	0.425206	-0.653081	1.08133e-17	3.11545e-16	-4.43467e-16	2.42217e-16
	337	-0.165959	-0.0290105	0.471078	-0.165583	-0.121382	0.531368	0.354631	0.262983	0.350594	-0.482582	-0.49132	-0.764253	0.0229694	0.00843788	-0.00140459	-0.0838442	0.0606168	0.12593	0.171246	-0.818896	0.292053	0.254918	0.0561365	0.101081	0.0596331	-0.199386	-0.0224259	-0.634685	0.355657	0.0385576	0.0334186	0.0600428	0.0664025	-6.49147e-17	-5.34609e-16	9.15102e-17	-3.77175e-16
	338	0.304215	0.487947	-0.554547	-0.301124	-0.35857	-0.420024	0.302915	-0.832417	0.298226	0.493778	-0.537668	0.864174	-0.368285	-0.386473	0.588847	-0.455428	0.643321	-0.643907	0.379944	-0.610852	0.483905	0.451747	0.373245	-0.502595	-0.581989	0.343558	0.381429	-0.308564	0.707727	0.427524	0.432174	-0.685432	-0.629722	1.35256e-17	5.58553e-16	-7.66026e-18	1.92893e-16
	339	0.180339	0.367316	-0.669604	-0.410727	0.316808	0.382711	0.191269	0.104123	-0.870382	-0.638831	0.385202	0.792447	0.40246	-0.58697	0.388345	0.31303	-0.525825	0.519131	-0.421795	0.582915	-0.323549	-0.396226	-0.355315	-0.301827	0.610865	-0.574111	0.594179	-0.144225	0.885143	0.623532	-0.485897	-0.489381	-0.438024	-3.04036e-17	4.93594e-16	-7.60353e-17	1.4552e-16
	340	0.324715	-0.321668	0.319521	-0.282987	-0.340252	-0.41888	0.304172	-0.831194	0.299499	-0.530844	0.486384	0.864982	0.401703	0.3974	-0.522598	-0.660388	0.444615	0.339712	-0.60387	0.40141	0.491489	-0.567948	0.590567	-0.289786	-0.355803	-0.562912	0.60694	-0.328589	-0.276246	0.403639	0.407689	0.425206	-0.653081	-1.59797e-17	3.11545e-16	-1.52587e-17	1.84761e-16
	341	0.180339	0.367316	-0.669604	-0.410727	0.316808	0.467157	-0.738776	0.194365	0.279142	0.475753	-0.554558	0.02124	0.0017443	-1.97675	0.96888	0.904178	0.0472872	0.132386	0.177798	0.191674	0.298076	-0.76638	0.590567	-0.289786	-0.355803	-0.562912	0.60694	-0.489897	-0.450389	0.211247	0.210454	0.232771	0.235295	2.09386e-18	1.03731e-15	1.72261e-16	3.07138e-16
	342	-0.480128	-0.295548	0.344433	0.56873	0.469787	0.723562	-0.457008	-0.57674	0.564462	0.745252	0.720886	-2.29022	0.0229694	0.00843788	-0.00140459	-0.0838442	0.0606168	-0.0807232	-0.0384661	-0.0239136	0.0992681	0.0571303	-0.0306415	0.115147	-0.0228828	-0.0242764	-0.0376771	0.293078	0.205208	-0.127659	-0.136981	-0.106211	-0.0961585	1.48792e-16	-8.81008e-16	-7.287e-17	3.29506e-16
	343	0.365738	-0.30142	0.275045	-0.338839	-0.34651	-0.799437	-0.14309	-0.271473	-0.173217	1.0455	-0.0207088	0.40394	0.562441	0.569391	-0.275596	-0.454693	-0.355429	-0.427145	-0.394281	0.595262	-0.368686	0.565374	0.255579	0.296383	-0.712256	-0.0177469	0.184532	0.172322	0.264524	-0.141313	-0.0988466	-0.111747	-0.068778	-7.08879e-17	6.1435e-16	-6.12789e-16	-1.19283e-16
	344	0.133615	-0.527462	0.0594491	0.283769	0.232141	0.529663	0.323695	-0.862659	-0.756102	-0.559687	0.397621	1.53465	0.767049	-0.212534	-0.147375	0.694321	-1.12737	-0.60078	0.421576	0.419607	0.451747	-0.628289	0.815454	0.943675	-0.121743	-1.46249	-0.20326	0.0515672	0.32384	-0.154968	-0.0607124	-0.117284	-0.0413974	-9.28997e-17	1.15437e-15	-4.37901e-16	-1.28148e-16
	345	0.0720922	0.261905	-0.770143	0.321484	0.220082	0.373526	0.181176	-0.950801	0.174952	0.37734	-0.646769	0.785962	0.604008	-0.379978	0.595342	-0.448815	-0.321475	0.132386	0.177798	0.191674	0.298076	-0.76638	-0.34775	0.718823	0.618739	-0.567221	-0.441532	-0.318137	-0.264962	-0.726287	0.420469	0.437676	0.435649	2.88943e-18	4.36321e-16	2.96809e-16	3.41512e-16
	346	-0.500628	0.514066	-0.529635	0.550592	0.451469	-0.087364	-0.354365	-0.476926	-0.387156	-0.182399	0.812874	1.09903	-0.76192	0.194409	0.184571	0.105531	0.244214	-0.430125	-0.395173	0.609454	0.68334	-0.371118	0.38081	0.518055	-0.574115	0.350448	-0.654282	-0.328589	-0.276246	0.403639	0.407689	0.425206	-0.653081	-1.41329e-17	3.36237e-16	-4.24391e-16	1.07724e-16
	347	0.123655	0.312117	0.132777	-0.460879	-0.519914	-0.336259	0.394965	-0.742903	0.391437	-0.444004	0.567752	0.092486	-0.382429	-0.400999	0.574321	0.502406	-0.342227	-0.250706	-0.213098	0.790959	-0.131697	-0.199397	0.168801	0.310448	-0.794772	0.157363	0.169281	-0.462925	0.541084	-0.898977	0.243433	0.264948	0.266757	-2.33202e-17	8.11812e-16	-3.58995e-16	6.6237e-17
	348	0.304215	0.487947	-0.554547	-0.301124	-0.35857	-0.336259	0.394965	-0.742903	0.391437	-0.444004	0.567752	0.092486	0.416604	-0.572444	0.402872	-0.644804	0.459724	-0.250706	-0.213098	0.790959	-0.131697	-0.199397	0.386123	0.523257	-0.568586	-0.749107	0.394791	0.618724	0.556765	0.260742	-0.857818	0.282277	-0.792837	-3.68346e-17	7.09786e-16	-3.58995e-16	4.50299e-17
	349	0.381399	-0.266469	-0.48286	-0.232835	0.49647	-0.171986	0.575487	-0.567355	-0.48132	-0.271342	0.729535	0.208463	0.579645	-0.404999	-0.339845	0.498333	-0.346176	0.311805	0.359874	0.373179	-0.516961	-0.594658	-0.148308	0.914125	-0.15315	-0.385582	-0.234574	-0.308564	0.707727	0.427524	0.432174	-0.685432	-0.629722	-4.00361e-17	5.21261e-16	-2.59032e-16	1.80498e-16
	350	-0.175692	0.000912508	-0.227834	0.838088	-0.0442471	0.604979	0.435523	-0.703462	0.432506	-0.405212	-0.418825	0.118543	-0.180881	-0.194007	0.781317	-0.25944	-0.137877	-0.430125	-0.395173	0.609454	0.68334	-0.371118	-0.565072	0.506014	0.392553	0.339249	-0.667043	-0.489897	-0.450389	0.211247	0.210454	0.232771	0.235295	-1.29736e-17	8.74583e-16	-2.66278e-16	4.98675e-17
	351	-0.376751	0.634698	-0.414578	0.660195	-0.223909	0.40112	-0.811344	0.123796	-0.849897	0.406344	0.403332	0.805444	0.200155	0.190409	-0.729595	0.101458	0.240265	0.339712	-0.60387	0.40141	0.491489	-0.567948	-0.34775	0.718823	0.618739	-0.567221	-0.441532	-0.470346	0.533072	0.234566	-0.884653	0.256095	0.2581	-1.53596e-17	5.19535e-17	7.21788e-17	1.52534e-16
	352	0.200838	-0.442299	0.204464	-0.39259	0.335126	0.472731	0.290194	-0.844787	-0.770211	0.481611	0.473857	0.0251753	-0.397331	0.568845	-0.351149	0.486822	-0.357336	0.132386	0.177798	0.191674	0.298076	-0.76638	0.373245	-0.502595	-0.581989	0.343558	0.381429	-0.318137	-0.264962	-0.726287	0.420469	0.437676	0.435649	3.86325e-17	3.77877e-16	1.64847e-16	3.00628e-16
	353	-0.341399	-0.199854	-0.546899	0.507178	1.29399	-0.891458	0.77863	0.675299	-0.275616	-0.0770433	-0.111335	-0.491853	0.589106	0.589866	-0.330128	-0.464399	-0.336583	-0.0440526	-0.00338511	-0.00402343	0.0610877	-0.00160919	0.603134	-0.277479	0.636744	-0.551466	-0.423581	-1.08851	0.0554039	0.770045	-0.335696	-0.342834	0.781805	-6.78802e-17	9.55977e-16	-5.67177e-16	-1.20802e-16
	354	-0.572941	0.443647	0.258228	-0.341374	0.386851	0.308458	0.109672	-1.02033	0.102546	0.308949	0.312075	-0.0908017	-0.569833	-0.593464	0.381851	0.306417	0.438972	0.339712	-0.60387	0.40141	0.491489	-0.567948	0.603134	-0.277479	0.636744	-0.551466	-0.423581	-0.309039	0.707215	0.426958	-0.687418	0.44853	-0.630275	-1.76267e-17	3.04376e-16	1.68255e-16	2.01096e-16
	355	0.180339	0.367316	-0.669604	-0.410727	0.316808	0.373526	0.181176	-0.950801	0.174952	0.37734	-0.646769	0.785962	-0.372968	0.593866	0.584037	-0.460326	-0.332635	0.518458	0.569586	-0.421804	-0.324177	-0.39687	-0.360628	-0.307029	0.605336	0.525444	-0.454895	0.629651	0.568562	-0.868619	0.274555	-0.839216	0.296447	-2.9817e-17	6.78466e-16	-6.82073e-17	1.45801e-16
	356	0.618392	-0.865263	0.592287	-1.67912	0.708241	0.745269	0.589689	0.491564	0.588616	-1.28358	-1.30359	0.217587	0.159345	0.155408	-0.68959	1.069	-0.764129	0.701531	-0.238828	0.750229	-2.19061	0.711988	-0.0306415	0.115147	-0.0228828	-0.0242764	-0.0376771	0.582653	-1.40688	0.21772	0.21709	0.239246	0.241626	-1.9972e-16	8.94094e-16	-8.4561e-16	-2.48904e-16
	357	0.205701	0.352613	0.0438253	-0.572584	-0.532431	-0.0224717	-0.283054	-0.40758	0.740609	0.911633	-1.16907	0.31402	0.0229694	0.00843788	-0.00140459	-0.0838442	0.0606168	-0.0807232	-0.0384661	-0.0239136	0.0992681	0.0571303	-0.161185	-0.111728	-0.166553	0.707083	-0.247937	0.629651	0.568562	-0.868619	0.274555	-0.839216	0.296447	-1.68304e-17	-8.81008e-16	-3.31167e-16	-2.61614e-16
	358	0.427285	0.548691	-0.687974	-0.468681	-0.377345	1.0337	0.906649	-0.245318	-1.20154	0.0454018	1.02632	-2.07126	0.722422	1.72575	-0.939538	-1.22242	-0.185033	0.947657	1.00301	-0.00482119	-0.978587	-1.1074	0.598132	0.730865	-0.347929	-0.556022	-0.428771	-0.0359822	-1.88506	0.752634	-0.353546	0.774279	0.764776	-1.52864e-16	-1.45637e-15	-6.01696e-16	3.46642e-16
	359	-0.0674449	0.106323	-0.127295	0.105877	0.0524794	0.142946	-0.101274	-0.230809	-0.130874	0.0596722	0.0167662	0.430805	-0.00369602	-0.0120364	0.0531271	-0.0741379	0.0417713	-0.0440526	-0.00338511	-0.00402343	0.0610877	-0.00160919	0.0561365	0.101081	0.0596331	-0.199386	-0.0224259	0.172322	0.264524	-0.141313	-0.0988466	-0.111747	-0.068778	-7.7633e-17	1.0485e-15	-5.93139e-16	-5.46001e-17
	360	0.397029	-0.251249	-0.468342	0.60898	-0.275634	0.689601	-0.494328	-0.613033	0.526671	-0.316268	-0.335486	1.00911	0.579645	-0.404999	-0.339845	0.498333	-0.346176	-0.430798	0.596208	-0.395265	0.682712	-0.371762	0.603134	-0.277479	0.636744	-0.551466	-0.423581	-0.160745	-0.0950456	0.603829	-0.506096	-0.509088	0.619244	-3.5035e-17	6.83766e-16	-3.29059e-16	9.62063e-17
	361	-0.449065	0.564279	0.373285	-0.231771	-0.288527	0.236847	-0.991866	-0.0517517	0.0228603	0.233682	0.24155	0.689467	-0.392647	-0.411493	-0.34634	0.491719	0.61862	0.519131	-0.421795	0.582915	-0.323549	-0.396226	-0.355315	-0.301827	0.610865	-0.574111	0.594179	0.763511	-0.24928	0.433431	-0.680782	0.455005	-0.623945	-3.04036e-17	6.5978e-16	3.81726e-17	1.07714e-16
	Outer model correlations
		AS 1	AS 2	AS 3	AS 4	AS 5	DE 1	DE 2	DE 3	DE 4	DE 5	DE 6	DE 7	ILE 1	ILE 2	ILE 3	ILE 4	ILE 5	IS 1	IS 2	IS 3	IS 4	IS 5	LP 1	LP 2	LP 3	LP 4	LP 5	PD 1	PD 2	PD 3	PD 4	PD 5	PD 6	Institutional Support x Language proficency	Institutional Support x Innovative learning envrionment	Institutional Support x Diversity expereience	Institutional Support x Accuturation stress
	AS 1	1	-0.197027	-0.426609	-0.342968	-0.3496	-0.0639494	0.1102	0.01335	-0.0705175	0.0372824	-0.0190937	-0.0201239	-0.000388625	-0.00836054	-0.00738596	-0.0138421	0.0285552	0.0930888	-0.0528537	0.0384421	-0.0169528	-0.0552692	-0.034753	0.0488867	-0.071569	0.0916462	-0.0583498	-0.0312083	0.0176106	0.0230576	0.00169884	-0.0416966	0.0286827	-0.0985259	0.12095	-0.136122	-0.0331645
	AS 2	-0.197027	1	-0.320087	-0.228618	-0.359442	0.0631767	-0.0159616	-0.127817	-0.0601628	0.0668441	0.0118221	0.0708698	-0.0215754	-0.0740352	0.152325	-0.0641998	0.0073596	-0.0407318	0.0570263	-0.0106981	-0.0562624	0.0499988	0.0450584	0.001662	0.138621	-0.148124	-0.00725729	-0.056421	0.0744152	-0.0268977	0.0401317	0.0106691	-0.0430989	0.0521885	-0.0457117	0.0802375	0.0809403
	AS 3	-0.426609	-0.320087	1	-0.142202	-0.11877	-0.0213068	-0.0626707	0.138475	0.0542421	-0.148274	0.0978137	-0.0692484	-0.0112993	0.0142598	-0.105496	0.146858	-0.0391589	-0.0295469	-0.0541503	0.0121932	-0.0307965	0.0904367	-0.100918	-0.0278619	-0.00752976	0.105824	0.0179046	0.0194901	-0.198065	0.0855283	0.00440725	0.0746315	0.0512018	-0.06726	-0.017583	-0.0614194	-0.111467
	AS 4	-0.342968	-0.228618	-0.142202	1	0.0912142	0.00686124	-0.0511241	-0.0770588	-0.0155831	0.12965	-0.0220438	0.0360993	-0.0332885	0.0391677	-0.098307	-0.0548206	0.14221	-0.10574	0.00951571	-0.0832586	0.15868	0.00828363	0.119633	0.016576	-0.0346195	-0.00657395	-0.104546	0.0624366	0.0355574	-0.0517932	-0.0389333	-0.0313608	0.00386205	0.0537027	0.000179566	0.0644815	0.0452381
	AS 5	-0.3496	-0.359442	-0.11877	0.0912142	1	0.0329923	-0.0150317	0.0324079	0.11915	-0.0613784	-0.0893125	-0.00375242	0.0689794	0.0516668	0.0369094	-0.0363136	-0.121182	0.0447418	0.0630794	0.0144486	-0.00360844	-0.10174	0.0167213	-0.050475	-0.0304725	-0.0722022	0.157233	0.0361232	0.0977927	-0.0609209	-0.0239901	-0.0197458	-0.0538313	0.111953	-0.0925768	0.114179	0.0464608
	DE 1	-0.0639494	0.0631767	-0.0213068	0.00686124	0.0329923	1	-0.2063	-0.289047	-0.184835	-0.158775	-0.0393254	-0.0209206	0.156941	-0.0592061	-0.0576685	0.0105984	-0.0574972	0.0286845	-0.00934583	0.0740476	-0.00968717	-0.0707817	-0.0456438	0.0707891	0.0995612	-0.117965	0.0144122	-0.0299552	0.0395743	-0.0285358	-0.0739146	0.0241152	0.0568094	0.106545	-0.0642923	0.09885	0.00837303
	DE 2	0.1102	-0.0159616	-0.0626707	-0.0511241	-0.0150317	-0.2063	1	0.0687544	-0.154928	-0.181567	-0.285528	-0.303369	-0.106822	-0.0383963	0.0709677	0.0811555	0.00118557	0.0001395	0.0616688	-0.00387231	-0.00801587	-0.0411967	0.124584	0.00341565	-0.0295375	-0.0122232	-0.0932265	0.0351428	0.0707475	0.00346186	0.0638492	-0.0445228	-0.137157	-0.0836543	0.0703798	-0.0998439	-0.0012973
	DE 3	0.01335	-0.127817	0.138475	-0.0770588	0.0324079	-0.289047	0.0687544	1	0.0823773	-0.208033	-0.35928	-0.31573	0.0706521	-0.0169964	-0.0227798	0.0574626	-0.0878211	0.131666	0.118582	-0.0780734	-0.131742	-0.029102	-0.0981145	0.0104757	-0.0601244	0.144102	-0.0226094	-0.110263	-0.0294843	0.15786	0.0445804	0.0261091	-0.0602219	-0.0449423	-0.00219514	-0.0669702	-0.0952935
	DE 4	-0.0705175	-0.0601628	0.0542421	-0.0155831	0.11915	-0.184835	-0.154928	0.0823773	1	-0.263639	-0.27932	-0.164561	-0.00050411	0.00370568	0.0204768	0.0178521	-0.0395116	0.0977639	0.0679947	-0.0132379	-0.142114	-0.000898485	-0.0135294	-0.080208	0.0619096	-0.00126222	0.0446281	-0.0491078	0.0208796	0.0969163	0.0548013	-0.0180771	-0.0942852	-0.021805	0.0118956	-0.0354458	-0.076334
	DE 5	0.0372824	0.0668441	-0.148274	0.12965	-0.0613784	-0.158775	-0.181567	-0.208033	-0.263639	1	-0.102191	-0.099417	-0.117428	-0.0319552	-0.0273388	-0.0240878	0.199229	-0.0683786	-0.0666829	-0.061077	0.168866	0.0107751	0.0595148	0.0571616	-0.0589283	0.0167455	-0.0899392	0.0696998	0.0524769	-0.0643747	0.00669193	-0.0506626	-0.0334331	0.0199273	0.00445585	0.0529123	0.0589152
	DE 6	-0.0190937	0.0118221	0.0978137	-0.0220438	-0.0893125	-0.0393254	-0.285528	-0.35928	-0.27932	-0.102191	1	-0.0214017	-0.0234072	0.0715266	-0.0416735	-0.0459896	0.0383488	-0.110316	-0.058587	0.0554768	0.0286162	0.0747504	0.0380635	-0.0314301	-0.0410649	-0.0658875	0.115754	-0.0320116	-0.170746	-0.0687944	-0.0695222	0.0958881	0.26817	-0.0183249	0.0305134	-0.0054469	0.0351385
	DE 7	-0.0201239	0.0708698	-0.0692484	0.0360993	-0.00375242	-0.0209206	-0.303369	-0.31573	-0.164561	-0.099417	-0.0214017	1	0.0448101	0.065713	0.0576845	-0.101808	-0.0683743	-0.0690979	-0.118033	0.0310784	0.0928465	0.0483032	-0.0834539	-0.0253033	0.0478899	0.0331174	0.0299301	0.121676	0.0350895	-0.0972062	-0.0306139	-0.0402421	-0.0156614	0.060978	-0.066491	0.0739862	0.0707802
	ILE 1	-0.000388625	-0.0215754	-0.0112993	-0.0332885	0.0689794	0.156941	-0.106822	0.0706521	-0.00050411	-0.117428	-0.0234072	0.0448101	1	-0.0961839	-0.357338	-0.248205	-0.349167	0.0167196	0.0538433	-0.0183577	-0.0742668	0.0244828	-0.0148719	0.0289087	-0.0670742	0.0179381	0.0282797	-0.077219	-0.0420529	0.0303416	0.0909288	0.0207149	0.00450582	-0.00882071	-0.0360935	-0.0107718	-0.0394918
	ILE 2	-0.00836054	-0.0740352	0.0142598	0.0391677	0.0516668	-0.0592061	-0.0383963	-0.0169964	0.00370568	-0.0319552	0.0715266	0.065713	-0.0961839	1	-0.250063	-0.34249	-0.301256	0.0477315	-0.0695361	-0.0131802	0.0243494	0.00401473	-0.0146413	0.0221278	-0.0371945	-0.0323654	0.0673455	-0.0695597	-0.0379898	0.132927	-0.0541126	-0.00785157	0.0466189	-0.034577	0.035175	-0.0540124	-0.0281289
	ILE 3	-0.00738596	0.152325	-0.105496	-0.098307	0.0369094	-0.0576685	0.0709677	-0.0227798	0.0204768	-0.0273388	-0.0416735	0.0576845	-0.357338	-0.250063	1	-0.179695	-0.186519	0.0258693	0.0205361	0.0701812	-0.0142469	-0.0858678	0.0346277	-0.0543679	0.0709142	-0.0694166	0.0381581	-0.00898002	0.0504655	-0.10926	-0.0213083	0.0391348	0.0388366	0.100229	-0.0332151	0.0753326	0.0453532
	ILE 4	-0.0138421	-0.0641998	0.146858	-0.0548206	-0.0363136	0.0105984	0.0811555	0.0574626	0.0178521	-0.0240878	-0.0459896	-0.101808	-0.248205	-0.34249	-0.179695	1	-0.186636	0.0901454	-0.0460155	0.00190008	-0.0605314	0.0128787	-0.0404647	-0.0772632	0.0508616	0.13371	-0.0835615	0.0851837	-0.117774	0.00704902	0.0315306	0.0657472	-0.0526067	-0.0911967	0.0688094	-0.082026	-0.009313
	ILE 5	0.0285552	0.0073596	-0.0391589	0.14221	-0.121182	-0.0574972	0.00118557	-0.0878211	-0.0395116	0.199229	0.0383488	-0.0683743	-0.349167	-0.301256	-0.186519	-0.186636	1	-0.172611	0.035635	-0.0377947	0.122866	0.04152	0.0340686	0.0742006	-0.0118807	-0.0463574	-0.0515401	0.0739676	0.141764	-0.0604696	-0.0497813	-0.112999	-0.0371865	0.0318506	-0.0299503	0.0677962	0.0324918
	IS 1	0.0930888	-0.0407318	-0.0295469	-0.10574	0.0447418	0.0286845	0.0001395	0.131666	0.0977639	-0.0683786	-0.110316	-0.0690979	0.0167196	0.0477315	0.0258693	0.0901454	-0.172611	1	0.1814	-0.265406	-0.465846	-0.390167	0.0432073	-0.0606349	0.0641555	0.0114162	-0.055962	-0.014326	-0.0742092	0.137619	-0.000422151	0.0836723	-0.107664	-0.036207	0.0551903	-0.0542773	-0.0130102
	IS 2	-0.0528537	0.0570263	-0.0541503	0.00951571	0.0630794	-0.00934583	0.0616688	0.118582	0.0679947	-0.0666829	-0.058587	-0.118033	0.0538433	-0.0695361	0.0205361	-0.0460155	0.035635	0.1814	1	-0.291095	-0.409183	-0.376639	0.147573	0.0443543	-0.0660143	-0.09122	-0.0311879	0.0242876	-0.0105518	0.0582934	0.0233063	0.0605661	-0.146144	0.0415175	0.0150131	0.0212468	0.0733802
	IS 3	0.0384421	-0.0106981	0.0121932	-0.0832586	0.0144486	0.0740476	-0.00387231	-0.0780734	-0.0132379	-0.061077	0.0554768	0.0310784	-0.0183577	-0.0131802	0.0701812	0.00190008	-0.0377947	-0.265406	-0.291095	1	-0.0793696	-0.281383	0.0082993	0.032025	-0.0592838	-0.0279138	0.0481404	-0.126537	0.0541392	-0.105552	-0.0511059	0.103083	0.125832	0.0180714	-0.00578942	0.000743544	0.0839017
	IS 4	-0.0169528	-0.0562624	-0.0307965	0.15868	-0.00360844	-0.00968717	-0.00801587	-0.131742	-0.142114	0.168866	0.0286162	0.0928465	-0.0742668	0.0243494	-0.0142469	-0.0605314	0.122866	-0.465846	-0.409183	-0.0793696	1	-0.106086	-0.0252806	-0.00187645	-0.0248307	0.00335628	0.0498346	0.0353635	0.0675766	-0.0868167	-0.0255638	-0.0490199	0.0346586	0.071662	-0.145395	0.127407	-0.0545978
	IS 5	-0.0552692	0.0499988	0.0904367	0.00828363	-0.10174	-0.0707817	-0.0411967	-0.029102	-0.000898485	0.0107751	0.0747504	0.0483032	0.0244828	0.00401473	-0.0858678	0.0128787	0.04152	-0.390167	-0.376639	-0.281383	-0.106086	1	-0.145961	-0.00806811	0.0708529	0.0866409	-0.0105444	0.0653837	-0.0331267	-0.00269943	0.0474489	-0.166311	0.0813624	-0.0844673	0.0785133	-0.0887758	-0.0693064
	LP 1	-0.034753	0.0450584	-0.100918	0.119633	0.0167213	-0.0456438	0.124584	-0.0981145	-0.0135294	0.0595148	0.0380635	-0.0834539	-0.0148719	-0.0146413	0.0346277	-0.0404647	0.0340686	0.0432073	0.147573	0.0082993	-0.0252806	-0.145961	1	-0.216918	-0.157466	-0.440823	-0.13452	-0.00566912	0.0758167	-0.154145	0.0419819	-0.0383455	0.0652302	0.0460001	0.0928441	0.00208902	0.0927717
	LP 2	0.0488867	0.001662	-0.0278619	0.016576	-0.050475	0.0707891	0.00341565	0.0104757	-0.080208	0.0571616	-0.0314301	-0.0253033	0.0289087	0.0221278	-0.0543679	-0.0772632	0.0742006	-0.0606349	0.0443543	0.032025	-0.00187645	-0.00806811	-0.216918	1	-0.266866	-0.227707	-0.347694	-0.0230855	0.16339	0.0272952	-0.113071	0.00741368	-0.0960531	0.00829093	0.0455632	0.00301005	0.0865484
	LP 3	-0.071569	0.138621	-0.00752976	-0.0346195	-0.0304725	0.0995612	-0.0295375	-0.0601244	0.0619096	-0.0589283	-0.0410649	0.0478899	-0.0670742	-0.0371945	0.0709142	0.0508616	-0.0118807	0.0641555	-0.0660143	-0.0592838	-0.0248307	0.0708529	-0.157466	-0.266866	1	-0.271113	-0.194697	0.1028	-0.0623006	-0.0104845	-0.0830811	-0.0723929	0.10897	0.0521023	-0.0106507	0.0114774	0.0353358
	LP 4	0.0916462	-0.148124	0.105824	-0.00657395	-0.0722022	-0.117965	-0.0122232	0.144102	-0.00126222	0.0167455	-0.0658875	0.0331174	0.0179381	-0.0323654	-0.0694166	0.13371	-0.0463574	0.0114162	-0.09122	-0.0279138	0.00335628	0.0866409	-0.440823	-0.227707	-0.271113	1	-0.222202	-0.114539	-0.176048	0.14146	0.162351	0.107886	-0.0504417	-0.132201	-0.027143	-0.0930608	-0.164369
	LP 5	-0.0583498	-0.00725729	0.0179046	-0.104546	0.157233	0.0144122	-0.0932265	-0.0226094	0.0446281	-0.0899392	0.115754	0.0299301	0.0282797	0.0673455	0.0381581	-0.0835615	-0.0515401	-0.055962	-0.0311879	0.0481404	0.0498346	-0.0105444	-0.13452	-0.347694	-0.194697	-0.222202	1	0.0696139	0.0118956	-0.0275328	-0.0335399	-0.0268913	-0.00884492	0.0508908	-0.107105	0.0965671	-0.031303
	PD 1	-0.0312083	-0.056421	0.0194901	0.0624366	0.0361232	-0.0299552	0.0351428	-0.110263	-0.0491078	0.0696998	-0.0320116	0.121676	-0.077219	-0.0695597	-0.00898002	0.0851837	0.0739676	-0.014326	0.0242876	-0.126537	0.0353635	0.0653837	-0.00566912	-0.0230855	0.1028	-0.114539	0.0696139	1	0.100835	-0.25016	-0.423101	-0.364624	-0.256897	0.0318488	0.0383592	0.01139	0.0338919
	PD 2	0.0176106	0.0744152	-0.198065	0.0355574	0.0977927	0.0395743	0.0707475	-0.0294843	0.0208796	0.0524769	-0.170746	0.0350895	-0.0420529	-0.0379898	0.0504655	-0.117774	0.141764	-0.0742092	-0.0105518	0.0541392	0.0675766	-0.0331267	0.0758167	0.16339	-0.0623006	-0.176048	0.0118956	0.100835	1	-0.369002	-0.290998	-0.388302	-0.289529	0.203707	0.0528923	0.133911	0.139198
	PD 3	0.0230576	-0.0268977	0.0855283	-0.0517932	-0.0609209	-0.0285358	0.00346186	0.15786	0.0969163	-0.0643747	-0.0687944	-0.0972062	0.0303416	0.132927	-0.10926	0.00704902	-0.0604696	0.137619	0.0582934	-0.105552	-0.0868167	-0.00269943	-0.154145	0.0272952	-0.0104845	0.14146	-0.0275328	-0.25016	-0.369002	1	0.00408806	-0.0545432	-0.213979	-0.10027	-0.0695809	-0.058134	-0.104215
	PD 4	0.00169884	0.0401317	0.00440725	-0.0389333	-0.0239901	-0.0739146	0.0638492	0.0445804	0.0548013	0.00669193	-0.0695222	-0.0306139	0.0909288	-0.0541126	-0.0213083	0.0315306	-0.0497813	-0.000422151	0.0233063	-0.0511059	-0.0255638	0.0474489	0.0419819	-0.113071	-0.0830811	0.162351	-0.0335399	-0.423101	-0.290998	0.00408806	1	0.0522567	-0.13297	-0.0571211	-0.0531384	-0.0423129	-0.0176946
	PD 5	-0.0416966	0.0106691	0.0746315	-0.0313608	-0.0197458	0.0241152	-0.0445228	0.0261091	-0.0180771	-0.0506626	0.0958881	-0.0402421	0.0207149	-0.00785157	0.0391348	0.0657472	-0.112999	0.0836723	0.0605661	0.103083	-0.0490199	-0.166311	-0.0383455	0.00741368	-0.0723929	0.107886	-0.0268913	-0.364624	-0.388302	-0.0545432	0.0522567	1	-0.0751098	-0.0786142	-0.0297764	-0.032374	-0.0737385
	PD 6	0.0286827	-0.0430989	0.0512018	0.00386205	-0.0538313	0.0568094	-0.137157	-0.0602219	-0.0942852	-0.0334331	0.26817	-0.0156614	0.00450582	0.0466189	0.0388366	-0.0526067	-0.0371865	-0.107664	-0.146144	0.125832	0.0346586	0.0813624	0.0652302	-0.0960531	0.10897	-0.0504417	-0.00884492	-0.256897	-0.289529	-0.213979	-0.13297	-0.0751098	1	-0.0496283	0.0380992	-0.0433206	-0.0131836
	Institutional Support x Language proficency	-0.0985259	0.0521885	-0.06726	0.0537027	0.111953	0.106545	-0.0836543	-0.0449423	-0.021805	0.0199273	-0.0183249	0.060978	-0.00882071	-0.034577	0.100229	-0.0911967	0.0318506	-0.036207	0.0415175	0.0180714	0.071662	-0.0844673	0.0460001	0.00829093	0.0521023	-0.132201	0.0508908	0.0318488	0.203707	-0.10027	-0.0571211	-0.0786142	-0.0496283	1	-0.780153	0.86727	0.632006
	Institutional Support x Innovative learning envrionment	0.12095	-0.0457117	-0.017583	0.000179566	-0.0925768	-0.0642923	0.0703798	-0.00219514	0.0118956	0.00445585	0.0305134	-0.066491	-0.0360935	0.035175	-0.0332151	0.0688094	-0.0299503	0.0551903	0.0150131	-0.00578942	-0.145395	0.0785133	0.0928441	0.0455632	-0.0106507	-0.027143	-0.107105	0.0383592	0.0528923	-0.0695809	-0.0531384	-0.0297764	0.0380992	-0.780153	1	-0.841066	-0.440704
	Institutional Support x Diversity expereience	-0.136122	0.0802375	-0.0614194	0.0644815	0.114179	0.09885	-0.0998439	-0.0669702	-0.0354458	0.0529123	-0.0054469	0.0739862	-0.0107718	-0.0540124	0.0753326	-0.082026	0.0677962	-0.0542773	0.0212468	0.000743544	0.127407	-0.0887758	0.00208902	0.00301005	0.0114774	-0.0930608	0.0965671	0.01139	0.133911	-0.058134	-0.0423129	-0.032374	-0.0433206	0.86727	-0.841066	1	0.543253
	Institutional Support x Accuturation stress	-0.0331645	0.0809403	-0.111467	0.0452381	0.0464608	0.00837303	-0.0012973	-0.0952935	-0.076334	0.0589152	0.0351385	0.0707802	-0.0394918	-0.0281289	0.0453532	-0.009313	0.0324918	-0.0130102	0.0733802	0.0839017	-0.0545978	-0.0693064	0.0927717	0.0865484	0.0353358	-0.164369	-0.031303	0.0338919	0.139198	-0.104215	-0.0176946	-0.0737385	-0.0131836	0.632006	-0.440704	0.543253	1
	Outer model descriptives
		Mean	Median	Observed min	Observed max	Standard deviation	Excess kurtosis	Skewness	Number of observations used	Cramér-von Mises test statistic	Cramér-von Mises p value
	AS 1	-1.78188e-16	-0.0264218	-1.33192	1.46448	0.413591	1.19191	0.224791	362	0.683794	8.17732e-08
	AS 2	1.05502e-16	0.0860753	-2.16782	1.81715	0.462518	2.8844	-0.358838	362	0.786546	1.68556e-08
	AS 3	-2.8369e-17	-0.0828193	-1.33476	2.18677	0.533759	1.19332	0.579537	362	0.578612	5.45654e-07
	AS 4	1.15853e-16	0.0500245	-1.9217	2.30041	0.592521	1.09255	-0.117273	362	0.357607	7.44356e-05
	AS 5	7.02323e-17	0.0462209	-2.54605	1.82182	0.581472	2.44155	-0.584107	362	1.1093	7.37e-10
	DE 1	-1.32567e-16	0.0696048	-3.10459	1.67411	0.66993	2.60754	-1.0665	362	0.956975	2.23515e-09
	DE 2	9.96747e-17	-0.0310684	-1.71829	1.99282	0.578249	0.417267	-0.174148	362	0.229511	0.00228596
	DE 3	1.52272e-16	0.015307	-1.99029	1.47823	0.608728	0.328714	-0.389554	362	0.31457	0.000224397
	DE 4	-5.17542e-17	-0.0337716	-2.0853	2.46392	0.563455	1.22424	-0.128051	362	0.290279	0.000427214
	DE 5	-1.15546e-16	0.0596722	-2.43384	1.87958	0.625358	0.997566	-0.492931	362	0.661376	1.19656e-07
	DE 6	1.14933e-16	0.076843	-2.90713	2.74493	0.682198	1.59761	-0.276547	362	0.269056	0.000759186
	DE 7	-1.86162e-16	0.196981	-2.51859	1.56204	0.851625	0.187597	-0.738316	362	0.746226	3.03255e-08
	ILE 1	1.91069e-16	0.0229694	-2.14429	1.52527	0.487372	2.56636	-0.754801	362	2.45449	7.37e-10
	ILE 2	1.76501e-16	-0.0100365	-1.97675	2.27912	0.442479	3.52633	0.113981	362	2.14853	7.37e-10
	ILE 3	-1.19303e-16	-0.00140459	-2.12663	1.17429	0.442434	2.02183	-0.470709	362	1.48911	7.37e-10
	ILE 4	8.92472e-17	-0.0741379	-1.22242	1.46333	0.407522	1.03814	0.174402	362	2.34378	7.37e-10
	ILE 5	-2.38606e-16	0.0417713	-2.09938	1.79362	0.464955	3.81214	-0.336952	362	2.4855	7.37e-10
	IS 1	-7.29926e-17	-0.0440526	-1.94537	2.19605	0.473409	3.32877	0.410153	362	1.69797	7.37e-10
	IS 2	1.16543e-16	-0.00338511	-1.95094	1.3587	0.4483	1.92865	-0.337195	362	1.58882	7.37e-10
	IS 3	-9.20074e-19	-0.00402343	-1.59399	1.62572	0.453838	1.4302	-0.282191	362	2.00402	7.37e-10
	IS 4	1.46445e-16	0.0610877	-2.77531	3.2067	0.569876	5.51942	-0.282804	362	1.9605	7.37e-10
	IS 5	-1.29424e-16	-0.00160919	-2.8674	2.00704	0.53783	3.39616	-0.0742892	362	1.42024	7.37e-10
	LP 1	-1.47212e-17	0.0561365	-2.60495	1.8478	0.576221	3.41595	-1.04833	362	1.57959	7.37e-10
	LP 2	-7.75929e-17	0.101081	-3.13703	2.45982	0.599567	3.99416	-0.677422	362	1.57643	7.37e-10
	LP 3	-2.60688e-17	0.0596331	-2.88978	2.06996	0.525764	5.39313	-0.929873	362	1.40696	7.37e-10
	LP 4	3.96245e-16	-0.0242764	-1.99657	2.15638	0.667801	0.812621	0.284494	362	0.669115	1.04767e-07
	LP 5	-3.41961e-16	-0.0224259	-1.89506	2.06972	0.52985	2.09797	-0.332952	362	1.757	7.37e-10
	PD 1	2.26338e-16	0.139048	-2.98361	2.59334	0.709445	2.67988	-0.529238	362	1.02866	1.19462e-09
	PD 2	-2.24651e-17	0.205208	-2.86853	1.44418	0.64894	1.64706	-1.10073	362	1.82106	7.37e-10
	PD 3	-1.77268e-16	-0.127659	-2.18602	2.7827	0.541697	3.59141	0.455083	362	1.3424	7.37e-10
	PD 4	1.87082e-17	-0.0607124	-2.49235	2.2999	0.507369	4.06458	-0.276276	362	1.05138	1.00692e-09
	PD 5	-4.75372e-18	-0.106211	-2.75275	2.06772	0.541405	3.73023	-0.587193	362	1.27505	7.37e-10
	PD 6	1.02435e-16	-0.068778	-3.64966	1.81754	0.569358	5.30862	-0.687717	362	1.25474	7.37e-10
	Inner model scores
		Accuturation stress	Language proficency	Personal Development
	0	0.879809	-0.354892	0.444943
	1	0.179653	-0.156279	0.0206408
	2	0.849205	0.272588	0.0918392
	3	0.643424	0.268573	0.227863
	4	1.25189	-0.0155429	1.00727
	5	0.281798	-0.902033	-0.199053
	6	0.976616	0.460531	0.0398479
	7	1.36097	0.45602	-2.48873
	8	-0.204338	-1.09304	-0.740517
	9	0.419662	-0.190564	-0.789314
	10	-1.62492	-0.542257	-0.297044
	11	1.09718	-0.131128	0.478541
	12	-1.65427	-1.21158	0.728161
	13	0.447029	0.313011	0.841361
	14	-0.311646	0.4376	-0.00340736
	15	-0.94954	-0.134038	0.154256
	16	0.665179	-0.985548	0.646317
	17	-0.465062	-0.12076	-0.114399
	18	-1.08737	-0.419302	-0.736347
	19	0.240081	0.010693	0.406701
	20	0.71542	0.107439	-0.123772
	21	-0.594868	1.19588	0.737439
	22	1.1804	0.389901	-0.379649
	23	0.705641	0.571142	-0.415674
	24	0.678454	-0.320104	-0.923696
	25	0.839786	-0.865514	-0.669462
	26	-1.28093	-0.0612187	0.454644
	27	-0.350234	0.158118	0.102196
	28	-0.427433	0.536016	0.442532
	29	-0.688132	0.84628	-0.367587
	30	0.678409	-0.594939	0.0594647
	31	0.920576	0.0546069	-0.549671
	32	-1.30243	-0.840349	-0.0973614
	33	0.692028	-1.26547	0.0591854
	34	1.43714	-0.3217	-0.193445
	35	-0.0296748	0.190981	-0.131843
	36	-0.843396	0.25002	-0.41959
	37	-0.971864	0.112643	-0.0781173
	38	0.995684	-0.501506	-0.259819
	39	0.71542	0.107439	-0.123772
	40	-0.162128	-0.55279	0.819445
	41	-0.654024	0.55375	0.0423659
	42	1.26958	2.11691	1.39789
	43	-1.39721	0.0502332	0.263631
	44	0.28337	-0.806868	-0.517035
	45	-0.111813	-0.184036	-1.08282
	46	0.417857	0.509828	0.232289
	47	-0.811297	-0.753152	0.054364
	48	0.469505	1.129	-0.794803
	49	0.647129	-0.0994997	0.00357782
	50	0.515383	0.489718	-0.122377
	51	0.903404	0.0396405	0.101336
	52	0.870479	-0.472158	1.1685
	53	0.486019	0.412459	-1.10828
	54	0.877842	-0.688481	0.680091
	55	0.063088	-0.991643	-0.430296
	56	-1.3894	0.54025	0.657709
	57	-0.597614	1.28291	1.52242
	58	-1.1965	1.00598	-0.625655
	59	-0.0795695	0.606583	0.643529
	60	0.930903	0.269346	0.285143
	61	0.476901	0.117519	-0.318214
	62	1.39354	0.704009	0.222504
	63	0.525729	0.636814	0.894663
	64	0.813634	0.950108	0.0569832
	65	-0.712652	-1.60803	-0.857662
	66	0.0138243	-0.590389	-0.576475
	67	0.177427	0.371954	0.214323
	68	0.14095	0.278469	-0.818597
	69	1.09173	0.501889	0.253334
	70	-0.975845	-0.149561	-0.407419
	71	0.259495	0.123482	-1.11754
	72	1.25658	-0.410214	0.260638
	73	-0.383324	-0.413359	0.140053
	74	-0.153144	-0.969012	0.32407
	75	1.32326	0.400848	0.138496
	76	0.331086	-0.219776	0.167526
	77	0.0421579	-1.2064	0.824914
	78	0.316273	-0.669026	-0.101829
	79	0.012068	0.435512	0.775484
	80	0.0599705	-1.29249	0.119449
	81	-0.846919	0.179587	0.654406
	82	-0.945735	-0.803047	-0.276538
	83	0.256289	-0.628584	-0.0200742
	84	-0.615963	0.607049	-0.824838
	85	-1.41822	-2.11053	0.82514
	86	-0.368204	-0.168433	0.452394
	87	-0.277805	-0.260891	-0.821662
	88	-0.884859	0.72656	0.552757
	89	0.299666	-0.439984	-1.2223
	90	0.909026	-0.385148	0.65912
	91	-0.493681	0.691269	-0.37118
	92	0.99983	0.107439	0.348355
	93	1.41415	0.334445	-0.361625
	94	0.71542	0.107439	-0.123772
	95	1.25118	0.527278	0.811031
	96	-1.13855	-0.859787	-0.000864434
	97	0.534096	0.329622	0.201662
	98	1.2529	-1.02744	-1.11565
	99	1.32326	0.400848	0.138496
	100	0.71542	0.107439	-0.328189
	101	0.0698683	-0.241143	-0.387444
	102	-0.200295	-0.560518	-0.870104
	103	-0.572369	1.00598	-0.0983578
	104	-0.471702	0.292681	0.0880992
	105	0.141817	-0.620014	-0.556505
	106	-0.850434	0.363115	-0.234267
	107	-1.1081	-0.772791	-0.318221
	108	0.688895	-0.00697942	-0.199437
	109	-1.21805	0.615721	-0.434336
	110	0.152193	-1.12928	0.22832
	111	0.271469	-0.562789	-0.731738
	112	0.758191	0.138773	0.562547
	113	1.32601	0.66158	0.0248133
	114	1.32326	0.400848	0.138496
	115	-0.880752	-0.849131	-0.664667
	116	-0.0712767	-0.8523	-0.254136
	117	-0.829776	-0.186577	-0.483313
	118	1.03885	-0.115204	0.284922
	119	0.0703267	-0.575484	0.635007
	120	-0.193076	-0.156432	-0.656965
	121	1.1503	-0.335454	0.266094
	122	-1.84707	1.2409	-1.87952
	123	0.524226	0.629151	-0.608104
	124	0.945021	0.446948	0.377357
	125	-0.65459	0.719333	-0.552009
	126	0.00151634	0.558465	-0.72841
	127	0.154214	-0.571828	-0.158826
	128	-0.972046	-0.772791	1.08273
	129	0.866237	-0.117059	0.46347
	130	2.23999	2.71179	-0.604223
	131	-1.2016	0.107439	-0.18254
	132	-1.1081	-0.772791	-0.318221
	133	1.11539	0.077585	0.0370954
	134	0.71542	0.107439	-0.123772
	135	-0.618222	-0.666403	-0.773164
	136	-0.566891	-1.23069	0.534796
	137	-0.943494	-0.959274	0.36395
	138	0.0422754	0.189434	-0.56636
	139	-1.54573	0.117109	0.514212
	140	2.32472	0.742069	-0.378917
	141	-0.312411	-0.8831	0.192507
	142	0.407141	-0.199651	0.168875
	143	-0.137118	0.303855	-0.548435
	144	-0.423657	-1.18554	0.233373
	145	-0.90424	-0.186403	-0.572729
	146	0.258367	0.135855	-0.107535
	147	-0.920998	-0.721452	0.386308
	148	1.50544	1.55719	-1.58644
	149	-0.15196	0.503604	-1.35577
	150	-1.1081	-0.772791	-0.318221
	151	0.616893	2.57183	1.05439
	152	-0.152395	-1.08445	0.0555314
	153	-0.206564	-0.214126	0.00133379
	154	-1.5193	0.00501921	-0.0475165
	155	1.15665	1.01553	1.50444
	156	-0.398151	0.687035	0.611543
	157	-0.59376	-0.847617	1.16708
	158	1.22248	0.486628	0.903961
	159	-0.975667	-0.109503	-1.35802
	160	-0.575355	0.127525	0.0605149
	161	0.305024	0.362771	-0.33776
	162	0.034532	-0.645978	-0.300969
	163	-1.14988	-1.2996	0.194899
	164	-0.273558	0.338719	0.464306
	165	-0.872777	-0.631464	-1.26331
	166	0.449704	0.553161	0.421989
	167	0.0531884	-0.125919	0.769114
	168	-1.58524	-1.42794	1.25482
	169	0.061668	-1.1137	0.154831
	170	-0.90361	-0.858241	0.885171
	171	-0.483998	-0.372863	-0.809543
	172	1.32698	0.924463	0.443074
	173	-1.78427	-0.621519	-0.0351596
	174	0.225342	0.352994	-0.112919
	175	-1.54533	0.400848	0.169611
	176	-1.96913	0.15853	-0.166831
	177	0.947963	0.641688	0.271704
	178	0.264876	-0.130927	0.349374
	179	-0.693046	-0.787373	-0.391435
	180	1.32326	0.400848	0.138496
	181	1.50165	-1.75929	-0.258216
	182	-1.31153	0.207715	0.0281716
	183	-1.09242	1.59678	0.446781
	184	0.905387	-0.161773	0.223283
	185	0.181892	0.824674	0.805044
	186	1.32326	0.400848	0.138496
	187	-1.00927	0.601024	0.392669
	188	1.10976	-0.219873	-0.0857362
	189	0.366005	0.346306	0.459819
	190	-1.97946	-1.29189	0.192431
	191	0.652657	0.0656859	-0.30325
	192	0.726863	-0.512438	-0.0343312
	193	0.518637	-0.65682	0.433049
	194	-1.43804	-1.60334	0.0806997
	195	0.0408224	1.63574	-0.572592
	196	0.766378	0.111432	0.121796
	197	0.107578	-0.185971	-0.287314
	198	0.896987	1.8049	0.474931
	199	0.688844	0.400848	-0.408604
	200	0.401318	0.412755	0.875195
	201	0.107578	-0.185971	-0.287314
	202	0.551316	-1.62363	0.827795
	203	-0.487131	-1.24954	0.419072
	204	-0.487131	-1.24954	0.419072
	205	0.608679	-0.0168923	1.16949
	206	0.143619	-0.216989	0.0984075
	207	0.295068	-0.534408	0.697528
	208	0.764039	-1.42991	0.90004
	209	0.736833	-0.95121	0.497996
	210	-1.15631	-0.980717	-0.108783
	211	0.107578	-0.185971	-0.287314
	212	1.11557	-0.56143	-0.32024
	213	1.85492	-0.917916	-0.672329
	214	-0.0905983	-0.0498559	-0.190143
	215	-1.79421	0.217988	-0.725817
	216	-0.217672	-1.10155	-0.419208
	217	0.0800127	0.398772	0.0604328
	218	-0.505273	0.00550184	0.716965
	219	-0.105276	0.817155	-0.242712
	220	-1.33946	-0.382059	0.478344
	221	0.0206222	0.165332	-0.205126
	222	0.679456	0.309948	0.0934441
	223	0.79614	-0.364963	-0.322545
	224	-1.4254	-0.723075	-0.108664
	225	-0.384603	-0.424522	-0.475509
	226	0.620816	0.723918	0.587453
	227	-0.528225	0.507588	-0.50404
	228	-1.28389	0.947379	0.319598
	229	-0.747195	0.406383	-0.0526039
	230	-0.495832	0.336427	-0.061786
	231	-2.03076	0.687035	-0.361098
	232	-0.306068	-0.575629	0.196024
	233	0.0587281	-1.56444	0.474076
	234	-0.0378474	0.887599	-0.573201
	235	0.107578	-0.185971	-0.287314
	236	0.210177	1.3559	-0.385585
	237	-1.05459	-0.119275	-0.285172
	238	-1.53917	0.457373	0.18535
	239	0.715918	-0.157222	-1.49991
	240	-0.875711	0.955609	0.878501
	241	-1.35395	0.400848	0.260924
	242	-1.13583	-0.818038	-0.450335
	243	1.32326	0.400848	0.138496
	244	-0.894249	0.502672	-0.888183
	245	-0.0176447	0.951853	0.624918
	246	-0.904829	0.744012	0.199664
	247	-0.762106	0.424791	-0.157559
	248	-1.48835	-0.0981475	-0.0827443
	249	-2.51078	0.400848	0.180083
	250	-2.07686	-0.536981	-0.132535
	251	0.433822	0.505078	-0.532067
	252	0.618347	-0.470353	-0.196247
	253	1.32326	0.400848	0.138496
	254	-1.16489	-0.228389	0.512897
	255	-0.67854	-1.1684	-0.262093
	256	1.325	-0.085539	-0.423351
	257	-0.564301	0.400848	0.282197
	258	-1.36918	0.476639	0.188893
	259	-0.761755	0.0495451	0.48565
	260	0.0962751	-0.937314	0.0267221
	261	-2.00467	-0.0214053	-0.310434
	262	1.32326	0.400848	0.138496
	263	-1.949	0.51289	0.442402
	264	-1.09077	-0.569882	-0.781872
	265	-0.329624	-1.67571	0.16343
	266	-0.692526	0.536631	0.199563
	267	-1.01805	0.287965	-1.04305
	268	-0.131648	-0.472706	-0.857449
	269	-1.13668	0.794895	0.366115
	270	1.29981	-0.078349	-0.0671206
	271	0.107578	-0.185971	-0.287314
	272	1.43616	0.266626	-0.285888
	273	0.40917	-0.405175	-0.139719
	274	-2.0235	0.401646	-0.0935651
	275	1.24294	0.265653	0.107871
	276	-2.51078	0.400848	0.180083
	277	0.71542	0.107439	-0.123772
	278	-1.03039	0.56976	0.274162
	279	-0.822504	0.513898	0.193382
	280	0.738799	1.19384	-0.501943
	281	-1.24898	0.633119	0.104899
	282	-0.348863	-0.737815	0.456048
	283	-0.766535	0.430535	-0.417671
	284	-0.994739	0.40342	-0.454384
	285	1.14155	0.716761	-0.00505367
	286	-0.205593	-0.134148	0.382715
	287	0.70636	-0.105998	-0.168044
	288	-0.787859	-0.25321	0.277107
	289	-1.39509	0.619	-0.46358
	290	-1.18403	-0.539928	-0.00226354
	291	-0.887079	0.817998	0.547061
	292	-0.592923	-0.216811	-0.149417
	293	1.32326	0.400848	0.138496
	294	-0.236466	-0.512422	-0.624423
	295	1.17704	-0.00604724	0.386458
	296	0.386193	0.229489	0.288122
	297	-2.09025	-1.17243	1.35425
	298	0.19611	-1.8573	-0.039543
	299	0.277711	0.0330763	0.0239136
	300	-0.835158	0.804137	0.0542054
	301	0.781332	0.391758	0.713189
	302	-0.857615	-0.130353	-0.164794
	303	0.870479	0.776307	-0.467287
	304	1.14151	0.332574	0.141507
	305	-0.14763	-1.19855	0.351
	306	-1.01638	0.178046	0.0554036
	307	0.73299	-0.0457526	-0.0409976
	308	1.32326	0.400848	0.138496
	309	-0.611436	-0.299668	-0.316176
	310	-1.78515	0.589556	-0.272469
	311	-0.203463	0.278381	-0.0683587
	312	0.828932	0.321519	-0.539328
	313	0.71542	0.107439	-0.123772
	314	0.0966332	-0.136589	-0.670952
	315	1.06609	-0.185971	-0.0204087
	316	-0.822975	-0.992614	0.440191
	317	0.47425	-0.93089	0.206958
	318	-2.21994	1.06853	0.810514
	319	0.33742	-0.58417	0.306283
	320	0.107578	-0.185971	-0.287314
	321	-1.74348	1.35929	0.460914
	322	1.46439	0.0398292	0.159337
	323	0.883792	0.105399	0.398274
	324	0.797627	0.115488	-1.20862
	325	0.0885731	-1.08949	-0.571404
	326	0.970484	-0.310421	0.482495
	327	-1.89549	0.137022	0.172267
	328	-0.322686	0.624879	-0.0725712
	329	-0.380849	-0.081977	-0.972792
	330	0.870977	-0.172089	0.173162
	331	1.13718	0.35827	0.0770061
	332	1.09559	0.901713	-0.125089
	333	0.914731	0.403481	0.00109124
	334	1.02602	0.334395	-0.0963913
	335	-1.342	0.18613	-0.704571
	336	1.31275	0.573355	0.0468146
	337	-1.28072	-0.531704	0.284824
	338	1.05545	0.365493	-0.044528
	339	1.13474	-0.0143522	-0.234327
	340	0.992302	0.0406602	-0.0230534
	341	1.26585	0.200597	0.270755
	342	0.921736	0.84825	0.267955
	343	0.351499	0.00986869	0.176506
	344	0.515266	0.525754	-1.1974
	345	1.29415	0.0315151	-0.097809
	346	0.996776	0.463892	0.0782213
	347	1.26411	0.668639	0.307395
	348	1.03103	0.351873	0.300479
	349	1.00626	0.0255489	0.0751683
	350	0.727264	0.510938	0.360614
	351	0.793952	-0.072652	0.105556
	352	1.16111	0.348724	-0.117833
	353	-0.908934	0.377763	-0.0846447
	354	1.03555	-0.0975014	-0.0940695
	355	1.17296	0.0439178	0.218523
	356	0.861644	1.19896	0.683287
	357	-0.719887	-0.0260136	-0.0590402
	358	-1.30465	1.09282	0.227787
	359	0.71542	0.107439	-0.123772
	360	0.982312	0.219167	-0.0749706
	361	0.925035	-0.0620857	-0.0154084
	Inner model correlation
		Accuturation stress	Language proficency	Personal Development
	Accuturation stress	1	0.136321	7.8513e-16
	Language proficency	0.136321	1	9.6571e-15
	Personal Development	7.8513e-16	9.6571e-15	1
	Inner model descriptives
		Mean	Median	Observed min	Observed max	Standard deviation	Excess kurtosis	Skewness	Number of observations used	Cramér-von Mises test statistic	Cramér-von Mises p value
	Accuturation stress	3.06691e-18	0.0964541	-2.51078	2.32472	0.961585	-0.730611	-0.299406	362	0.528027	1.50447e-06
	Language proficency	-1.38778e-17	0.0601464	-2.11053	2.71179	0.701325	0.863903	0.0040277	362	0.33897	0.000119338
	Personal Development	-0.0084814	0.0243635	-2.48873	1.52242	0.54284	1.48836	-0.389798	362	0.225573	0.00255681
	Simple slope analysis
	Quality criteria
	R-square
	Overview
		R-square	R-square adjusted
	Accuturation stress	0.0753539	0.0702027
	Language proficency	0.508143	0.505403
	Personal Development	0.705325	0.69779
	f-square
	Matrix
		Accuturation stress	Diversity expereience	Innovative learning envrionment	Institutional Support	Language proficency	Personal Development	Institutional Support x Language proficency	Institutional Support x Diversity expereience	Institutional Support x Innovative learning envrionment	Institutional Support x Accuturation stress
	Accuturation stress						0.00375187
	Diversity expereience	0.00838945				0.293463	0.0890989
	Innovative learning envrionment	0.0200081				0.0805126	0.0101643
	Institutional Support						0.155405
	Language proficency						0.0628106
	Personal Development
	Institutional Support x Language proficency						0.0117883
	Institutional Support x Diversity expereience						0.0162291
	Institutional Support x Innovative learning envrionment						0.0477176
	Institutional Support x Accuturation stress						0.00376189
	List
		f-square
	Accuturation stress -> Personal Development	0.00375187
	Diversity expereience -> Accuturation stress	0.00838945
	Diversity expereience -> Language proficency	0.293463
	Diversity expereience -> Personal Development	0.0890989
	Innovative learning envrionment -> Accuturation stress	0.0200081
	Innovative learning envrionment -> Language proficency	0.0805126
	Innovative learning envrionment -> Personal Development	0.0101643
	Institutional Support -> Personal Development	0.155405
	Language proficency -> Personal Development	0.0628106
	Institutional Support x Language proficency -> Personal Development	0.0117883
	Institutional Support x Diversity expereience -> Personal Development	0.0162291
	Institutional Support x Innovative learning envrionment -> Personal Development	0.0477176
	Institutional Support x Accuturation stress -> Personal Development	0.00376189
	Construct reliability and validity
	Overview
		Cronbach's alpha	Composite reliability (rho_a)	Composite reliability (rho_c)	Average variance extracted (AVE)
	Accuturation stress	0.909304	0.967508	0.930384	0.728186
	Diversity expereience	0.867447	0.88049	0.89902	0.563865
	Innovative learning envrionment	0.936563	0.937548	0.951727	0.797735
	Institutional Support	0.916835	0.918964	0.937743	0.750985
	Language proficency	0.87097	0.871454	0.906805	0.661072
	Personal Development	0.891558	0.893669	0.917708	0.651236
	Discriminant validity
	Heterotrait-monotrait ratio (HTMT) - Matrix
		Accuturation stress	Diversity expereience	Innovative learning envrionment	Institutional Support	Language proficency	Personal Development	Institutional Support x Language proficency	Institutional Support x Diversity expereience	Institutional Support x Innovative learning envrionment	Institutional Support x Accuturation stress
	Accuturation stress
	Diversity expereience	0.254473
	Innovative learning envrionment	0.262779	0.73205
	Institutional Support	0.331565	0.713758	0.83827
	Language proficency	0.293683	0.784357	0.668094	0.692824
	Personal Development	0.260308	0.825648	0.733461	0.807034	0.801064
	Institutional Support x Language proficency	0.211692	0.518389	0.449303	0.439494	0.528875	0.520768
	Institutional Support x Diversity expereience	0.180404	0.62026	0.530862	0.48823	0.504218	0.563794	0.86727
	Institutional Support x Innovative learning envrionment	0.15845	0.542736	0.614066	0.571266	0.445393	0.491952	0.780153	0.841066
	Institutional Support x Accuturation stress	0.0468054	0.285399	0.242824	0.248016	0.32121	0.290004	0.632006	0.543253	0.440704
	Heterotrait-monotrait ratio (HTMT) - List
		Heterotrait-monotrait ratio (HTMT)
	Diversity expereience <-> Accuturation stress	0.254473
	Innovative learning envrionment <-> Accuturation stress	0.262779
	Innovative learning envrionment <-> Diversity expereience	0.73205
	Institutional Support <-> Accuturation stress	0.331565
	Institutional Support <-> Diversity expereience	0.713758
	Institutional Support <-> Innovative learning envrionment	0.83827
	Language proficency <-> Accuturation stress	0.293683
	Language proficency <-> Diversity expereience	0.784357
	Language proficency <-> Innovative learning envrionment	0.668094
	Language proficency <-> Institutional Support	0.692824
	Personal Development <-> Accuturation stress	0.260308
	Personal Development <-> Diversity expereience	0.825648
	Personal Development <-> Innovative learning envrionment	0.733461
	Personal Development <-> Institutional Support	0.807034
	Personal Development <-> Language proficency	0.801064
	Fornell-Larcker criterion
		Accuturation stress	Diversity expereience	Innovative learning envrionment	Institutional Support	Language proficency	Personal Development
	Accuturation stress	0.853338
	Diversity expereience	0.23844	0.75091
	Innovative learning envrionment	0.259994	0.663709	0.89316
	Institutional Support	0.316466	0.639822	0.778211	0.866594
	Language proficency	0.282212	0.684502	0.60316	0.620276	0.813064
	Personal Development	0.252576	0.73502	0.672109	0.730009	0.70547	0.806992
	Cross loadings
		Accuturation stress	Diversity expereience	Innovative learning envrionment	Institutional Support	Language proficency	Personal Development	Institutional Support x Language proficency	Institutional Support x Diversity expereience	Institutional Support x Innovative learning envrionment	Institutional Support x Accuturation stress
	AS 1	0.910463	0.284628	0.296897	0.344745	0.301166	0.298358	-0.234942	-0.224948	-0.195587	0.00545493
	AS 2	0.88661	0.209932	0.232485	0.288829	0.264353	0.236674	-0.164967	-0.12712	-0.120608	0.0561055
	AS 3	0.845637	0.202725	0.205271	0.238653	0.276479	0.195035	-0.216267	-0.189425	-0.125814	-0.0416901
	AS 4	0.805555	0.0946291	0.147374	0.191934	0.117654	0.120526	-0.139997	-0.11101	-0.128897	0.043767
	AS 5	0.813567	0.142191	0.160622	0.224001	0.160777	0.14443	-0.108428	-0.0843093	-0.0762412	0.0441468
	DE 1	0.172632	0.742424	0.419133	0.424792	0.429347	0.485382	-0.292837	-0.369274	-0.33727	-0.195696
	DE 2	0.191263	0.81586	0.569323	0.586774	0.546932	0.684907	-0.448614	-0.536308	-0.45866	-0.221967
	DE 3	0.126706	0.793379	0.588885	0.490611	0.549444	0.5958	-0.41657	-0.506153	-0.405109	-0.273129
	DE 4	0.204762	0.826147	0.568941	0.523987	0.576682	0.592276	-0.417573	-0.50458	-0.429935	-0.267017
	DE 5	0.207501	0.780338	0.494828	0.493332	0.51829	0.564773	-0.370353	-0.424648	-0.402551	-0.174742
	DE 6	0.127672	0.731168	0.441242	0.448463	0.570292	0.536809	-0.371194	-0.43261	-0.395391	-0.174282
	DE 7	0.253977	0.524152	0.364504	0.36029	0.369552	0.337526	-0.205206	-0.244453	-0.211896	-0.0818435
	ILE 1	0.174372	0.600655	0.873194	0.658398	0.544562	0.568572	-0.384459	-0.454311	-0.501848	-0.224389
	ILE 2	0.219069	0.59935	0.896779	0.689419	0.546598	0.594592	-0.405728	-0.485089	-0.549032	-0.223129
	ILE 3	0.268287	0.580214	0.896801	0.732398	0.504424	0.611547	-0.346093	-0.427872	-0.518786	-0.190622
	ILE 4	0.272293	0.614691	0.913195	0.704921	0.559649	0.635714	-0.43474	-0.50306	-0.571275	-0.218335
	ILE 5	0.222687	0.568809	0.885334	0.689418	0.538178	0.588609	-0.370636	-0.423782	-0.512734	-0.192887
	IS 1	0.283704	0.564414	0.710293	0.880843	0.541415	0.655348	-0.388906	-0.439374	-0.510129	-0.214644
	IS 2	0.238242	0.529098	0.709801	0.893883	0.545895	0.649643	-0.358657	-0.410278	-0.497897	-0.178675
	IS 3	0.293335	0.595524	0.69954	0.891084	0.550612	0.639811	-0.367886	-0.418151	-0.487002	-0.172831
	IS 4	0.325105	0.500935	0.599562	0.821731	0.469293	0.567719	-0.305978	-0.313311	-0.368664	-0.225608
	IS 5	0.238218	0.578381	0.645682	0.843053	0.574251	0.644749	-0.401245	-0.443677	-0.505464	-0.236816
	LP 1	0.168585	0.548723	0.525488	0.543666	0.817294	0.561109	-0.376402	-0.383001	-0.393155	-0.19106
	LP 2	0.261793	0.560903	0.525896	0.514845	0.800325	0.559751	-0.389572	-0.374423	-0.359923	-0.187548
	LP 3	0.234182	0.568747	0.485303	0.497338	0.85063	0.580071	-0.391949	-0.393841	-0.347911	-0.235912
	LP 4	0.199318	0.543764	0.455389	0.442274	0.74434	0.569928	-0.455228	-0.412055	-0.291212	-0.332456
	LP 5	0.281191	0.558459	0.458155	0.520693	0.848091	0.595045	-0.391126	-0.347516	-0.295706	-0.270316
	PD 1	0.268689	0.498221	0.438393	0.572534	0.505604	0.704761	-0.324101	-0.367128	-0.354275	-0.169189
	PD 2	0.233771	0.539562	0.669667	0.727543	0.497377	0.76084	-0.242089	-0.318164	-0.387409	-0.118278
	PD 3	0.221389	0.656605	0.506576	0.560356	0.603213	0.840574	-0.467822	-0.479005	-0.352396	-0.286924
	PD 4	0.16139	0.606881	0.548188	0.563086	0.5971	0.861729	-0.452895	-0.480245	-0.372945	-0.245249
	PD 5	0.188528	0.594994	0.547325	0.554868	0.60048	0.840762	-0.456161	-0.465142	-0.374054	-0.270445
	PD 6	0.155969	0.650615	0.530509	0.551936	0.605396	0.822089	-0.43267	-0.462338	-0.403202	-0.232909
	Institutional Support x Language proficency	-0.21329	-0.490575	-0.435367	-0.422056	-0.492978	-0.491934	1	0.86727	0.780153	0.632006
	Institutional Support x Innovative learning envrionment	-0.159879	-0.512297	-0.594871	-0.549476	-0.415587	-0.464073	0.780153	0.841066	1	0.440704
	Institutional Support x Diversity expereience	-0.185235	-0.586588	-0.514274	-0.469639	-0.470093	-0.532391	0.86727	1	0.841066	0.543253
	Institutional Support x Accuturation stress	0.0210568	-0.271146	-0.234933	-0.236688	-0.299178	-0.274183	0.632006	0.543253	0.440704	1
	Collinearity statistics (VIF)
	Outer model - List
		VIF
	AS 1	3.0035
	AS 2	2.89219
	AS 3	2.35467
	AS 4	2.37257
	AS 5	2.38055
	DE 1	1.77841
	DE 2	2.25915
	DE 3	2.35558
	DE 4	2.36398
	DE 5	1.88437
	DE 6	1.68735
	DE 7	1.26758
	ILE 1	2.93732
	ILE 2	3.37834
	ILE 3	3.3983
	ILE 4	3.79617
	ILE 5	3.10965
	IS 1	3.53821
	IS 2	3.7615
	IS 3	3.14918
	IS 4	2.32788
	IS 5	2.31496
	LP 1	2.14292
	LP 2	1.86118
	LP 3	2.34101
	LP 4	1.62188
	LP 5	2.33682
	PD 1	1.68097
	PD 2	1.85516
	PD 3	2.55059
	PD 4	3.04509
	PD 5	2.70426
	PD 6	2.22274
	Institutional Support x Language proficency	1
	Institutional Support x Innovative learning envrionment	1
	Institutional Support x Diversity expereience	1
	Institutional Support x Accuturation stress	1
	Inner model - Matrix
		Accuturation stress	Diversity expereience	Innovative learning envrionment	Institutional Support	Language proficency	Personal Development	Institutional Support x Language proficency	Institutional Support x Diversity expereience	Institutional Support x Innovative learning envrionment	Institutional Support x Accuturation stress
	Accuturation stress						1.20104
	Diversity expereience	1.78734				1.78734	2.72457
	Innovative learning envrionment	1.78734				1.78734	3.2057
	Institutional Support						3.03503
	Language proficency						2.38861
	Personal Development
	Institutional Support x Language proficency						5.60815
	Institutional Support x Diversity expereience						6.34416
	Institutional Support x Innovative learning envrionment						4.56871
	Institutional Support x Accuturation stress						1.77896
	Inner model - List
		VIF
	Accuturation stress -> Personal Development	1.20104
	Diversity expereience -> Accuturation stress	1.78734
	Diversity expereience -> Language proficency	1.78734
	Diversity expereience -> Personal Development	2.72457
	Innovative learning envrionment -> Accuturation stress	1.78734
	Innovative learning envrionment -> Language proficency	1.78734
	Innovative learning envrionment -> Personal Development	3.2057
	Institutional Support -> Personal Development	3.03503
	Language proficency -> Personal Development	2.38861
	Institutional Support x Language proficency -> Personal Development	5.60815
	Institutional Support x Diversity expereience -> Personal Development	6.34416
	Institutional Support x Innovative learning envrionment -> Personal Development	4.56871
	Institutional Support x Accuturation stress -> Personal Development	1.77896
	Model fit
	Fit summary
		Saturated model	Estimated model
	SRMR	0.0578267	0.0624846
	d_ULS	1.87594	2.19032
	d_G	0.677321	0.696483
	Chi-square	1407.04	1418.11
	NFI	0.849111	0.847924
	Model selection criteria
	Matrix
		BIC (Bayesian information criterion)
	Accuturation stress	-11.6871
	Language proficency	-240.19
	Personal Development	-384.406
	Algorithm
	Setting
	Data file
		Setting
	Data file	Data sheet P4441)
	Data setup
		Setting
	Algorithm to handle missing data	None
	Weighting vector	-
	PLS-SEM algorithm
		Setting
	Initial weights	1.0
	Max. number of iterations	3000
	Stop criterion	10⁻⁷
	Type of results	Standardized
	Use Lohmoeller settings?	No
	Weighting scheme	Path
	Construct outer weighting mode
		Setting
	Accuturation stress	AUTOMATIC
	Diversity expereience	AUTOMATIC
	Innovative learning envrionment	AUTOMATIC
	Institutional Support	AUTOMATIC
	Language proficency	AUTOMATIC
	Personal Development	AUTOMATIC
	Stop criterion changes
	Matrix
		AS 1	AS 2	AS 3	AS 4	AS 5	DE 1	DE 2	DE 3	DE 4	DE 5	DE 6	DE 7	ILE 1	ILE 2	ILE 3	ILE 4	ILE 5	IS 1	IS 2	IS 3	IS 4	IS 5	LP 1	LP 2	LP 3	LP 4	LP 5	PD 1	PD 2	PD 3	PD 4	PD 5	PD 6	Institutional Support x Language proficency	Institutional Support x Innovative learning envrionment	Institutional Support x Diversity expereience	Institutional Support x Accuturation stress
	Iteration 0	0.233477	0.233477	0.233477	0.233477	0.233477	0.191413	0.191413	0.191413	0.191413	0.191413	0.191413	0.191413	0.223942	0.223942	0.223942	0.223942	0.223942	0.230882	0.230882	0.230882	0.230882	0.230882	0.246262	0.246262	0.246262	0.246262	0.246262	0.206976	0.206976	0.206976	0.206976	0.206976	0.206976	1	1	1	1
	Iteration 1	0.341977	0.266199	0.231942	0.143592	0.173087	0.165001	0.220235	0.201353	0.20962	0.195422	0.194469	0.133945	0.214682	0.223298	0.222944	0.237313	0.220981	0.239339	0.237255	0.233665	0.207336	0.235468	0.245271	0.246879	0.249143	0.24077	0.248576	0.185303	0.213479	0.213336	0.208383	0.206127	0.21261	1	1	1	1
	Iteration 2	0.341977	0.266199	0.231942	0.143592	0.173087	0.165001	0.220235	0.201353	0.20962	0.195422	0.194469	0.133945	0.214682	0.223298	0.222944	0.237313	0.220981	0.239339	0.237255	0.233665	0.207336	0.235468	0.245271	0.246879	0.249143	0.24077	0.248576	0.185303	0.213479	0.213336	0.208383	0.206127	0.21261	1	1	1	1
	Posthoc minimum sample size
	List
		Path coefficients	Alpha 1%, power 80%	Alpha 5%, power 80%	Alpha 1%, power 90%	Alpha 5%, power 90%
	Accuturation stress -> Personal Development	-0.0364397	7559	4657	9804	6450
	Diversity expereience -> Accuturation stress	0.117749	724	446	939	618
	Diversity expereience -> Language proficency	0.507925	39	24	51	34
	Diversity expereience -> Personal Development	0.267459	141	87	182	120
	Innovative learning envrionment -> Accuturation stress	0.181842	304	187	394	259
	Innovative learning envrionment -> Language proficency	0.266045	142	88	184	121
	Innovative learning envrionment -> Personal Development	0.0979877	1046	644	1356	892
	Institutional Support -> Personal Development	0.372808	73	45	94	62
	Language proficency -> Personal Development	0.210262	228	140	295	194
	Institutional Support x Language proficency -> Personal Development	-0.0809308	1533	944	1988	1308
	Institutional Support x Diversity expereience -> Personal Development	-0.096781	1072	661	1390	915
	Institutional Support x Innovative learning envrionment -> Personal Development	0.140288	510	315	662	436
	Institutional Support x Accuturation stress -> Personal Development	0.0361179	7694	4740	9979	6565
	Execution log
	Reading score matrix of complete data set
	Calculating full data set.
	Model contains generic indicators. We are using an PLS algorithm that accounts for moderating and nonlinear effects.
	Running first stage.
	Running PLS-SEM iterations, at most 3000.
	Running second stage.
	Running PLS-SEM iterations, at most 3000.
	Calculating report matrices and charts.
	All calculations done.
	Model and data
	Inner model
		Accuturation stress	Diversity expereience	Innovative learning envrionment	Institutional Support	Language proficency	Personal Development
	Accuturation stress						1
	Diversity expereience	1				1	1
	Innovative learning envrionment	1				1	1
	Institutional Support						1
	Language proficency						1
	Personal Development
	Outer model
		Accuturation stress	Diversity expereience	Innovative learning envrionment	Institutional Support	Language proficency	Personal Development
	AS 1	-1
	AS 2	-1
	AS 3	-1
	AS 4	-1
	AS 5	-1
	DE 1		-1
	DE 2		-1
	DE 3		-1
	DE 4		-1
	DE 5		-1
	DE 6		-1
	DE 7		-1
	ILE 1			-1
	ILE 2			-1
	ILE 3			-1
	ILE 4			-1
	ILE 5			-1
	IS 1				-1
	IS 2				-1
	IS 3				-1
	IS 4				-1
	IS 5				-1
	LP 1					-1
	LP 2					-1
	LP 3					-1
	LP 4					-1
	LP 5					-1
	PD 1						-1
	PD 2						-1
	PD 3						-1
	PD 4						-1
	PD 5						-1
	PD 6						-1
	Indicator data (original)
	Matrix
	Case index	AS 1	AS 2	AS 3	AS 4	AS 5	DE 1	DE 2	DE 3	DE 4	DE 5	DE 6	DE 7	ILE 1	ILE 2	ILE 3	ILE 4	ILE 5	IS 1	IS 2	IS 3	IS 4	IS 5	LP 1	LP 2	LP 3	LP 4	LP 5	PD 1	PD 2	PD 3	PD 4	PD 5	PD 6
	0	4	4	5	4	5	4	5	5	4	5	4	5	4	5	4	5	4	4	4	4	4	5	4	4	2	5	5	5	4	5	5	4	5
	1	3	4	2	4	4	4	5	3	3	5	4	2	2	3	4	3	5	3	3	4	3	2	5	3	4	2	4	4	4	3	4	3	4
	2	4	4	4	5	4	5	4	4	4	4	5	3	3	4	5	3	4	5	4	5	4	4	5	3	5	4	4	4	5	4	5	4	4
	3	4	3	4	4	4	4	4	4	4	2	4	2	2	4	4	4	4	4	4	4	4	3	4	4	4	3	4	4	4	4	4	4	4
	4	5	5	5	4	4	4	4	5	4	5	4	4	5	4	4	5	5	4	4	4	4	4	4	4	4	4	5	5	5	5	5	5	5
	5	3	3	5	4	3	5	5	5	5	4	5	3	3	3	3	4	4	3	3	5	5	5	3	3	3	4	4	4	4	4	4	4	4
	6	5	4	4	5	4	4	4	4	4	5	5	5	4	5	4	5	4	5	4	4	5	4	5	4	5	4	5	5	5	4	4	5	4
	7	5	5	5	5	5	5	5	5	5	5	5	5	4	5	5	5	5	5	5	5	5	5	5	5	5	5	5	3	3	3	3	3	3
	8	3	3	3	3	3	5	3	5	3	5	3	5	3	5	5	3	3	3	3	3	3	3	3	3	3	3	3	3	3	3	3	3	3
	9	3	3	4	4	5	4	4	4	4	4	3	3	4	4	3	4	4	3	3	3	3	3	4	3	4	4	3	3	3	3	3	3	3
	10	2	2	2	1	1	4	5	5	5	3	4	4	5	5	5	4	4	4	4	5	5	5	4	3	4	4	4	3	3	4	5	5	5
	11	4	3	5	5	4	2	4	2	4	2	4	4	2	4	4	4	2	4	4	3	5	4	4	2	4	2	4	5	3	4	4	5	3
	12	2	1	1	3	1	3	4	4	4	5	5	3	4	4	4	4	4	4	4	4	3	3	3	3	3	3	3	3	3	5	5	5	5
	13	5	3	2	4	2	1	4	3	2	4	2	4	2	3	4	2	5	5	4	3	5	4	5	2	4	4	2	5	4	5	4	3	5
	14	3	2	3	3	3	4	5	5	3	3	4	1	3	3	3	4	4	4	4	4	4	4	4	4	4	4	4	4	4	4	4	4	4
	15	2	2	2	2	2	4	3	4	3	3	2	3	4	3	3	4	3	5	5	4	3	3	3	4	3	3	3	4	4	5	3	4	3
	16	3	3	5	5	4	5	2	4	4	3	5	2	4	4	3	4	3	2	2	1	2	3	2	3	3	4	2	3	2	4	3	5	3
	17	2	3	4	3	2	4	4	4	4	3	5	4	4	4	4	4	4	4	4	4	4	4	3	4	4	4	4	4	4	4	4	4	4
	18	2	2	2	2	2	3	4	4	4	3	2	2	4	4	4	4	4	4	4	4	3	4	4	3	3	3	3	2	4	3	3	4	3
	19	4	4	4	3	3	4	4	5	4	4	4	4	5	5	5	5	5	5	5	5	5	5	3	4	4	5	5	5	5	5	5	5	5
	20	4	4	4	4	4	4	4	4	4	4	4	4	4	4	4	4	4	4	4	4	4	4	4	4	4	4	4	4	4	4	4	4	4
	21	2	2	4	2	4	4	3	5	5	4	4	4	5	4	4	4	4	5	5	4	4	4	5	5	5	5	5	5	5	5	5	5	5
	22	5	5	4	5	5	4	5	4	5	5	5	4	5	5	5	5	5	5	5	5	4	5	5	4	5	5	5	5	5	5	4	4	4
	23	5	1	4	4	5	2	2	4	4	2	2	3	4	4	3	4	4	5	5	5	4	4	2	2	4	5	5	4	3	5	4	3	3
	24	3	3	4	4	4	4	4	2	2	4	4	3	3	2	2	2	2	4	4	4	4	4	2	2	2	5	3	3	2	3	3	3	3
	25	4	3	5	3	5	5	5	3	3	3	4	5	2	3	4	5	3	5	3	5	5	4	1	3	5	4	2	5	3	3	3	4	3
	26	4	2	1	2	1	5	5	5	5	5	5	5	5	5	4	5	5	3	3	3	3	3	5	4	5	4	5	5	4	5	5	4	5
	27	3	3	3	2	3	4	4	5	4	4	3	3	4	4	4	4	4	4	4	4	4	4	4	4	4	4	4	4	4	4	4	5	4
	28	2	3	3	1	5	3	4	5	5	3	4	1	4	4	4	5	2	4	4	3	3	2	5	1	5	5	5	5	2	5	4	5	4
	29	2	2	4	3	1	3	5	4	2	5	5	2	4	3	1	4	5	3	4	2	4	3	5	5	4	4	4	5	2	4	4	4	3
	30	4	3	5	4	4	4	4	5	5	3	3	2	4	4	5	4	4	4	4	3	3	4	3	3	4	3	4	4	3	4	4	4	4
	31	5	4	5	4	3	3	4	4	4	4	3	3	5	5	5	5	5	5	5	5	4	4	4	4	4	4	4	4	4	4	4	4	4
	32	2	1	3	1	3	4	3	4	4	3	4	3	5	5	4	5	5	4	4	4	4	5	4	2	2	4	4	4	4	4	4	4	4
	33	3	4	4	4	4	3	3	2	3	2	4	3	4	4	4	3	3	4	4	4	4	3	3	2	2	2	2	3	2	3	4	4	4
	34	5	5	5	4	5	4	4	4	4	4	4	4	4	4	5	5	5	5	5	4	4	4	4	3	4	3	5	5	4	3	4	4	5
	35	3	3	3	3	4	4	3	3	3	4	4	4	4	4	4	4	4	4	4	4	4	4	4	3	4	4	4	3	4	4	4	4	4
	36	1	2	5	3	3	4	4	5	4	4	4	3	5	5	5	5	5	5	5	5	5	5	5	5	4	4	4	3	4	5	5	4	5
	37	2	2	3	2	2	3	4	5	4	3	3	2	5	3	5	4	4	4	5	4	4	4	3	4	4	4	4	3	4	4	4	5	4
	38	5	4	4	4	5	4	4	5	5	5	4	3	4	4	5	5	4	4	4	4	3	3	3	4	4	4	4	4	3	4	4	4	4
	39	4	4	4	4	4	4	4	4	4	4	4	4	4	4	4	4	4	4	4	4	4	4	4	4	4	4	4	4	4	4	4	4	4
	40	4	3	3	3	3	3	5	5	5	5	3	3	5	5	5	5	4	5	5	4	4	4	3	4	4	4	4	5	5	5	5	5	5
	41	2	2	4	2	5	4	5	5	4	4	5	3	5	5	5	5	5	4	4	5	5	5	5	4	5	5	5	4	5	5	4	5	5
	42	5	5	5	4	1	1	4	1	1	1	4	2	2	5	5	5	4	5	4	4	4	5	4	4	5	5	5	5	5	5	5	5	5
	43	2	2	2	2	2	4	4	4	4	4	4	4	5	5	5	5	5	5	5	5	5	5	5	4	4	4	4	4	5	5	5	5	5
	44	4	3	4	3	4	5	5	5	5	5	4	2	4	4	4	4	4	4	3	4	3	4	4	3	4	3	4	4	3	4	4	3	4
	45	3	4	3	3	3	3	4	5	4	4	3	3	4	5	5	5	4	4	3	3	3	4	4	4	3	4	4	2	3	3	3	4	3
	46	4	2	4	4	4	3	4	4	4	4	3	2	4	3	3	4	4	3	3	4	4	4	4	4	4	4	4	4	4	4	4	4	4
	47	2	3	3	2	2	3	3	5	5	4	5	4	5	4	4	4	3	4	3	3	3	3	3	4	3	4	3	3	4	4	4	4	4
	48	4	3	4	4	4	4	3	4	4	3	5	5	5	5	4	4	3	4	4	4	3	5	4	5	5	5	5	4	3	3	3	4	5
	49	5	4	4	3	4	4	5	5	4	4	4	3	5	5	5	5	5	5	4	4	4	4	4	4	5	4	4	3	4	4	5	5	5
	50	4	4	4	3	3	4	4	4	4	4	5	1	4	4	4	4	3	4	4	4	4	4	4	5	4	5	3	4	4	4	4	4	4
	51	5	4	4	4	4	5	4	3	4	4	4	3	5	5	4	4	5	4	3	3	3	3	4	4	3	4	5	3	4	3	4	4	5
	52	4	4	4	4	4	3	3	3	3	3	3	3	4	4	4	4	4	3	3	3	3	3	3	3	3	3	3	4	4	4	4	4	4
	53	4	4	4	2	5	4	4	3	4	4	5	5	4	5	5	4	5	5	5	5	5	5	4	4	4	5	5	4	5	2	2	5	5
	54	4	4	4	5	4	4	3	4	3	2	3	4	5	4	4	5	4	5	4	2	4	3	3	2	2	5	3	3	4	4	4	5	4
	55	3	3	4	4	4	5	5	5	4	4	5	2	4	4	4	5	5	4	4	4	4	4	2	4	3	5	3	4	4	4	3	4	4
	56	2	2	2	2	2	5	4	5	5	4	4	1	5	5	4	5	5	4	3	3	4	3	3	5	5	5	5	5	4	5	5	5	4
	57	2	2	2	2	2	4	4	4	4	2	3	2	2	1	1	2	1	2	2	4	2	2	4	3	4	5	4	4	5	5	5	5	5
	58	2	2	3	1	3	4	5	5	4	4	3	3	5	5	5	5	5	5	5	4	4	5	5	5	5	5	5	4	5	5	4	4	3
	59	3	2	4	3	4	3	4	5	4	3	3	3	4	4	4	5	3	3	4	3	3	4	4	3	4	5	5	4	4	5	5	4	4
	60	4	5	4	5	4	5	5	3	5	4	4	4	4	4	5	5	4	5	4	5	5	4	5	4	5	4	4	5	4	5	5	4	5
	61	4	4	4	3	3	4	5	5	5	5	5	2	3	3	3	4	4	4	4	4	4	4	4	4	4	5	4	4	4	4	4	4	4
	62	5	5	5	5	5	1	5	5	5	5	5	5	5	5	5	5	5	5	5	5	5	5	5	5	5	5	5	5	5	5	5	5	5
	63	4	3	3	5	5	1	5	5	4	4	4	3	4	5	4	4	4	4	4	4	3	5	4	4	4	5	5	5	4	5	5	5	5
	64	5	4	5	2	4	5	4	4	5	4	5	4	5	4	4	5	4	3	2	4	5	4	5	5	5	5	5	4	4	4	5	4	5
	65	3	3	3	2	3	5	5	5	5	5	5	5	5	5	5	5	5	5	2	5	5	3	3	3	5	3	3	3	3	4	3	4	5
	66	3	3	3	3	3	4	4	3	4	4	3	3	3	3	3	3	3	3	3	3	3	3	3	3	3	3	3	3	3	3	3	3	3
	67	3	3	3	3	3	2	2	2	3	3	3	3	3	2	3	3	4	1	2	3	4	5	3	3	3	3	4	5	4	3	2	1	5
	68	4	4	3	3	4	4	5	5	5	5	4	1	5	5	5	5	5	5	5	5	5	5	5	5	5	4	4	4	5	4	4	4	4
	69	5	5	5	4	4	5	5	5	5	5	4	5	5	5	5	5	5	4	5	5	5	5	5	5	5	5	5	5	5	5	5	5	5
	70	2	2	2	3	2	4	4	4	4	4	4	2	3	3	4	3	5	4	4	4	4	4	4	4	2	4	4	4	3	4	4	4	3
	71	5	1	4	4	4	1	4	5	4	4	4	3	4	5	5	5	4	5	5	4	4	1	5	5	1	5	4	5	1	4	1	4	4
	72	5	5	4	5	4	5	4	5	4	5	4	5	4	5	4	5	2	5	4	5	4	4	1	5	4	5	4	5	4	5	4	5	4
	73	4	2	2	4	3	4	5	5	5	5	5	4	4	4	4	4	4	5	4	4	3	5	4	3	4	5	4	5	5	4	4	4	5
	74	5	4	3	2	1	5	5	5	5	5	5	5	5	5	5	4	5	4	4	4	5	4	2	3	4	5	5	4	4	5	5	5	5
	75	5	5	5	5	5	5	5	5	5	5	5	5	5	5	5	5	5	5	5	5	5	5	5	5	5	5	5	5	5	5	5	5	5
	76	4	4	4	3	3	4	4	5	4	5	4	4	4	4	4	5	5	5	5	4	4	4	4	4	4	4	4	5	5	5	4	4	4
	77	3	3	4	3	3	3	4	4	4	4	5	3	3	4	4	3	4	2	3	2	4	3	2	2	3	4	3	4	4	5	4	3	4
	78	3	3	4	4	3	3	4	4	3	5	3	4	3	2	4	3	3	3	4	3	3	4	3	2	4	3	3	4	3	4	4	3	3
	79	3	3	3	3	3	4	5	4	5	3	4	3	1	3	3	3	3	5	5	5	5	5	4	4	4	4	4	4	4	5	5	5	5
	80	4	3	4	3	3	5	5	5	5	5	5	4	5	4	4	4	4	5	4	4	5	5	3	4	3	4	3	4	5	5	4	4	5
	81	3	2	3	2	2	4	5	5	5	5	4	3	3	3	5	5	5	4	4	4	4	4	4	4	5	5	4	5	4	5	5	5	5
	82	1	1	4	3	3	3	4	5	5	4	4	2	3	4	3	3	4	2	3	3	3	2	4	4	4	2	2	3	3	3	3	3	5
	83	2	3	4	4	4	4	4	3	4	3	3	2	3	3	2	3	3	3	4	3	4	3	3	3	2	2	4	2	2	4	4	4	4
	84	3	4	3	1	2	4	5	5	5	4	4	3	5	4	5	5	5	4	5	5	5	4	5	5	4	5	5	4	4	4	4	4	4
	85	1	1	1	1	1	3	3	3	3	3	3	3	1	1	1	1	1	1	1	1	1	1	1	1	1	1	1	3	3	3	3	3	3
	86	2	5	4	2	1	4	5	5	3	5	4	4	4	5	5	5	2	5	4	4	4	3	5	2	4	5	4	4	3	5	5	5	5
	87	1	3	3	1	3	1	1	1	3	1	3	3	1	2	2	1	3	1	3	3	1	1	1	3	1	1	4	1	2	3	1	1	1
	88	2	2	4	2	2	4	4	5	5	3	4	2	4	4	5	5	4	5	4	2	2	4	5	4	5	5	4	4	4	5	5	4	5
	89	3	3	4	5	4	5	4	5	4	4	4	3	4	5	3	3	5	2	3	4	5	4	1	4	4	5	4	2	3	4	2	3	4
	90	4	4	4	4	5	4	4	4	5	5	4	2	4	4	4	3	3	4	4	4	4	4	4	4	3	3	4	5	4	5	5	4	4
	91	3	2	3	4	3	4	5	4	5	5	3	5	5	5	3	5	4	4	4	2	4	4	5	5	5	5	4	4	3	5	5	4	3
	92	5	4	4	4	4	4	4	4	4	4	4	4	4	4	4	4	4	3	3	3	3	3	4	4	4	4	4	4	4	4	4	4	4
	93	5	5	5	4	4	5	4	5	4	3	4	3	3	4	5	4	4	4	4	4	5	5	4	5	4	4	4	4	5	4	4	4	3
	94	4	4	4	4	4	4	4	4	4	4	4	4	4	4	4	4	4	4	4	4	4	4	4	4	4	4	4	4	4	4	4	4	4
	95	4	5	5	4	5	2	5	5	4	5	3	4	4	5	3	4	4	4	4	5	4	4	5	4	4	5	4	5	4	5	5	5	5
	96	2	2	2	2	2	4	3	4	4	4	3	3	4	4	4	4	4	4	4	4	4	4	3	2	3	3	4	3	4	4	4	4	4
	97	3	4	4	4	4	4	4	5	4	3	4	2	4	4	4	4	2	4	4	4	4	4	4	4	4	4	4	4	4	4	4	4	5
	98	5	5	5	4	4	3	4	5	3	2	5	5	5	5	5	5	5	5	5	5	4	5	3	3	3	5	2	1	1	5	5	4	5
	99	5	5	5	5	5	5	5	5	5	5	5	5	5	5	5	5	5	5	5	5	5	5	5	5	5	5	5	5	5	5	5	5	5
	100	4	4	4	4	4	4	4	4	4	4	4	4	4	4	4	4	4	4	4	3	2	2	4	4	4	4	4	3	3	3	4	4	4
	101	3	3	3	3	3	3	3	3	3	3	3	3	4	3	3	3	3	4	3	3	3	3	3	3	3	3	3	3	3	3	3	3	3
	102	3	3	3	3	3	3	5	5	4	4	3	3	4	3	4	4	4	3	3	3	3	3	3	3	4	4	3	3	3	3	3	3	3
	103	3	3	3	2	3	4	5	5	4	4	3	3	5	5	5	5	5	5	5	5	5	5	5	5	5	5	5	4	5	5	5	5	4
	104	3	3	3	1	3	4	5	5	5	4	3	2	4	4	3	4	4	3	4	3	3	3	5	4	3	5	4	3	3	5	5	5	3
	105	3	3	4	4	3	3	3	4	4	3	4	4	4	4	4	4	4	3	3	3	3	3	4	3	3	3	3	3	3	3	3	3	3
	106	3	2	2	2	2	5	5	5	5	5	5	3	3	3	3	3	3	4	4	4	4	5	4	4	4	5	5	5	4	4	4	4	4
	107	1	1	1	1	1	1	1	1	1	1	1	1	1	1	1	1	1	1	1	1	1	1	1	1	1	1	1	1	1	1	1	1	1
	108	4	4	4	4	4	4	5	4	4	4	4	4	4	4	4	4	4	5	4	4	5	5	4	4	4	4	4	4	4	4	5	4	4
	109	3	2	2	2	2	5	5	5	5	4	5	3	5	5	5	5	5	5	5	5	5	5	5	5	5	5	5	4	5	5	5	4	4
	110	4	2	4	4	4	2	5	5	4	4	5	4	4	5	4	5	4	5	4	4	5	5	2	4	2	4	4	5	5	5	4	4	4
	111	3	4	4	3	4	4	5	5	5	3	4	3	4	4	4	4	4	3	3	4	3	4	3	4	4	3	4	3	3	4	3	4	3
	112	4	5	4	3	4	5	5	4	4	4	4	5	4	3	4	5	4	4	5	4	4	4	3	4	5	5	4	4	4	5	5	5	5
	113	4	4	5	5	4	4	4	4	4	5	5	5	3	2	2	2	2	2	2	3	4	4	3	4	4	5	5	4	3	4	4	4	5
	114	5	5	5	5	5	5	5	5	5	5	5	5	5	5	5	5	5	5	5	5	5	5	5	5	5	5	5	5	5	5	5	5	5
	115	3	2	3	2	3	5	4	5	5	5	5	3	5	5	5	5	5	4	4	4	4	4	3	4	4	4	4	3	4	4	4	4	4
	116	3	3	3	3	3	4	4	4	4	4	4	3	3	3	4	3	3	3	3	3	3	3	3	3	3	3	3	3	3	3	3	4	4
	117	2	2	3	4	3	5	5	4	5	5	4	3	5	5	4	5	4	5	5	4	4	5	5	4	4	4	4	4	4	4	4	4	5
	118	4	5	5	5	5	5	5	5	5	5	5	5	5	5	5	5	5	5	5	4	5	5	5	4	5	4	5	5	5	5	5	5	5
	119	2	2	4	3	4	5	4	4	5	4	3	1	2	1	1	3	1	3	2	2	2	1	2	1	3	5	3	3	2	5	5	4	4
	120	4	1	5	2	2	4	4	5	5	4	5	2	3	4	3	4	3	3	3	4	4	4	3	5	3	4	4	3	3	4	3	4	4
	121	5	4	5	4	5	4	5	5	4	3	5	5	5	5	4	5	4	5	4	5	4	5	4	3	4	4	5	4	5	5	4	5	5
	122	1	1	1	1	1	2	2	4	2	3	2	2	5	3	2	4	4	4	4	3	4	4	4	4	4	4	4	4	3	1	4	1	1
	123	4	3	5	3	3	2	4	4	4	4	3	5	3	3	5	4	4	5	5	4	4	4	4	4	4	5	4	3	2	4	5	4	4
	124	4	3	5	4	5	4	4	4	3	4	4	3	4	3	3	4	4	3	3	2	2	3	2	5	4	5	4	4	3	4	4	4	4
	125	2	2	4	2	3	4	4	4	5	4	5	5	4	3	3	4	4	3	3	2	2	4	4	4	5	5	5	3	2	4	4	4	5
	126	3	2	5	3	3	5	4	4	3	4	3	4	4	4	3	4	4	5	5	4	4	4	4	4	4	4	5	4	4	4	3	4	3
	127	4	4	4	2	2	4	5	5	4	4	4	4	4	4	4	4	4	4	4	4	4	4	2	4	4	4	4	4	4	4	4	4	4
	128	1	1	1	1	2	1	1	1	1	1	1	1	1	1	1	1	1	2	2	2	3	1	1	1	1	1	1	3	3	1	2	3	3
	129	4	4	4	4	4	1	4	4	3	3	2	1	5	4	4	4	4	3	3	4	3	4	3	3	3	4	3	3	4	4	4	4	3
	130	5	5	5	5	4	1	4	4	3	4	3	3	1	1	1	1	1	1	1	1	5	1	5	5	5	5	5	3	1	5	4	4	3
	131	2	2	2	2	2	4	4	4	4	4	4	4	4	4	4	4	4	4	4	4	4	4	4	4	4	4	4	4	4	4	4	4	4
	132	1	1	1	1	1	1	1	1	1	1	1	1	1	1	1	1	1	1	1	1	1	1	1	1	1	1	1	1	1	1	1	1	1
	133	5	4	5	5	4	4	5	5	4	5	4	5	5	4	5	4	5	4	4	5	5	4	4	5	4	5	4	4	5	5	4	4	5
	134	4	4	4	4	4	4	4	4	4	4	4	4	4	4	4	4	4	4	4	4	4	4	4	4	4	4	4	4	4	4	4	4	4
	135	2	2	2	4	2	3	3	3	3	3	3	3	3	3	2	4	3	2	2	3	3	2	2	3	2	3	3	2	3	3	2	2	2
	136	2	2	2	2	4	4	5	2	3	4	4	4	3	3	2	2	2	4	4	4	4	4	3	2	2	2	3	4	4	4	4	4	4
	137	2	3	2	2	2	3	4	3	4	4	4	4	4	4	3	5	4	4	4	2	2	4	3	3	3	4	2	4	3	4	4	4	4
	138	2	3	3	2	3	1	1	2	2	2	1	2	1	2	3	3	3	2	1	3	2	2	3	2	2	3	2	2	1	1	2	2	2
	139	1	1	2	3	1	5	2	3	3	4	4	3	4	4	3	3	4	4	4	4	3	4	4	5	4	3	2	4	3	5	4	4	5
	140	5	5	5	5	5	4	1	3	5	1	1	4	3	3	1	1	1	4	1	1	2	1	2	2	3	4	5	1	1	5	3	3	1
	141	3	2	4	5	1	5	5	5	5	5	3	3	3	4	2	5	4	3	3	4	4	4	3	3	4	4	3	5	4	4	4	3	5
	142	5	3	4	3	3	3	4	4	4	4	3	4	4	5	5	5	5	4	4	3	3	4	4	4	4	5	2	4	4	5	5	4	2
	143	4	4	3	1	2	5	4	5	5	5	5	3	4	3	3	4	4	4	3	4	3	4	4	4	4	5	5	4	3	4	4	4	4
	144	3	3	3	2	3	5	5	4	4	3	3	3	5	5	4	4	4	3	4	4	3	3	3	3	3	3	3	3	4	4	4	4	4
	145	2	3	2	2	2	4	4	4	4	4	3	3	4	3	4	4	4	4	4	4	3	4	4	4	3	3	4	4	3	3	4	4	3
	146	4	4	3	4	3	3	3	4	3	4	5	2	5	5	5	5	5	4	4	4	4	4	4	4	4	4	4	4	4	4	4	4	4
	147	2	2	4	3	1	4	4	5	5	4	5	3	5	4	4	4	4	5	4	4	4	4	4	4	3	3	4	4	4	4	5	5	5
	148	4	4	5	5	5	5	3	4	4	4	5	4	2	3	2	2	2	2	2	3	3	3	5	4	5	5	5	4	1	3	2	4	3
	149	3	2	5	4	3	5	3	5	5	3	3	5	5	5	5	5	5	5	5	5	4	3	5	5	5	3	5	5	3	3	3	4	3
	150	1	1	1	1	1	1	1	1	1	1	1	1	1	1	1	1	1	1	1	1	1	1	1	1	1	1	1	1	1	1	1	1	1
	151	2	4	4	5	2	1	1	1	2	4	5	1	1	1	2	3	4	1	3	1	3	4	4	4	5	5	5	4	2	4	4	5	5
	152	5	2	3	2	4	5	5	5	5	5	5	2	5	5	4	5	5	5	5	5	5	3	3	5	2	5	3	2	5	5	5	5	5
	153	3	3	3	3	3	4	4	4	4	4	3	3	4	4	4	4	4	4	4	3	3	4	3	3	4	4	4	4	3	4	4	4	4
	154	3	2	1	2	1	4	5	5	4	5	5	2	5	5	5	5	5	5	5	5	5	5	5	4	4	5	4	3	5	5	5	5	5
	155	3	3	5	3	4	3	3	3	1	3	1	1	1	1	1	1	1	1	1	1	1	1	1	3	2	5	4	4	3	4	4	4	3
	156	3	3	3	3	3	5	5	5	5	5	5	5	4	4	4	4	4	4	4	4	4	4	5	5	5	5	5	5	5	5	5	5	5
	157	3	3	3	3	3	5	5	5	5	5	5	5	5	5	5	5	5	3	3	3	3	3	4	4	4	4	4	5	5	5	5	5	5
	158	4	3	5	2	5	2	4	5	4	2	4	5	1	1	1	1	1	1	1	1	1	1	1	3	4	5	4	4	1	5	5	5	5
	159	2	2	3	2	2	4	5	5	5	3	5	5	4	4	3	3	3	1	1	2	2	3	4	4	4	4	4	2	1	3	5	3	3
	160	2	2	3	4	3	4	3	3	4	4	5	2	4	4	4	4	4	3	3	4	3	4	3	3	4	5	4	4	3	4	4	4	4
	161	4	3	4	4	1	4	4	2	4	3	5	3	4	3	2	3	4	2	2	3	4	4	4	3	4	5	3	3	2	3	4	3	5
	162	3	4	5	3	2	4	4	5	4	5	5	5	4	5	5	5	4	3	2	4	4	5	3	3	4	5	4	3	2	5	4	4	5
	163	2	2	3	2	1	5	4	5	3	5	5	3	3	5	4	3	4	3	3	3	3	3	3	3	3	3	3	3	4	4	4	4	4
	164	4	4	2	2	1	4	4	3	3	4	5	2	4	4	4	4	4	4	4	4	4	4	4	4	4	4	4	4	3	5	5	5	4
	165	2	2	3	2	2	5	4	4	5	5	4	4	3	3	4	3	2	4	3	3	3	4	4	3	2	4	4	3	3	3	3	3	3
	166	4	3	4	3	5	4	3	5	4	4	4	3	4	5	5	4	4	4	3	3	4	4	4	5	5	4	4	4	4	5	4	4	5
	167	3	2	4	3	4	4	3	4	4	4	3	3	3	3	4	3	4	5	4	3	2	2	1	4	4	5	3	4	4	4	4	5	4
	168	2	2	1	1	2	5	5	5	3	5	4	4	4	4	4	4	4	4	4	4	4	4	3	4	2	2	4	5	5	5	5	5	5
	169	3	3	3	3	3	3	3	4	3	3	4	3	4	2	3	3	3	2	3	2	4	3	2	2	2	3	3	3	2	3	4	4	3
	170	2	1	3	3	3	3	5	5	3	3	3	2	4	4	4	4	4	3	3	2	3	3	3	3	3	3	3	4	4	4	4	4	4
	171	4	2	2	4	2	4	4	4	4	5	5	4	4	4	4	5	4	5	4	5	4	4	4	5	1	5	4	2	4	4	4	4	4
	172	5	5	5	4	4	4	4	4	5	5	3	3	4	4	5	5	4	4	4	5	4	4	5	5	5	5	4	4	5	5	4	5	5
	173	1	2	2	2	2	5	5	5	5	5	5	1	5	5	5	5	5	4	4	4	4	4	4	4	4	4	4	4	3	5	5	5	4
	174	3	2	5	2	2	2	3	3	2	2	3	2	2	3	2	2	3	2	3	3	3	2	3	3	2	4	3	3	3	3	3	3	2
	175	3	1	3	1	1	5	5	5	5	5	5	5	5	5	5	5	5	5	5	5	5	5	5	5	5	5	5	5	5	5	5	5	5
	176	1	1	2	2	2	5	5	4	5	4	5	5	5	4	5	5	5	5	4	5	4	5	5	4	5	5	4	4	4	5	5	4	5
	177	4	4	4	4	4	1	3	3	3	3	4	4	4	4	3	3	4	4	3	4	3	4	4	4	3	4	4	4	4	3	4	4	4
	178	4	2	4	3	4	3	4	4	4	5	4	1	3	4	4	4	3	3	3	3	4	5	4	3	3	4	4	2	3	4	5	5	5
	179	2	2	2	2	3	4	3	3	3	3	4	4	3	3	2	3	2	3	3	3	3	3	2	2	3	3	3	3	3	3	3	3	3
	180	5	5	5	5	5	5	5	5	5	5	5	5	5	5	5	5	5	5	5	5	5	5	5	5	5	5	5	5	5	5	5	5	5
	181	5	5	5	5	5	3	5	3	5	5	1	5	5	5	5	5	5	5	5	5	5	5	1	5	1	5	1	5	5	5	5	5	1
	182	1	1	3	1	2	3	2	4	3	3	4	4	3	3	3	3	3	3	3	4	4	4	2	5	3	5	2	4	3	3	4	4	4
	183	2	2	2	2	1	4	4	4	4	4	3	2	3	3	3	3	3	4	4	3	3	4	5	5	5	5	4	3	3	5	5	5	5
	184	4	3	4	4	4	3	2	3	3	2	3	2	3	4	2	3	3	3	3	2	2	2	3	3	2	3	3	2	2	3	3	3	4
	185	4	5	4	2	1	4	3	4	4	2	5	4	5	5	4	5	5	4	5	4	3	4	5	4	5	4	5	5	5	4	5	5	5
	186	5	5	5	5	5	5	5	5	5	5	5	5	5	5	5	5	5	5	5	5	5	5	5	5	5	5	5	5	5	5	5	5	5
	187	2	2	2	2	2	4	4	3	3	3	4	4	4	4	3	3	3	3	3	3	3	3	4	4	4	4	4	4	4	4	4	4	4
	188	4	5	5	3	5	4	4	4	4	4	4	4	4	4	4	5	4	4	4	4	4	4	4	4	4	3	4	4	4	4	4	4	4
	189	4	3	4	2	4	3	4	4	4	5	4	1	4	4	3	4	3	4	3	4	5	4	4	5	4	3	4	4	4	4	5	4	5
	190	2	1	1	1	1	5	4	4	5	5	5	5	4	4	4	4	4	4	4	5	4	4	2	2	4	5	3	3	4	4	5	5	5
	191	4	4	4	4	4	4	4	4	5	5	4	5	4	4	4	4	4	4	4	4	4	4	5	4	4	4	4	4	4	4	4	4	4
	192	5	4	4	4	4	4	5	5	5	4	4	4	5	5	5	5	5	5	5	4	5	4	4	4	4	4	4	4	4	5	5	4	5
	193	4	4	4	4	4	4	4	5	4	3	4	4	5	5	5	5	5	5	5	5	4	5	3	4	3	4	4	4	5	5	5	5	5
	194	2	2	2	2	2	4	5	5	5	4	3	3	5	5	5	5	5	4	4	4	4	4	3	3	3	3	3	4	4	4	4	5	4
	195	2	2	3	4	4	1	1	1	3	3	4	3	1	5	1	3	3	3	4	4	4	3	5	3	4	4	4	3	3	3	3	3	3
	196	4	4	4	4	5	4	4	5	4	4	5	4	4	4	5	4	4	4	5	5	5	4	4	4	4	5	4	4	5	4	5	4	5
	197	3	3	3	3	3	3	3	3	3	3	3	3	3	3	3	3	3	3	3	3	3	3	3	3	3	3	3	3	3	3	3	3	3
	198	4	4	4	4	4	1	5	5	4	3	4	1	5	3	3	4	2	5	5	5	4	5	5	5	5	5	5	5	5	4	5	5	4
	199	5	5	3	3	5	5	5	5	5	5	5	5	5	5	5	5	5	3	4	4	5	4	5	5	5	5	5	5	5	4	4	4	4
	200	2	4	2	4	3	2	2	1	1	1	1	3	3	2	2	2	1	2	2	2	4	3	1	3	3	2	3	3	3	3	3	3	3
	201	3	3	3	3	3	3	3	3	3	3	3	3	3	3	3	3	3	3	3	3	3	3	3	3	3	3	3	3	3	3	3	3	3
	202	4	4	4	4	4	4	5	5	5	5	5	1	4	5	4	4	5	4	4	4	4	4	3	3	3	3	3	4	4	5	5	5	5
	203	3	3	2	4	3	4	5	5	5	4	2	5	4	5	4	5	5	3	3	3	4	4	3	4	3	4	2	4	5	4	4	4	4
	204	3	3	2	4	3	4	5	5	5	4	2	5	4	5	4	5	5	3	3	3	4	4	3	4	3	4	2	4	5	4	4	4	4
	205	4	4	4	4	4	3	5	5	5	3	3	2	3	5	5	5	5	4	4	4	4	4	4	4	4	3	5	5	5	5	5	5	5
	206	3	3	4	4	4	3	5	5	5	2	4	2	3	4	5	5	5	4	4	4	3	3	4	4	4	3	4	4	4	4	4	4	4
	207	4	3	3	4	4	4	5	5	3	3	4	1	4	3	5	5	4	3	4	4	3	3	4	4	2	4	3	3	3	4	5	5	5
	208	4	4	4	4	5	5	5	4	4	3	3	2	5	4	5	5	4	4	5	5	3	4	3	3	2	3	3	5	4	5	5	5	4
	209	4	4	3	4	5	4	3	3	2	2	3	2	5	4	5	5	4	4	5	4	3	3	3	3	2	3	2	4	4	3	4	5	3
	210	1	1	1	1	1	1	1	2	1	1	2	1	1	1	1	1	1	1	1	1	1	1	1	1	1	1	1	1	2	2	1	1	1
	211	3	3	3	3	3	3	3	3	3	3	3	3	3	3	3	3	3	3	3	3	3	3	3	3	3	3	3	3	3	3	3	3	3
	212	4	5	5	4	5	5	5	5	5	5	5	5	4	4	4	4	4	4	5	4	5	4	4	4	4	4	4	4	4	5	4	4	4
	213	5	5	5	5	5	4	5	5	5	4	3	1	3	3	3	3	3	3	3	3	3	3	3	3	3	3	3	3	3	3	3	3	3
	214	3	3	3	3	3	4	4	3	4	4	4	3	3	3	3	4	4	3	2	2	2	3	3	4	4	4	3	4	3	3	3	4	3
	215	1	1	2	2	2	3	4	5	5	3	4	4	5	5	4	4	4	4	4	4	4	4	4	4	4	5	4	3	3	4	4	4	4
	216	3	3	3	3	3	5	5	5	4	5	4	4	4	4	3	3	3	4	4	3	3	5	3	3	3	4	3	3	3	5	4	3	4
	217	3	3	4	4	3	3	4	5	4	4	4	3	4	4	4	4	4	4	4	4	4	4	4	4	4	5	4	4	4	5	4	4	4
	218	2	2	2	5	1	2	2	3	2	4	2	2	3	3	3	2	3	1	2	3	2	1	3	2	2	4	3	1	2	3	4	5	3
	219	4	4	5	1	1	4	4	5	5	5	5	1	5	5	5	5	5	5	5	4	5	5	5	5	5	5	5	3	4	5	5	5	5
	220	2	2	2	2	2	4	5	5	5	5	4	4	4	4	5	4	4	4	4	4	4	4	4	4	4	4	4	4	5	4	5	5	5
	221	4	4	3	2	2	4	3	4	4	4	4	5	4	4	4	4	4	5	4	4	4	4	4	4	4	4	4	4	4	4	4	4	4
	222	4	4	4	4	4	4	3	5	4	4	4	4	5	4	4	4	4	5	5	4	4	4	4	5	4	4	4	4	4	5	5	4	4
	223	4	4	4	4	3	1	4	5	4	4	3	3	2	3	3	4	4	4	3	3	4	3	3	2	3	4	4	4	3	3	4	3	3
	224	2	2	2	2	2	5	4	5	5	4	5	5	4	5	5	5	4	5	5	5	5	5	3	2	4	5	5	4	3	5	5	5	5
	225	3	3	3	3	3	3	4	4	4	4	3	3	5	5	5	5	5	4	4	5	5	5	3	3	4	4	4	4	4	4	4	4	4
	226	4	3	4	4	4	4	4	5	5	4	3	4	3	3	3	4	3	4	4	4	3	4	4	4	5	5	4	4	3	5	5	5	5
	227	2	3	3	3	5	5	3	4	5	5	5	5	5	5	5	5	5	4	4	4	3	4	4	5	5	5	5	2	4	4	5	5	4
	228	2	2	4	1	1	5	5	4	3	4	5	3	5	5	5	5	5	5	5	5	5	5	5	5	5	5	5	5	5	5	5	5	5
	229	3	2	3	2	2	5	5	5	5	5	5	4	3	4	3	4	3	4	3	4	4	4	5	5	4	5	4	4	4	5	4	4	5
	230	3	2	2	4	4	4	4	5	5	4	4	4	5	4	4	4	4	4	4	4	5	5	4	4	5	4	5	4	4	4	4	5	5
	231	2	1	1	1	1	5	5	5	5	5	5	5	4	4	4	4	4	3	3	3	3	3	5	5	5	5	5	2	3	5	5	5	5
	232	3	3	3	3	2	4	4	4	3	3	3	4	4	4	4	4	4	4	4	4	4	4	3	4	3	3	3	4	4	4	4	4	4
	233	3	3	4	3	3	5	5	5	4	5	5	5	3	3	2	3	3	3	3	3	3	4	2	3	2	4	3	4	3	5	5	5	3
	234	3	3	3	3	3	3	3	3	3	2	4	2	4	4	3	4	4	3	3	3	3	3	4	4	4	4	4	3	3	3	3	3	3
	235	3	3	3	3	3	3	3	3	3	3	3	3	3	3	3	3	3	3	3	3	3	3	3	3	3	3	3	3	3	3	3	3	3
	236	3	3	4	4	4	4	4	4	4	4	4	4	4	4	4	4	4	4	4	4	4	4	5	5	5	5	5	4	4	4	4	4	4
	237	2	2	3	2	2	4	5	5	4	4	4	4	4	4	4	4	4	4	4	4	4	4	5	2	4	5	4	4	4	4	4	4	4
	238	2	2	2	2	2	5	5	5	5	5	5	4	5	5	5	5	5	5	5	5	5	5	5	5	5	5	5	5	5	5	5	5	5
	239	2	3	4	4	4	3	1	3	3	1	2	3	3	1	1	1	1	1	1	1	1	1	2	1	2	4	2	1	1	1	1	1	1
	240	2	2	2	2	2	3	3	4	3	3	3	3	3	3	3	3	3	3	3	3	3	3	4	4	4	4	4	3	2	5	5	5	5
	241	2	2	3	2	2	5	5	5	5	5	5	5	5	5	5	5	5	4	4	4	4	4	5	5	5	5	5	4	5	5	5	5	5
	242	2	1	3	3	1	4	4	4	3	4	5	5	4	3	3	4	3	3	3	3	3	3	5	3	3	3	2	4	2	3	4	4	3
	243	5	5	5	5	5	5	5	5	5	5	5	5	5	5	5	5	5	5	5	5	5	5	5	5	5	5	5	5	5	5	5	5	5
	244	2	2	4	4	2	5	5	5	5	4	5	5	5	5	5	5	5	4	5	4	4	4	5	5	5	5	5	4	4	4	4	4	4
	245	2	5	4	4	2	2	5	5	5	5	2	2	3	5	5	5	5	5	5	4	2	5	5	5	5	5	4	4	5	5	5	5	5
[truncated: 661 more rows]
