# Supplementary material for: The influence of language proficiency, acculturation stress, and institutional support in enhancing personal development of international students in China
Source: PLoS One. 2025 Apr 4;20(4):e0315040. doi: 10.1371/journal.pone.0315040 (PMC11970667; doi:10.1371/journal.pone.0315040)
Supplement: S3 File — (XLSX) [file pone.0315040.s003.xlsx]

## Sheet: Navigation
	SmartPLS report
	Please cite the use of SmartPLS: Ringle, C. M., Wende, S., and Becker, J.-M. 2022. "SmartPLS 4." Oststeinbek: SmartPLS GmbH, http://www.smartpls.com.
		complete
	Final results
	Path coefficients	show
	Total indirect effects	show
	Specific indirect effects	show
	Total effects	show
	Outer loadings	show
	Outer weights	show
	Algorithm
	Setting	show
	Execution log	show
	Histograms
	Path coefficients histogram	show
	Indirect effects histogram	show
	Total effects histogram	show
	Outer weights histogram	show
	Model and data
	Inner model	show
	Outer model	show
	Indicator data (original)	show
	Indicator data (standardized)	show

## Sheet: complete
	SmartPLS report
	Please cite the use of SmartPLS: Ringle, C. M., Wende, S., and Becker, J.-M. 2022. "SmartPLS 4." Oststeinbek: SmartPLS GmbH, http://www.smartpls.com.
	back to navigation
	Final results
	Path coefficients
	Mean, STDEV, T values, p values
		Original sample (O)	Sample mean (M)	Standard deviation (STDEV)	T statistics (|O/STDEV|)	P values
	Accuturation stress -> Personal Development	-0.0364397	-0.0337606	0.0358684	1.01593	0.309713
	Diversity expereience -> Accuturation stress	0.117749	0.121065	0.0711293	1.65543	0.0979009
	Diversity expereience -> Language proficency	0.507925	0.508357	0.0609304	8.33616	5.68434e-14
	Diversity expereience -> Personal Development	0.267459	0.272549	0.0642114	4.16528	3.16214e-05
	Innovative learning envrionment -> Accuturation stress	0.181842	0.182957	0.0742485	2.44911	0.0143552
	Innovative learning envrionment -> Language proficency	0.266045	0.265016	0.067907	3.91778	9.05608e-05
	Innovative learning envrionment -> Personal Development	0.0979877	0.0969246	0.066349	1.47685	0.139778
	Institutional Support -> Personal Development	0.372808	0.372767	0.0618772	6.02497	1.81348e-09
	Language proficency -> Personal Development	0.210262	0.20824	0.0517709	4.06139	4.95282e-05
	Institutional Support x Language proficency -> Personal Development	-0.0809308	-0.0880398	0.0549169	1.4737	0.140626
	Institutional Support x Diversity expereience -> Personal Development	-0.096781	-0.0811549	0.063928	1.51391	0.130113
	Institutional Support x Innovative learning envrionment -> Personal Development	0.140288	0.13152	0.0586577	2.39163	0.0168103
	Institutional Support x Accuturation stress -> Personal Development	0.0361179	0.0333051	0.0389032	0.928406	0.353242
	Confidence intervals
		Original sample (O)	Sample mean (M)	2.5%	97.5%
	Accuturation stress -> Personal Development	-0.0364397	-0.0337606	-0.102681	0.0353787
	Diversity expereience -> Accuturation stress	0.117749	0.121065	-0.0179806	0.262218
	Diversity expereience -> Language proficency	0.507925	0.508357	0.389319	0.623731
	Diversity expereience -> Personal Development	0.267459	0.272549	0.147383	0.398996
	Innovative learning envrionment -> Accuturation stress	0.181842	0.182957	0.0363239	0.326801
	Innovative learning envrionment -> Language proficency	0.266045	0.265016	0.133234	0.398108
	Innovative learning envrionment -> Personal Development	0.0979877	0.0969246	-0.0322205	0.227603
	Institutional Support -> Personal Development	0.372808	0.372767	0.254484	0.496301
	Language proficency -> Personal Development	0.210262	0.20824	0.10511	0.308273
	Institutional Support x Language proficency -> Personal Development	-0.0809308	-0.0880398	-0.197999	0.018937
	Institutional Support x Diversity expereience -> Personal Development	-0.096781	-0.0811549	-0.190029	0.0641066
	Institutional Support x Innovative learning envrionment -> Personal Development	0.140288	0.13152	0.00333576	0.236127
	Institutional Support x Accuturation stress -> Personal Development	0.0361179	0.0333051	-0.0459463	0.106861
	Confidence intervals bias corrected
		Original sample (O)	Sample mean (M)	Bias	2.5%	97.5%
	Accuturation stress -> Personal Development	-0.0364397	-0.0337606	0.00267912	-0.108108	0.0309122
	Diversity expereience -> Accuturation stress	0.117749	0.121065	0.00331543	-0.0251396	0.255809
	Diversity expereience -> Language proficency	0.507925	0.508357	0.000431238	0.389102	0.623474
	Diversity expereience -> Personal Development	0.267459	0.272549	0.00509051	0.136918	0.390124
	Innovative learning envrionment -> Accuturation stress	0.181842	0.182957	0.00111461	0.0349114	0.324699
	Innovative learning envrionment -> Language proficency	0.266045	0.265016	-0.0010286	0.135577	0.399043
	Innovative learning envrionment -> Personal Development	0.0979877	0.0969246	-0.00106305	-0.0298446	0.229719
	Institutional Support -> Personal Development	0.372808	0.372767	-4.08793e-05	0.254701	0.496728
	Language proficency -> Personal Development	0.210262	0.20824	-0.00202179	0.107711	0.310887
	Institutional Support x Language proficency -> Personal Development	-0.0809308	-0.0880398	-0.007109	-0.183862	0.0311789
	Institutional Support x Diversity expereience -> Personal Development	-0.096781	-0.0811549	0.0156261	-0.20237	0.0363115
	Institutional Support x Innovative learning envrionment -> Personal Development	0.140288	0.13152	-0.00876741	0.0169741	0.244623
	Institutional Support x Accuturation stress -> Personal Development	0.0361179	0.0333051	-0.00281285	-0.0423565	0.109912
	Samples
		Accuturation stress -> Personal Development	Diversity expereience -> Accuturation stress	Diversity expereience -> Language proficency	Diversity expereience -> Personal Development	Innovative learning envrionment -> Accuturation stress	Innovative learning envrionment -> Language proficency	Innovative learning envrionment -> Personal Development	Institutional Support -> Personal Development	Language proficency -> Personal Development	Institutional Support x Language proficency -> Personal Development	Institutional Support x Diversity expereience -> Personal Development	Institutional Support x Innovative learning envrionment -> Personal Development	Institutional Support x Accuturation stress -> Personal Development
	Sample 0	-0.0125773	0.0790453	0.355196	0.251731	0.160126	0.371659	0.0281921	0.415415	0.24379	-0.0193327	-0.0925073	0.0440065	0.0511266
	Sample 1	-0.0153747	0.187655	0.492253	0.127338	0.0828189	0.263527	0.106312	0.461531	0.234204	-0.0729859	-0.15314	0.187984	0.0264235
	Sample 2	0.00680366	0.144872	0.530706	0.368161	0.178903	0.291968	0.195297	0.249151	0.155532	-0.0843534	0.0043994	0.062678	-0.00653562
	Sample 3	-0.047211	0.0573541	0.46282	0.407561	0.22882	0.148828	-0.0486829	0.392597	0.211393	-0.0529495	-0.0187099	0.0818506	0.0623552
	Sample 4	-0.026945	0.142683	0.596702	0.225296	0.153401	0.153816	0.0522798	0.392789	0.246173	-0.150812	-0.00218234	0.101133	0.0408469
	Sample 5	-0.011033	0.149309	0.595257	0.326271	0.230946	0.188954	0.0876897	0.317431	0.213207	-0.0512258	-0.109446	0.163532	0.00471288
	Sample 6	-0.0671269	0.154152	0.544661	0.272549	0.18964	0.253078	0.136657	0.348961	0.215242	-0.064784	-0.115738	0.136116	0.0867458
	Sample 7	-0.0142406	0.165169	0.487683	0.258782	0.0818797	0.28523	0.170004	0.290943	0.257058	-0.0883479	-0.086847	0.160593	0.0335028
	Sample 8	-0.0416745	0.073676	0.531702	0.297532	0.183015	0.26381	0.107319	0.316892	0.266641	-0.071205	-0.0731734	0.12335	0.0486828
	Sample 9	-0.054614	0.108779	0.594406	0.322619	0.232165	0.175607	0.109156	0.296224	0.209335	-0.0849115	-0.124992	0.127163	0.111392
	Sample 10	-0.000727145	0.142577	0.49021	0.462068	0.176872	0.292091	0.0984374	0.362557	0.123189	-0.109892	0.00727524	0.160505	-0.00989775
	Sample 11	-0.0458184	0.165085	0.518837	0.247078	0.127363	0.328579	0.146218	0.293807	0.28669	-0.107149	-0.0631876	0.13645	0.0542435
	Sample 12	-0.0165169	0.0468717	0.488302	0.24292	0.219112	0.288477	0.192264	0.180972	0.370471	0.00287817	-0.115642	0.121075	-0.0193567
	Sample 13	0.00037913	0.146631	0.480797	0.165702	0.203617	0.310576	0.273416	0.272584	0.239119	0.0344003	-0.17208	0.120447	0.025682
	Sample 14	-0.0678329	0.0568902	0.510708	0.303962	0.15043	0.266115	0.186892	0.308942	0.181173	-0.136646	0.0966626	-0.00425328	-0.0044162
	Sample 15	-0.0518142	0.1746	0.513765	0.24248	0.10619	0.243133	0.20204	0.325129	0.19379	-0.0610828	-0.12917	0.146324	0.0471394
	Sample 16	-0.0501209	0.059217	0.450585	0.253157	0.129729	0.30634	0.289844	0.33927	0.0793568	-0.238283	-0.0887063	0.325969	0.089988
	Sample 17	-0.00295911	0.106709	0.554777	0.278932	0.244741	0.252784	0.0541366	0.396214	0.215568	-0.120988	-0.0779039	0.173901	0.00913413
	Sample 18	-0.0434684	0.0690896	0.52429	0.229897	0.251223	0.277902	0.0302957	0.410254	0.275991	-0.122277	-0.129698	0.200057	0.0137297
	Sample 19	0.0154079	0.161867	0.469344	0.241122	0.118831	0.309743	0.0767281	0.382234	0.265732	-0.120465	-0.1061	0.194961	0.0550125
	Sample 20	-0.0495269	0.122908	0.55121	0.166734	0.162747	0.256063	0.0173824	0.555498	0.219196	-0.118222	-0.00553732	0.05265	0.0531985
	Sample 21	0.00237994	0.081761	0.49201	0.275678	0.185777	0.315712	0.192241	0.293323	0.251966	-0.217891	0.068371	0.174375	-0.0423542
	Sample 22	-0.0648823	0.121056	0.457653	0.293948	0.185975	0.328262	0.017677	0.385731	0.280222	-0.103772	-0.129835	0.182574	0.0570926
	Sample 23	0.0131636	0.155427	0.488495	0.30446	0.110371	0.257928	0.0959378	0.370882	0.181006	-0.0330324	-0.0808241	0.0965457	0.00895547
	Sample 24	-0.0169488	0.208521	0.445926	0.362881	0.0707694	0.297734	0.102305	0.338349	0.154823	-0.204394	-0.00653234	0.140548	0.0385952
	Sample 25	-0.0121671	0.219489	0.523521	0.260479	0.0876035	0.330843	0.189283	0.33099	0.153024	-0.130032	-0.152828	0.234188	0.0695988
	Sample 26	-0.000563709	0.182584	0.547007	0.318767	0.0866236	0.172902	0.159839	0.349771	0.122269	-0.0423336	-0.143513	0.189229	0.0153341
	Sample 27	-0.00749435	0.111835	0.334766	0.324137	0.172885	0.378661	-0.100409	0.46738	0.28351	-0.129488	-0.0427774	0.168387	0.012346
	Sample 28	-0.110969	0.0437949	0.454754	0.154799	0.245766	0.293404	0.0902367	0.315261	0.391186	-0.0362921	-0.125704	0.134468	0.109419
	Sample 29	-0.0751094	0.0740889	0.448467	0.244136	0.27838	0.335432	0.137156	0.414517	0.0901097	-0.127988	-0.0993163	0.173847	0.0309769
	Sample 30	-0.0484697	0.11208	0.419345	0.194167	0.222606	0.350572	0.0310278	0.365543	0.340446	-0.0447325	-0.168543	0.160099	0.0410608
	Sample 31	-0.0481772	0.12406	0.643287	0.135897	0.164818	0.156676	0.219132	0.308047	0.308868	-0.126829	0.0338351	0.0731624	-0.0371098
	Sample 32	-0.0399644	0.137682	0.552552	0.303444	0.143804	0.219858	-0.0322205	0.48044	0.161006	-0.0218657	-0.099548	0.0518259	0.0339372
	Sample 33	-0.0232527	0.166762	0.441542	0.347461	0.120191	0.270642	0.070855	0.312031	0.218293	-0.141586	-0.0130187	0.138352	0.00251087
	Sample 34	-0.0530984	0.0465605	0.530237	0.350132	0.183918	0.224016	0.114643	0.277684	0.225107	-0.079966	-0.0529345	0.120808	0.0455959
	Sample 35	-0.101297	0.0994411	0.529762	0.236154	0.24484	0.297259	0.111864	0.349544	0.273984	0.0902204	-0.1205	-0.00987172	0.039187
	Sample 36	-0.0487877	0.0972758	0.411558	0.333588	0.262273	0.31375	0.0152422	0.369227	0.215757	-0.108655	-0.00708884	0.0270047	0.0218311
	Sample 37	-0.0412746	0.0688942	0.491161	0.276148	0.203948	0.30185	0.0808923	0.382707	0.189538	-0.137368	0.00835669	0.0581452	0.101755
	Sample 38	0.0611803	0.0921418	0.439215	0.2758	0.23657	0.366143	0.216432	0.318465	0.113461	0.0108246	-0.193198	0.186922	-0.0222977
	Sample 39	-0.0563672	0.179764	0.471201	0.305637	0.109149	0.26972	0.172761	0.281592	0.209997	-0.0401128	-0.119714	0.10703	0.0889995
	Sample 40	-0.0447753	0.0961588	0.683919	0.32789	0.299373	0.0769206	0.0935141	0.33434	0.197607	-0.128678	-0.0550365	0.135839	0.0576628
	Sample 41	-0.0178904	0.168662	0.618221	0.250758	0.133792	0.129154	0.140008	0.363334	0.196913	-0.188409	0.0866448	0.0417292	0.051775
	Sample 42	0.00120651	0.13597	0.622449	0.240198	0.176751	0.163243	0.13077	0.321579	0.258506	-0.16544	-0.0240406	0.162436	0.00526363
	Sample 43	-0.00240308	0.0998585	0.539529	0.248716	0.10468	0.137426	0.0779228	0.390945	0.231513	-0.104441	-0.0403184	0.121658	-0.0209996
	Sample 44	-0.0656976	0.0645981	0.504904	0.240579	0.269961	0.329408	0.116216	0.390999	0.18769	-0.0512985	-0.174011	0.156234	0.0500482
	Sample 45	-0.0818731	0.25351	0.53059	0.251775	0.132724	0.306851	0.0862062	0.359657	0.240346	-0.102483	-0.0905479	0.0965307	0.0973959
	Sample 46	-0.0337646	0.0819764	0.653801	0.273644	0.247882	0.14081	0.059645	0.413418	0.245018	-0.0937322	-0.0686336	0.191928	-0.0596514
	Sample 47	0.00527446	0.068624	0.502082	0.376157	0.298147	0.34514	0.125495	0.29236	0.159018	-0.146852	-0.0519474	0.186602	-0.0149873
	Sample 48	-0.00549723	0.128615	0.518346	0.290895	0.144949	0.295094	0.176961	0.348841	0.125923	-0.0731033	-0.130717	0.205767	-0.0315166
	Sample 49	-0.039057	0.186362	0.55749	0.219337	0.123081	0.221025	0.218528	0.333482	0.221146	-0.112008	-0.0131744	0.108613	0.0152157
	Sample 50	0.0221097	0.19942	0.454872	0.294404	-0.0784394	0.300886	0.17492	0.298756	0.21166	-0.0408667	-0.00905206	0.0375833	0.00917329
	Sample 51	-0.0589077	0.158492	0.34906	0.107409	0.221743	0.473259	0.206224	0.486569	0.173801	-0.0741146	-0.116645	0.121802	0.118598
	Sample 52	-0.0793977	0.131368	0.570699	0.229393	0.146675	0.185	0.0723519	0.4041	0.165806	-0.110947	-0.0352045	0.0468287	0.0285171
	Sample 53	-0.0240227	0.126626	0.58423	0.251012	0.278971	0.213241	0.0844954	0.38806	0.204013	-0.167959	0.00484046	0.0878168	0.0402561
	Sample 54	-0.0155702	0.254239	0.431645	0.286136	0.0579385	0.358174	0.0882541	0.335112	0.250876	-0.0754659	0.114721	-0.0956499	0.0590381
	Sample 55	-0.0522481	0.0166926	0.4615	0.145664	0.223255	0.289675	0.0883015	0.473922	0.266936	-0.0153676	-0.198596	0.156342	0.0925327
	Sample 56	0.000986304	0.192515	0.628529	0.162273	0.101227	0.167082	0.228664	0.368806	0.184169	-0.0945274	-0.0935836	0.170698	-0.0262207
	Sample 57	-0.0392159	0.0697712	0.510639	0.249194	0.107845	0.182375	0.1633	0.369588	0.211948	-0.0902095	-0.00187092	0.0379079	0.0514278
	Sample 58	-0.0545624	0.0681225	0.454612	0.268362	0.174021	0.242774	0.0908171	0.363174	0.19613	-0.0761395	-0.138546	0.133104	0.108968
	Sample 59	-0.0218972	0.128221	0.519389	0.239657	0.182233	0.327297	0.180906	0.334515	0.162734	-0.0981548	-0.0888657	0.23204	-0.0770453
	Sample 60	-0.0602525	0.160124	0.418656	0.127238	0.121045	0.324503	0.147569	0.475902	0.221681	-0.0378978	-0.110575	0.112535	0.0356235
	Sample 61	-0.104041	0.128197	0.507163	0.381661	0.127895	0.251031	0.0662448	0.349775	0.145975	-0.104493	-0.046138	0.103191	0.0803529
	Sample 62	0.00996445	0.146211	0.485848	0.374126	0.246767	0.332053	0.228621	0.310794	0.112125	-0.123553	-0.0783223	0.233216	0.0234164
	Sample 63	-0.0789693	0.0400725	0.450589	0.288819	0.191284	0.309678	0.0251509	0.475748	0.205429	-0.0903352	-0.0780459	0.173654	0.0597635
	Sample 64	-0.0673241	0.237501	0.472002	0.247925	0.145495	0.256943	0.171377	0.317798	0.228285	-0.133262	-0.110188	0.204998	0.118266
	Sample 65	0.00060997	0.153823	0.542671	0.327233	0.194131	0.226488	0.0459239	0.423834	0.174367	-0.0178722	-0.141857	0.15947	0.00527768
	Sample 66	-0.0284151	0.100144	0.552507	0.291403	0.267674	0.226804	0.0387755	0.438066	0.162967	-0.147841	-0.0579503	0.168416	0.0402791
	Sample 67	0.0464911	0.168669	0.419844	0.29399	0.0617818	0.342582	0.0705508	0.411303	0.180709	-0.0095278	-0.109108	0.132753	-0.0316525
	Sample 68	-0.0536705	-0.00422169	0.432718	0.264282	0.275251	0.310694	0.0364493	0.507743	0.18354	-0.00845608	-0.0763179	0.079389	0.00394837
	Sample 69	-0.050961	0.143579	0.523981	0.277397	0.145414	0.223088	0.0430699	0.358228	0.277021	-0.104856	0.00755544	0.0399294	0.0439194
	Sample 70	-0.0134618	0.241058	0.553867	0.2715	0.147855	0.289064	0.0864309	0.407392	0.204401	-0.0840929	-0.143437	0.225053	0.0173628
	Sample 71	0.014576	0.199584	0.606144	0.263653	0.214265	0.215884	0.126502	0.295676	0.249606	-0.135167	0.00334002	0.0665557	0.0467335
	Sample 72	-0.085973	-0.00500559	0.513683	0.317506	0.195613	0.229729	0.0855561	0.359132	0.236306	-0.211936	-0.0269068	0.226802	0.065971
	Sample 73	-0.0220719	0.0726583	0.631063	0.316217	0.266916	0.131313	0.106295	0.377528	0.166913	-0.0493693	-0.133007	0.142602	0.0627971
	Sample 74	-0.0162564	0.264794	0.447834	0.417365	0.190041	0.375358	0.014962	0.328285	0.153605	-0.0855855	-0.0907511	0.122939	0.0415383
	Sample 75	-0.0524214	0.292917	0.529415	0.26453	0.079465	0.223484	0.0563924	0.413823	0.266033	-0.115909	-0.157352	0.240895	0.087734
	Sample 76	-0.0108527	0.186546	0.459708	0.274776	0.18238	0.363223	0.107544	0.376258	0.201741	-0.0416759	-0.0995432	0.184666	-0.0589257
	Sample 77	-0.0478219	0.192264	0.474608	0.293966	0.125778	0.353752	0.119728	0.387197	0.158906	-0.118313	-0.145728	0.211978	0.0498045
	Sample 78	0.00172756	0.104163	0.575403	0.253209	0.105813	0.147486	0.211885	0.321988	0.188426	-0.164245	0.0203926	0.103749	0.0430947
	Sample 79	-0.0212051	-0.00589525	0.386678	0.190305	0.284913	0.334494	0.0404118	0.455422	0.254407	0.00713787	-0.143893	0.103291	0.012095
	Sample 80	-0.0709948	0.174206	0.478883	0.293648	0.16975	0.327265	0.0820785	0.355785	0.2107	-0.181309	-0.0583761	0.139346	0.106667
	Sample 81	-0.0452656	0.0830365	0.448789	0.373725	0.310667	0.340283	0.0709295	0.415795	0.12499	-0.152014	-0.0355312	0.183037	0.0229643
	Sample 82	-0.0364446	0.00800773	0.456594	0.234693	0.307528	0.277816	0.131182	0.338225	0.258578	-0.076441	-0.0899625	0.111913	0.0380146
	Sample 83	-0.0116698	0.144702	0.473896	0.423605	0.182866	0.314831	0.181467	0.242704	0.0875862	-0.121872	0.0787967	0.0340362	-0.0397493
	Sample 84	-0.0346658	0.207178	0.518949	0.349941	0.180963	0.29837	0.0514985	0.389642	0.19001	-0.0762159	-0.0406841	0.0846769	0.0471263
	Sample 85	-0.0793795	0.236573	0.623712	0.402098	0.0606685	0.180144	0.0979048	0.262361	0.159623	-0.121563	-0.0618093	0.138342	0.0403051
	Sample 86	-0.0626914	0.321576	0.424424	0.203653	-0.00837069	0.354411	0.228116	0.353967	0.184517	-0.131479	-0.0753753	0.150575	0.0972014
	Sample 87	-0.0991858	0.0242659	0.44922	0.228017	0.213108	0.318284	0.210605	0.276546	0.251668	-0.0748857	-0.0796709	0.115163	0.0461654
	Sample 88	-0.0373319	0.0724403	0.463753	0.276958	0.256962	0.306458	0.115689	0.404666	0.153808	-0.125597	-0.0705083	0.184668	0.0153021
	Sample 89	-0.0263301	0.103186	0.481587	0.222923	0.142702	0.306789	0.0530754	0.404706	0.248317	-0.020118	-0.190295	0.159227	0.0502366
	Sample 90	-0.089929	0.271952	0.592504	0.305558	0.0564519	0.233909	0.110082	0.316939	0.226984	-0.118274	0.0119915	0.0271251	0.0227119
	Sample 91	-0.126689	0.211471	0.602101	0.286359	0.173525	0.200425	0.0494385	0.407644	0.246289	-0.0886741	-0.110557	0.145197	0.0945613
	Sample 92	-0.0884228	0.153087	0.382704	0.201427	0.0520062	0.221809	0.1184	0.365954	0.318584	-0.0946952	-0.117042	0.161176	0.123939
	Sample 93	-0.0618774	0.252019	0.483348	0.261367	0.0445089	0.310632	0.168166	0.341816	0.189609	-0.0919905	0.0199438	-0.00106161	0.0522331
	Sample 94	-0.0222414	0.0582678	0.440661	0.194494	0.194526	0.395362	0.122756	0.309756	0.321223	-0.146828	-0.0657321	0.156073	-0.00132913
	Sample 95	-0.0498289	0.055439	0.63238	0.277183	0.155712	0.113462	0.0219997	0.397251	0.284809	-0.0209095	-0.0929779	0.112688	0.0312783
	Sample 96	-0.0782404	0.194505	0.519045	0.30109	0.0638376	0.195276	0.180787	0.318117	0.115604	-0.141117	-0.0633899	0.124081	0.0718149
	Sample 97	-0.0930043	0.103451	0.403624	0.23797	0.211879	0.344292	0.149525	0.419723	0.228345	-0.0939856	-0.046291	0.13074	0.0747145
	Sample 98	-0.066739	0.159423	0.470378	0.188094	0.200714	0.324196	-0.0234879	0.474491	0.276784	-0.171471	-0.133372	0.180913	0.122604
	Sample 99	-0.0582678	0.109652	0.537834	0.317843	0.255465	0.283609	0.0338904	0.410058	0.202217	-0.207983	-0.0428633	0.208501	0.00266077
	Sample 100	-0.0327079	0.0555249	0.552548	0.200099	0.219866	0.154045	0.251077	0.291887	0.273132	-0.0355071	-0.0751361	0.121211	0.0395268
	Sample 101	-0.0212699	0.281601	0.576922	0.205835	-0.024629	0.132515	0.0516939	0.434347	0.254449	-0.0901292	-0.0150775	0.0765699	0.0326886
	Sample 102	-0.0453978	0.174489	0.524998	0.345656	0.200685	0.246747	0.0590649	0.319912	0.198944	-0.093627	-0.0878088	0.135027	0.0297143
	Sample 103	-0.0423061	0.182758	0.437401	0.287051	0.147584	0.28278	0.0212365	0.472469	0.202524	-0.0842889	-0.152988	0.157705	0.121797
	Sample 104	-0.0172139	0.210015	0.481089	0.288619	0.151924	0.3233	0.235853	0.221095	0.252719	0.0160739	-0.0770332	0.0671222	0.0222571
	Sample 105	-0.067743	0.129845	0.536477	0.246996	0.141411	0.252985	0.0771864	0.427091	0.177963	-0.0909968	-0.122451	0.14836	0.0970909
	Sample 106	-0.0152393	0.118342	0.521663	0.344451	0.289179	0.311736	0.0908205	0.374968	0.158475	-0.102182	-0.0479935	0.138391	0.00717835
	Sample 107	0.0146238	0.245152	0.526679	0.361951	0.131752	0.273697	0.139159	0.30737	0.14304	-0.162937	-0.0697904	0.238935	0.031315
	Sample 108	-0.0693323	0.0179301	0.452452	0.188916	0.178239	0.313499	0.122392	0.299448	0.346917	-0.0921317	-0.144102	0.229938	0.0639565
	Sample 109	-0.036703	0.218042	0.550147	0.195518	0.11972	0.293208	0.092141	0.388417	0.197196	-0.131843	0.0975516	-0.0757664	0.0398849
	Sample 110	-0.0449106	0.143802	0.541472	0.176559	0.160519	0.241498	0.259981	0.242306	0.280803	-0.00976015	-0.153717	0.114228	0.0570764
	Sample 111	-0.0468182	0.161775	0.459851	0.189031	0.204058	0.339416	0.175325	0.35922	0.279193	-0.151793	-0.129386	0.241176	0.0733501
	Sample 112	-0.0266235	0.227499	0.532662	0.423905	0.0790992	0.22207	0.0154054	0.353833	0.163079	-0.0931333	-0.00667055	0.0343712	0.0571744
	Sample 113	-8.53356e-06	0.00881458	0.480195	0.232494	0.218695	0.330616	0.0819811	0.434647	0.210841	-0.0959496	-0.00985449	0.0563313	0.0372089
	Sample 114	-0.0786354	0.148823	0.399279	0.287276	0.0455193	0.323797	0.055143	0.422562	0.197933	-0.112479	-0.097268	0.143845	0.109116
	Sample 115	0.0224942	0.122272	0.542942	0.198014	0.219361	0.26725	0.0643579	0.337949	0.259274	0.0239212	-0.204744	0.080452	0.0681537
	Sample 116	-0.0375242	0.207657	0.550666	0.300958	0.13135	0.263344	0.18794	0.24011	0.290753	-0.195049	0.00155981	0.210375	0.0179049
	Sample 117	-0.0473888	0.0408794	0.543869	0.18716	0.334581	0.255423	0.178148	0.298763	0.282834	-0.083976	-0.0783741	0.0818304	0.0460565
	Sample 118	-0.0681236	0.13775	0.551685	0.260306	0.165833	0.234642	0.114144	0.312782	0.256218	-0.0653112	-0.0820297	0.0729469	0.0440337
	Sample 119	-0.0583815	0.109414	0.528339	0.222274	0.251388	0.229483	0.230565	0.333754	0.185477	-0.244515	-0.0739882	0.253917	0.105179
	Sample 120	-0.0275896	0.213859	0.586467	0.293348	0.183533	0.218865	0.0853236	0.394335	0.147547	0.00995516	-0.112153	0.0729793	-0.0151077
	Sample 121	-0.0342804	0.105704	0.600523	0.16056	0.13678	0.182237	0.184678	0.384905	0.195433	-0.157238	0.0922531	0.0205959	-0.0252913
	Sample 122	-0.0571411	0.207533	0.48427	0.397166	0.0986846	0.286578	0.0330265	0.381801	0.14032	-0.106952	-0.0797998	0.152175	0.0431858
	Sample 123	-0.0633393	0.164859	0.553932	0.310105	0.121132	0.186394	0.062414	0.377764	0.209338	-0.0765629	-0.0854658	0.0878252	0.0959135
	Sample 124	-0.101774	0.143784	0.410198	0.230226	0.131287	0.362986	0.118649	0.341503	0.283921	-0.0418136	-0.175026	0.163573	0.0663642
	Sample 125	-0.056945	0.156641	0.562356	0.408112	0.16852	0.239922	0.109251	0.29795	0.130502	-0.163799	-0.0791138	0.2149	0.0430166
	Sample 126	0.00807656	0.0925721	0.50282	0.235804	0.215955	0.333541	-0.0125123	0.440763	0.270296	0.050722	-0.20237	0.119478	0.0260617
	Sample 127	0.0337116	0.0811035	0.434968	0.247174	0.179311	0.358378	0.138197	0.36673	0.222148	-0.0221297	-0.163535	0.154388	0.0244435
	Sample 128	-0.0361642	0.1004	0.526067	0.296371	0.0965873	0.199796	0.0980773	0.342076	0.270958	-0.0731262	-0.119761	0.180032	0.0742499
	Sample 129	-0.0308881	0.112657	0.498981	0.242547	0.200914	0.28976	0.101353	0.379908	0.221439	-0.0768574	-0.0192216	0.042978	0.047575
	Sample 130	-0.064191	0.0240914	0.614204	0.242089	0.26308	0.177918	0.0538228	0.489392	0.169624	-0.0579155	-0.0886219	0.11787	0.000812291
	Sample 131	-0.00726252	0.118752	0.477621	0.153977	0.13579	0.312117	0.18065	0.40544	0.205327	-0.0830228	-0.0682999	0.115949	0.00952017
	Sample 132	-0.105613	0.108927	0.496484	0.213259	0.149942	0.239024	0.0309881	0.434827	0.244422	-0.0622189	-0.17589	0.155844	0.0711551
	Sample 133	-0.0138289	0.1234	0.426301	0.285262	0.23868	0.354236	0.0704993	0.42431	0.147873	-0.0746266	-0.092978	0.108078	0.0784045
	Sample 134	-0.0462248	0.0553774	0.511076	0.260422	0.146408	0.192863	-0.0051102	0.496195	0.218371	-0.154761	-0.0438543	0.140439	0.0596556
	Sample 135	0.00656739	0.0937892	0.426795	0.195839	0.263315	0.367266	0.00868534	0.460097	0.195361	-0.00566888	-0.181966	0.122233	0.0200836
	Sample 136	-0.0306012	0.130057	0.436208	0.272444	0.211451	0.34585	0.0872368	0.462106	0.157076	0.0179836	-0.158777	0.141596	-0.0134746
	Sample 137	-0.059461	0.106458	0.601649	0.0984101	0.22702	0.170355	0.0990455	0.365379	0.347162	-0.0478025	-0.0939829	0.0236546	0.0973365
	Sample 138	0.000909612	0.258942	0.524237	0.232114	0.122327	0.315718	0.115934	0.374569	0.257163	-0.230721	-0.00602687	0.216842	0.0385845
	Sample 139	0.00802205	0.17311	0.562343	0.279053	0.118496	0.187745	0.115239	0.355313	0.243021	-0.0231907	-0.202457	0.210514	0.0482075
	Sample 140	-0.0431302	0.0935349	0.469852	0.253691	0.27283	0.30583	0.0898054	0.411898	0.241889	-0.1282	-0.00891967	0.145328	0.0270287
	Sample 141	-0.0542985	0.139448	0.471834	0.308475	0.179673	0.277892	0.14929	0.297194	0.161092	-0.0843222	-0.08365	0.107951	0.0392152
	Sample 142	-0.0794562	0.174252	0.530908	0.366728	0.0777648	0.194286	-0.0568288	0.406397	0.225301	-0.148818	-0.0596558	0.15795	0.100471
	Sample 143	-0.0919853	0.132048	0.511276	0.243338	0.143025	0.26524	0.103194	0.406874	0.214132	-0.0652115	-0.172365	0.190291	0.0567826
	Sample 144	-0.0878752	0.127274	0.574397	0.228902	0.203044	0.200669	0.0795077	0.438041	0.217678	-0.0652205	-0.103337	0.119273	0.0782278
	Sample 145	0.0168591	0.00118448	0.440027	0.251119	0.254206	0.313437	0.0526649	0.470356	0.198833	-0.0549052	-0.123416	0.189274	-0.0405091
	Sample 146	-0.0583344	0.165561	0.542843	0.383832	0.15633	0.196725	0.0799966	0.334345	0.15887	-0.0438597	-0.103161	0.152899	-0.0292295
	Sample 147	-0.00944824	0.198148	0.456921	0.246809	0.146959	0.38286	0.151515	0.426865	0.149593	-0.0702054	-0.155677	0.196867	0.066808
	Sample 148	-0.000102081	0.1221	0.579185	0.309776	0.190686	0.220426	0.13215	0.352313	0.204528	-0.116987	-0.0639684	0.182367	-0.00137255
	Sample 149	-0.0412142	0.000888324	0.470123	0.32047	0.282001	0.253419	-0.0106111	0.516045	0.112433	-0.0371361	-0.0957261	0.114394	0.0175589
	Sample 150	-0.0664849	-0.0372133	0.476026	0.240155	0.333213	0.277273	0.101885	0.361886	0.274336	-0.109689	-0.0738708	0.151101	0.0388578
	Sample 151	0.0109429	0.0795066	0.549467	0.228852	0.26543	0.278133	0.0794318	0.408641	0.199975	-0.164905	0.00401922	0.121856	0.00883468
	Sample 152	-0.0276191	0.11135	0.463979	0.193761	0.143421	0.328981	0.216868	0.300027	0.241142	-0.0774287	0.0193905	-0.0182271	0.0259317
	Sample 153	-0.0593629	0.0292638	0.483088	0.186086	0.286136	0.260102	0.03706	0.3934	0.296714	0.0252281	-0.146916	0.085765	0.00552861
	Sample 154	-0.104479	0.20642	0.538184	0.307912	0.139285	0.219452	0.0828589	0.357214	0.25062	-0.135483	-0.0938028	0.199561	0.0962377
	Sample 155	0.018869	0.0872793	0.414411	0.219483	0.217797	0.349664	0.145159	0.3849	0.197096	-0.0688425	-0.116724	0.170363	0.0187427
	Sample 156	0.00789021	0.135457	0.536725	0.322319	0.208445	0.222283	0.0278205	0.469567	0.0554231	-0.183862	0.0357623	0.0783715	0.0299112
	Sample 157	-0.0313064	0.222407	0.600348	0.253802	-0.0424927	0.152127	0.135518	0.478976	0.152352	-0.100697	-0.0554988	0.144393	-0.0179374
	Sample 158	-0.0305669	-0.0038717	0.36539	0.295428	0.342848	0.458614	0.069758	0.350566	0.193429	-0.144791	0.00353384	0.0910795	0.01832
	Sample 159	-0.00580591	0.147175	0.52185	0.171512	0.247836	0.309373	0.109842	0.414143	0.244105	-0.00578609	-0.0839243	0.038403	0.0230759
	Sample 160	-0.0266062	0.128328	0.409063	0.3546	0.119797	0.322633	0.187335	0.24013	0.201255	-0.139723	-0.0879129	0.224153	0.0703513
	Sample 161	-0.0758276	0.0366853	0.691549	0.237363	0.14847	-0.023443	0.134214	0.359176	0.186515	-0.139958	-0.0175937	0.0795256	0.0177678
	Sample 162	-0.0394839	0.106434	0.485394	0.272935	0.302456	0.310109	0.0610988	0.421019	0.184013	-0.057418	-0.0848199	0.139967	-0.0226453
	Sample 163	-0.0586674	0.208286	0.321609	0.332399	0.156635	0.463874	-0.0773435	0.427753	0.236043	-0.11484	-0.103084	0.17538	0.0124079
	Sample 164	-0.0858565	0.133193	0.540209	0.259664	0.12388	0.187278	0.119873	0.427875	0.170823	-0.0396713	-0.0957904	0.0744102	0.0819582
	Sample 165	-0.00502891	0.0859587	0.406145	0.244342	0.216729	0.382097	0.043797	0.451753	0.205564	-0.0722115	-0.151837	0.228682	-0.0041946
	Sample 166	-0.0536983	0.102139	0.499111	0.227301	0.18768	0.233943	0.0244659	0.366434	0.305964	-0.128408	-0.0906083	0.119307	0.108185
	Sample 167	-0.0383368	0.0637039	0.583766	0.246502	0.216272	0.232802	0.110705	0.343167	0.238348	-0.118767	-0.0925857	0.151604	0.0510192
	Sample 168	-0.000613826	0.0970621	0.451998	0.212727	0.256375	0.352419	0.0308562	0.441199	0.173186	-0.107209	-0.105803	0.130739	0.0261287
	Sample 169	-0.0530336	0.119254	0.539161	0.30392	0.298462	0.267264	0.264401	0.193411	0.216348	-0.142454	-0.105759	0.231544	0.0373939
	Sample 170	-0.0205532	0.0815378	0.449601	0.362056	0.201939	0.312147	0.112233	0.304591	0.164663	-0.0721728	-0.0911732	0.108367	0.105095
	Sample 171	-0.0283974	0.0952658	0.561245	0.269143	0.180112	0.238353	0.112284	0.384362	0.200951	-0.0825688	-0.125145	0.170628	0.050381
	Sample 172	-0.0869478	0.14952	0.489324	0.26073	0.198034	0.26149	0.0711805	0.333356	0.260215	-0.120627	-0.0736699	0.0803217	0.0729765
	Sample 173	0.040187	0.111598	0.405185	0.219288	0.270357	0.377107	0.11959	0.356139	0.228626	0.0178952	-0.157974	0.126934	-0.0188258
	Sample 174	-0.063461	0.202663	0.568906	0.28289	0.0653429	0.194007	0.164134	0.359467	0.244385	-0.133737	-0.0757033	0.22186	0.0470219
	Sample 175	0.0022016	0.0461722	0.486971	0.323368	0.247539	0.318661	0.0532321	0.375847	0.172682	-0.111212	-0.128485	0.177908	0.0116674
	Sample 176	-0.0727719	0.141856	0.437143	0.244804	0.226942	0.359768	-0.0611844	0.541075	0.267385	-0.083817	-0.12867	0.180122	0.0595755
	Sample 177	-0.0150671	0.0934108	0.582539	0.416273	0.130727	0.19383	0.0325964	0.367741	0.157523	-0.109141	-0.0369634	0.15493	0.0191453
	Sample 178	-0.0312674	0.131149	0.618797	0.160581	0.219788	0.170045	0.265446	0.285491	0.277271	-0.0882547	0.0502167	-0.00496587	0.0113221
	Sample 179	-0.0434865	0.199339	0.390064	0.26512	0.0634655	0.359173	0.163161	0.387967	0.182789	-0.0677428	-0.12258	0.205464	0.0219593
	Sample 180	-0.0156509	0.065813	0.580387	0.33415	0.285014	0.257291	-0.115775	0.554914	0.108672	-0.0629844	-0.0963375	0.0739905	0.0513363
	Sample 181	-0.0102029	0.187449	0.496901	0.259175	0.178619	0.254722	0.0620925	0.344489	0.255814	-0.0742256	-0.13884	0.149088	0.055712
	Sample 182	-0.00724846	0.218868	0.496917	0.284802	0.147703	0.257755	0.113299	0.402655	0.158658	-0.0397344	-0.127351	0.158798	0.00267899
	Sample 183	0.000779343	0.0611583	0.512277	0.368052	0.279223	0.290575	0.158465	0.263339	0.173601	-0.0607259	-0.110919	0.18698	-0.0271544
	Sample 184	-0.0928235	0.123536	0.460279	0.195463	0.108478	0.314905	0.155968	0.383933	0.251228	-0.0853851	-0.0233364	0.0822344	0.0697721
	Sample 185	-0.105449	0.278882	0.575413	0.301669	0.0203466	0.209322	0.107025	0.311111	0.21721	-0.0460748	-0.138282	0.136166	0.0556168
	Sample 186	-0.0588002	0.156878	0.47939	0.192112	0.19864	0.354702	0.0987278	0.466958	0.200518	-0.178933	-0.115797	0.243387	0.0541529
	Sample 187	-0.0487313	0.140631	0.419692	0.277739	0.175066	0.365332	0.096544	0.384017	0.244887	-0.047449	-0.103261	0.159633	0.0319095
	Sample 188	-0.0349647	0.229637	0.500607	0.304716	0.0671733	0.277538	0.187786	0.279229	0.224006	0.000212489	-0.0426716	0.0703456	-0.0230096
	Sample 189	-0.0246108	0.105193	0.493413	0.237632	0.109628	0.199859	0.00517342	0.46937	0.237706	-0.126318	-0.124624	0.192771	0.0711459
	Sample 190	-0.0482172	0.00798147	0.495437	0.242081	0.210481	0.223411	0.00123967	0.49969	0.168231	-0.10677	-0.161308	0.192581	0.016704
	Sample 191	-0.00807657	0.0739299	0.460756	0.183914	0.24493	0.346798	0.116042	0.407567	0.265975	-0.0870291	-0.134737	0.195789	0.0367946
	Sample 192	-0.10755	0.0693317	0.464446	0.271363	0.306009	0.310057	0.178593	0.336101	0.193758	-0.0592709	-0.0521509	0.081436	0.0213471
	Sample 193	-0.0326213	0.0635238	0.423385	0.299893	0.127624	0.285607	0.1292	0.384518	0.175983	-0.110679	-0.0726009	0.169032	0.0984976
	Sample 194	-0.038953	0.135275	0.516202	0.244484	0.173644	0.225919	0.0841216	0.384214	0.185575	-0.0155684	-0.127018	0.124067	-0.0382277
	Sample 195	-0.0249814	0.0689631	0.465997	0.231686	0.320374	0.368725	0.155238	0.41812	0.188241	-0.111789	-0.073388	0.198516	0.00867218
	Sample 196	-0.0296436	0.245091	0.579067	0.333624	0.114791	0.133234	0.00296112	0.408552	0.191534	-0.0690792	-0.165974	0.161037	0.0982408
	Sample 197	-0.00852474	0.138059	0.491411	0.150432	0.188642	0.297757	0.113748	0.388201	0.22143	-0.135571	-0.143361	0.167773	0.0601347
	Sample 198	0.0329341	0.123273	0.470897	0.310533	0.228444	0.33197	0.0842694	0.366104	0.19754	0.010142	-0.152387	0.162975	-0.0298013
	Sample 199	-0.0201835	0.0945066	0.525067	0.295038	0.202598	0.227924	0.164033	0.299871	0.227079	-0.0951462	-0.0258012	0.0929112	0.0612857
	Sample 200	-0.00126163	0.106169	0.549537	0.256834	0.203652	0.186892	0.092475	0.353038	0.259013	-0.0452048	-0.188428	0.196197	0.0743411
	Sample 201	-0.0531427	0.203776	0.505642	0.330826	0.112527	0.322351	0.106504	0.360445	0.208745	-0.0575784	-0.0694023	0.130724	0.00312076
	Sample 202	-0.0286019	0.190055	0.467546	0.390124	0.151274	0.314734	0.0999582	0.294148	0.186247	-0.00362375	-0.0930301	0.113211	-0.00266321
	Sample 203	-0.0779513	0.0235087	0.361799	0.245982	0.258591	0.42955	0.115401	0.327234	0.229619	-0.039204	-0.15003	0.15802	0.0239117
	Sample 204	-0.0501752	0.198011	0.559636	0.291309	0.107067	0.225656	0.0358898	0.403255	0.179459	-0.0414595	-0.0961693	0.0743386	0.0380225
	Sample 205	-0.0858008	0.196168	0.470652	0.409881	0.0706485	0.280927	0.0912664	0.324615	0.18802	-0.14945	-0.0013734	0.139185	0.0739281
	Sample 206	-0.0217971	0.0924528	0.443615	0.359314	0.138589	0.335903	-0.00589824	0.340387	0.183374	-0.0449151	-0.121103	0.0959101	0.0147356
	Sample 207	-0.0125849	0.0823778	0.536659	0.368622	0.134139	0.193711	0.026534	0.497844	0.0720778	-0.113308	-0.0269619	0.121593	0.0225016
	Sample 208	-0.0254533	0.172477	0.493791	0.297089	0.142425	0.376859	0.0149048	0.439531	0.192413	-0.160328	-0.0397744	0.156269	0.0470183
	Sample 209	-0.0533411	0.178089	0.526867	0.252588	0.135178	0.247699	0.243883	0.336267	0.214366	-0.0810271	-0.054662	0.15333	0.0217177
	Sample 210	-0.0237712	0.160407	0.523084	0.402591	0.103054	0.222362	0.0530694	0.384028	0.109423	-0.161669	0.117405	0.030198	-0.0143944
	Sample 211	0.0269592	0.0651219	0.349919	0.13625	0.292108	0.384845	0.0740676	0.453635	0.260808	-0.109643	-0.130661	0.203078	0.0565199
	Sample 212	-0.0267747	0.161296	0.511822	0.264815	0.145683	0.274763	0.168242	0.298663	0.187611	0.00361785	-0.118456	0.102567	-0.0151233
	Sample 213	-0.00966132	0.219736	0.570238	0.317268	0.157422	0.215978	0.0359295	0.369988	0.171835	-0.0540279	-0.145046	0.146831	0.0192908
	Sample 214	-0.0891925	0.158122	0.434124	0.358331	0.0507257	0.276271	-0.0285052	0.400433	0.272194	-0.0494974	-0.0595223	0.0956525	0.093997
	Sample 215	-0.0300509	0.0554936	0.433577	0.29062	0.242629	0.23963	0.087161	0.399831	0.205958	-0.065528	-0.0142248	0.0788083	0.022325
	Sample 216	-0.0412306	0.163475	0.457998	0.26349	0.175704	0.384246	0.0579028	0.329707	0.255116	-0.107205	-0.0350198	0.0882234	-0.0185018
	Sample 217	-0.0516717	0.145691	0.481128	0.302452	0.173603	0.280866	0.0780993	0.362629	0.170025	-0.0983921	-0.0680163	0.0582189	0.125906
	Sample 218	-0.068577	0.113962	0.558701	0.331964	0.156452	0.235438	-0.0573389	0.486203	0.184972	-0.0907097	-0.120786	0.180723	0.0115787
	Sample 219	-0.0464596	0.0158608	0.502996	0.284505	0.380386	0.252444	0.0702768	0.375739	0.251391	-0.0516175	-0.152344	0.175347	0.0443734
	Sample 220	-0.0648623	0.215446	0.525248	0.262231	0.198267	0.253656	-0.0780286	0.436358	0.322112	-0.0391181	-0.168427	0.159053	0.0409153
	Sample 221	-0.0682175	0.0526446	0.486364	0.26238	0.233017	0.297397	0.0688639	0.308244	0.290838	-0.0989943	-0.0671468	0.117003	0.0235223
	Sample 222	0.00585616	0.0476683	0.519267	0.247593	0.252941	0.230623	0.139731	0.338027	0.186358	0.000768707	-0.179187	0.142169	-0.0104429
	Sample 223	-0.0452605	0.0841859	0.38671	0.240591	0.129241	0.290234	0.132228	0.32939	0.222732	0.00342661	-0.190133	0.133138	0.0515428
	Sample 224	-0.0766709	0.143933	0.49431	0.410651	0.228399	0.286509	0.0690863	0.316114	0.178227	-0.125097	-0.0648623	0.156949	0.0293568
	Sample 225	-0.0267433	0.132975	0.498608	0.406507	0.124132	0.224376	0.152073	0.304762	0.160774	-0.0320412	0.0291819	0.0730757	-0.038472
	Sample 226	-0.0570613	0.122276	0.532289	0.196732	0.122783	0.206083	0.0553828	0.398268	0.231149	-0.0474709	-0.103656	0.0948983	0.0294863
	Sample 227	-0.048177	0.110606	0.542666	0.27562	0.177245	0.244551	0.109898	0.397735	0.190915	-0.0336898	-0.0434077	0.0245289	0.0513358
	Sample 228	-0.0295152	0.129112	0.473181	0.265147	0.15697	0.193318	0.166942	0.34564	0.245719	-0.0489947	-0.0721957	0.141677	0.0282841
	Sample 229	0.0169835	0.14605	0.447059	0.408949	0.143287	0.346284	0.20514	0.195433	0.128236	-0.122025	-0.0219124	0.115848	0.0344024
	Sample 230	-0.0770869	0.107111	0.464855	0.313321	0.244848	0.346385	-0.0310741	0.511859	0.160706	-0.0925968	-0.0641834	0.159473	-0.0284803
	Sample 231	0.020677	0.0685146	0.413533	0.341196	0.17865	0.347625	-0.0330659	0.423779	0.18961	-0.0672149	-0.0883609	0.129052	0.0341766
	Sample 232	0.00835893	-0.00617476	0.403119	0.21462	0.296505	0.350537	0.0903866	0.387727	0.209113	-0.0820264	-0.106388	0.130123	-0.00816685
	Sample 233	-0.00608565	0.194881	0.475212	0.261942	0.161871	0.327113	0.192089	0.347922	0.133151	-0.133006	-0.0758573	0.212874	-0.0162454
	Sample 234	-0.02765	0.074509	0.526476	0.332191	0.183765	0.273675	0.0992064	0.322117	0.188856	-0.0623477	-0.0980571	0.108876	0.071924
	Sample 235	0.0125956	0.134817	0.5495	0.26541	0.14423	0.260613	0.151728	0.330417	0.210983	-0.0138089	-0.0937324	0.130903	-0.0404366
	Sample 236	-0.0351891	0.156906	0.65365	0.303149	0.245296	0.141987	0.108771	0.325467	0.18256	-0.090476	-0.127567	0.15639	0.038397
	Sample 237	-0.0570497	0.143286	0.530501	0.345531	0.278587	0.324332	0.0712728	0.341301	0.215426	-0.232093	0.0343199	0.130457	0.0566879
	Sample 238	-0.0741309	0.0733376	0.600381	0.15121	0.213125	0.207781	0.170623	0.356531	0.273145	-0.193192	0.0705622	0.0330116	0.0527412
	Sample 239	-0.0278822	0.159558	0.486154	0.192218	0.151214	0.27914	0.17384	0.304377	0.275123	-0.0712452	-0.0884731	0.121793	0.0407581
	Sample 240	-0.0487139	0.140541	0.517614	0.26013	0.166733	0.26001	0.0758629	0.383693	0.229174	-0.130691	-0.0985675	0.19697	0.024429
	Sample 241	-0.0510577	0.161407	0.490829	0.283569	0.195871	0.33723	0.0279444	0.387401	0.212939	-0.0260407	-0.109949	0.0627051	0.0450777
	Sample 242	-0.059649	0.000803723	0.506836	0.230602	0.266618	0.237219	0.0176209	0.425063	0.29042	-0.0933609	-0.142518	0.178896	0.0599306
	Sample 243	-0.0113843	0.247399	0.611084	0.30697	0.0313929	0.164929	0.179757	0.3418	0.110447	-0.0854874	-0.0534174	0.120992	-0.00375772
	Sample 244	-0.0388287	0.0710374	0.478352	0.223377	0.280757	0.288932	0.0860443	0.379262	0.268239	-0.00309445	-0.0634132	0.0261753	0.0613208
	Sample 245	-0.0409068	0.112814	0.444399	0.39384	0.188287	0.302284	0.161881	0.264366	0.180697	-0.112132	-0.0164194	0.0847776	0.0621189
	Sample 246	0.0369303	0.101284	0.552551	0.280022	0.184459	0.19591	0.112129	0.40622	0.164544	-0.0201148	-0.0730663	0.0976877	-0.0321645
	Sample 247	-0.0123303	0.118154	0.372067	0.286137	0.232493	0.45496	0.0207658	0.446018	0.183713	-0.0207993	-0.0890937	0.0883529	-0.00830817
	Sample 248	-0.0406615	0.0600075	0.481955	0.306427	0.331026	0.344932	-0.0375269	0.343042	0.320661	-0.162686	-0.0955193	0.193354	0.0669833
	Sample 249	-0.0561418	0.174105	0.589977	0.304067	0.13024	0.247503	0.200855	0.256767	0.228502	-0.0753933	-0.0470616	0.148232	-0.0295191
	Sample 250	-0.0618182	-0.00100386	0.444043	0.301524	0.312982	0.335531	0.154036	0.379376	0.105021	-0.0982559	-0.118143	0.163978	0.0538277
	Sample 251	0.0106592	0.140649	0.509948	0.29475	0.102373	0.240432	0.135504	0.356868	0.227753	-0.108493	0.0077802	0.155036	-0.0436905
	Sample 252	-0.0415086	0.0796201	0.564866	0.247172	0.201954	0.150919	0.039966	0.439577	0.220581	-0.0926845	-0.0362744	0.074095	0.01502
	Sample 253	0.00100518	0.203065	0.472942	0.236209	0.169655	0.358311	0.0731666	0.41417	0.233238	-0.0784212	-0.146743	0.21458	0.0234733
	Sample 254	-0.00260287	0.122172	0.572021	0.292434	0.163333	0.264068	0.144098	0.307518	0.223489	0.0335429	-0.168928	0.113436	0.0054554
	Sample 255	0.00576723	-0.0359864	0.459366	0.346847	0.243295	0.311949	0.0473975	0.42419	0.151347	-0.0691822	-0.0358398	0.111088	-0.0244735
	Sample 256	-0.0486558	0.245014	0.550676	0.291642	0.0164888	0.233717	0.184854	0.250604	0.208129	-0.105514	-0.067119	0.123101	0.0155814
	Sample 257	-0.00695293	0.125977	0.428505	0.237919	0.144264	0.40111	0.177426	0.316963	0.216495	-0.130377	0.062696	0.0279229	0.0422978
	Sample 258	-0.0268143	0.197509	0.542174	0.329391	0.19162	0.264868	0.0413827	0.367152	0.195455	-0.107279	-0.118804	0.172349	0.050456
	Sample 259	0.0116119	0.120036	0.481026	0.248444	0.141763	0.283535	0.131305	0.346599	0.197343	-0.0453887	-0.117615	0.137261	0.00778002
	Sample 260	-0.0735535	0.196846	0.423233	0.234981	0.112831	0.361028	0.0614575	0.337994	0.311188	0.0370524	-0.168489	0.0257004	0.118201
	Sample 261	-0.0521779	0.138342	0.482595	0.19103	0.170795	0.317789	0.0873761	0.447184	0.188454	-0.109633	-0.136162	0.16212	0.0641695
	Sample 262	-0.0258509	0.250109	0.48275	0.27851	0.0834523	0.259049	0.0802015	0.389878	0.189633	-0.0962963	-0.15796	0.180937	0.115398
	Sample 263	-0.055159	0.0933357	0.526916	0.262481	0.155906	0.244612	0.204165	0.327243	0.175106	-0.0940877	-0.0377706	0.0733467	0.00662284
	Sample 264	-0.0509015	0.136342	0.521507	0.25758	0.276543	0.300052	0.0272802	0.398562	0.293109	-0.00946711	-0.136248	0.0924925	0.0537494
	Sample 265	-0.0512596	0.041144	0.514316	0.22254	0.202168	0.235856	-0.0178422	0.507088	0.18769	-0.10027	-0.087464	0.0931374	0.0711479
	Sample 266	-0.0467437	0.146261	0.414182	0.153704	0.110535	0.382563	0.211481	0.374885	0.217577	-0.0304544	-0.111517	0.112515	0.0609054
	Sample 267	-0.0262882	0.169794	0.56778	0.312278	0.152225	0.221501	0.122112	0.371185	0.173889	-0.0490321	-0.128197	0.165604	0.0310264
	Sample 268	-0.00983926	0.178323	0.555622	0.290188	0.112651	0.202863	0.229301	0.288652	0.169214	-0.026872	-0.0817595	0.0901213	0.0469452
	Sample 269	-0.0245667	0.0344469	0.503776	0.213576	0.206061	0.329277	0.131089	0.321016	0.238265	0.0773834	-0.176592	0.0203821	0.0420141
	Sample 270	-0.0510653	0.0701176	0.426082	0.243091	0.134558	0.299484	0.154123	0.423607	0.21257	-0.103394	-0.106111	0.198367	0.0648394
	Sample 271	-0.0219575	0.122636	0.44148	0.196844	0.149928	0.335277	0.0592927	0.413388	0.270216	-0.130197	-0.108992	0.181061	0.0369236
	Sample 272	-0.0486552	0.0555181	0.579727	0.296098	0.26824	0.243491	5.81407e-05	0.449685	0.159854	-0.0542466	-0.0408597	0.0202858	0.0481112
	Sample 273	-0.0147	0.116821	0.520926	0.37314	0.264264	0.291499	0.0767269	0.419002	0.102078	-0.0773509	-0.110596	0.198906	0.0325954
	Sample 274	0.00799693	0.0921941	0.461164	0.306946	0.0792863	0.308627	0.195528	0.315693	0.207125	-0.118968	-0.0645769	0.226719	-0.00902878
	Sample 275	-0.0682042	0.156707	0.475568	0.321062	0.242342	0.358443	0.0911645	0.326053	0.186391	-0.137721	-0.112496	0.248918	0.00803577
	Sample 276	-0.0971276	0.0640056	0.420193	0.121641	0.176228	0.283078	0.144056	0.344624	0.311711	-0.0274095	-0.106553	0.0324692	0.0441988
	Sample 277	-0.0292922	0.0250354	0.520344	0.308751	0.300899	0.327169	0.0522711	0.381872	0.216019	-0.106846	0.0508392	0.0278332	-0.0304643
	Sample 278	-0.0374967	0.181049	0.47073	0.297669	0.0596015	0.284821	0.222435	0.370374	0.141092	-0.098237	-0.0685553	0.18853	0.0179104
	Sample 279	0.0355434	0.16988	0.567435	0.339651	0.0958679	0.163867	0.0973499	0.324351	0.193802	-0.100305	0.0138121	0.0684858	-0.01362
	Sample 280	-0.0303834	0.089636	0.43351	0.218619	0.194767	0.292119	-0.0169644	0.529744	0.17805	-0.0116803	-0.110908	0.0973438	-0.0603014
	Sample 281	-0.0271786	0.107179	0.510087	0.288401	0.124283	0.218477	0.102669	0.36377	0.167635	-0.0763417	-0.0383466	0.0751701	-0.00481767
	Sample 282	-0.0199143	0.269426	0.602298	0.307813	0.0410905	0.188723	0.22632	0.250731	0.210506	-0.157074	0.0669672	0.0914544	-0.0204067
	Sample 283	-0.0496044	0.122793	0.340754	0.366976	0.150814	0.402926	0.0571551	0.35453	0.204026	-0.0343543	-0.111323	0.102622	0.0672063
	Sample 284	0.0439336	0.0922074	0.51504	0.290545	0.178755	0.240441	0.0664728	0.272346	0.299867	-0.0647478	-0.067649	0.105	0.0233603
	Sample 285	0.0215674	0.218852	0.424908	0.232417	0.0349114	0.326957	0.0865615	0.421279	0.184838	-0.0138878	-0.16891	0.114385	0.0497449
	Sample 286	-0.0701685	0.131032	0.496613	0.201713	0.129495	0.318755	0.033506	0.447976	0.239041	-0.0842315	-0.0948755	0.105103	0.0521713
	Sample 287	-0.0104341	0.104058	0.552096	0.223145	0.230003	0.209743	0.00846825	0.462811	0.227361	-0.12014	-0.0924957	0.144201	0.0526342
	Sample 288	-0.0426683	-0.00630169	0.490841	0.183704	0.309189	0.283038	0.0978498	0.427712	0.217751	-0.0317505	-0.181299	0.185108	-0.0053312
	Sample 289	0.0234853	0.161275	0.512212	0.293154	0.146938	0.25109	0.179217	0.384675	0.103576	-0.154172	0.0188299	0.134438	0.00317897
	Sample 290	-0.00504272	0.0516072	0.493163	0.251132	0.282699	0.237049	0.0929247	0.397617	0.230756	-0.106685	-0.0700108	0.1586	0.0153098
	Sample 291	0.00118238	0.173424	0.542998	0.33431	0.0785058	0.188825	0.00668766	0.437574	0.171371	-0.0074101	-0.111873	0.134516	-0.011134
	Sample 292	0.00649619	0.0625954	0.352524	0.327158	0.274939	0.414519	-0.0201675	0.424478	0.188686	-0.0472277	-0.0991034	0.157359	-0.0433219
	Sample 293	-0.0864218	0.11475	0.549592	0.243633	0.266416	0.293972	0.199043	0.325673	0.145384	-0.103582	-0.122362	0.193037	0.00280163
	Sample 294	-0.0196233	0.100307	0.473748	0.283015	0.0905579	0.267141	0.197203	0.285311	0.226768	-0.118353	-0.0856605	0.169115	0.0636166
	Sample 295	-0.00356179	0.172585	0.489044	0.355904	0.159405	0.323767	0.149974	0.243003	0.163309	-0.0247882	-0.0928526	0.0480725	0.050624
	Sample 296	0.0342722	0.135894	0.457051	0.153031	0.129781	0.311436	0.192381	0.315318	0.296312	-0.0340932	-0.184426	0.211305	-0.00270912
	Sample 297	-0.0841781	0.111503	0.581848	0.362584	0.220883	0.255122	0.088737	0.343727	0.174332	-0.00535013	-0.158036	0.104929	0.0581412
	Sample 298	-0.099304	0.278323	0.590952	0.172511	0.0868162	0.189485	-0.000921126	0.464877	0.304	-0.102643	-0.0845303	0.08058	0.103143
	Sample 299	0.017899	0.0980886	0.510003	0.245548	0.129523	0.214242	0.118496	0.336025	0.274472	-0.00845471	-0.0855717	0.0660092	0.00825864
	Sample 300	-0.0129833	0.240528	0.52056	0.27074	0.0988212	0.253526	0.106712	0.3339	0.237767	-0.0819551	-0.0700899	0.141407	-0.00711405
	Sample 301	-0.0239809	0.177598	0.583315	0.214954	0.100705	0.210839	0.250363	0.276067	0.194749	-0.0349613	-0.157165	0.164737	0.026831
	Sample 302	-0.0392416	0.0583718	0.549854	0.247103	0.255318	0.242308	0.0198827	0.392397	0.21449	-0.0586479	-0.0640599	0.00373053	0.05367
	Sample 303	-0.0773108	0.131439	0.473251	0.197692	0.218578	0.224009	0.071093	0.41601	0.240258	-0.097552	-0.148906	0.15335	0.0561787
	Sample 304	-0.038051	-0.0194781	0.47928	0.196607	0.129092	0.233498	0.109121	0.408562	0.290592	0.0170111	-0.160812	0.148434	0.050175
	Sample 305	-0.0176154	0.179464	0.593468	0.253386	0.198602	0.241209	0.118468	0.301067	0.234659	-0.149196	-0.00469754	0.105522	-0.00306596
	Sample 306	0.0227347	0.0833995	0.479316	0.354909	0.122827	0.240313	0.0280017	0.406143	0.167645	-0.117965	-0.0640096	0.166512	0.0141396
	Sample 307	0.0123605	0.00279515	0.562744	0.248392	0.239359	0.196498	0.0795636	0.45318	0.0899533	-0.0446232	-0.0587174	0.0900688	-0.0790462
	Sample 308	0.0165719	0.149009	0.433837	0.269656	0.194888	0.377669	0.174878	0.268699	0.250815	-0.128427	-0.10899	0.232871	0.0389949
	Sample 309	-0.00936127	0.0598678	0.548919	0.23682	0.0993533	0.179588	0.183492	0.388537	0.16438	-0.150332	0.0545734	0.0781214	0.0165368
	Sample 310	-0.094587	0.138416	0.470927	0.258389	0.186739	0.237627	0.0407271	0.447294	0.218159	-0.0744051	-0.087738	0.121509	0.0757258
	Sample 311	-0.0142661	0.131788	0.482278	0.261252	0.242922	0.326558	0.093085	0.333033	0.225513	-0.0721798	-0.095421	0.0855867	0.0641487
	Sample 312	-0.026915	0.157907	0.507662	0.341056	0.06104	0.252036	0.116945	0.424608	0.0743695	-0.0791997	-0.134749	0.186268	0.0381352
	Sample 313	-0.0840752	0.168277	0.470333	0.227626	0.16322	0.307053	0.118993	0.372255	0.261405	-0.142097	-0.122667	0.234811	0.0838646
	Sample 314	-0.0862204	0.14206	0.480342	0.226071	0.102323	0.272794	0.102139	0.407182	0.2028	-0.0215517	-0.169184	0.162041	0.0212354
	Sample 315	-0.000125401	0.228555	0.49085	0.427251	0.104719	0.346427	0.0482399	0.356157	0.185648	-0.122669	0.0202548	0.115211	-0.00466678
	Sample 316	-0.0122528	0.153029	0.499967	0.252493	0.137758	0.268452	0.102861	0.36168	0.242885	-0.0558188	-0.0980166	0.138268	0.0252198
	Sample 317	-0.0197481	0.172771	0.556104	0.270385	0.14331	0.263808	0.00950585	0.434805	0.248325	-0.016176	-0.0691788	0.0830655	0.0247986
	Sample 318	-0.00585157	-0.0166867	0.389102	0.232105	0.297741	0.375203	0.0821831	0.482209	0.153548	-0.0670477	-0.180076	0.211763	0.0358381
	Sample 319	-0.0319258	0.0383812	0.422431	0.212782	0.283621	0.381695	-0.00280614	0.513487	0.248934	-0.0430291	-0.115257	0.114051	0.0959209
	Sample 320	-0.013305	0.13732	0.517348	0.161027	0.277642	0.238799	0.111059	0.475714	0.202467	-0.0831729	-0.147165	0.235374	0.00242292
	Sample 321	0.0101362	0.129953	0.442302	0.162172	0.204281	0.340022	0.159587	0.390854	0.219183	-0.119871	-0.138573	0.255824	-0.0167058
	Sample 322	-0.0407564	0.224774	0.554949	0.27687	0.140844	0.281247	0.0459891	0.316045	0.279634	-0.111063	-0.0488975	0.0791146	0.0501077
	Sample 323	-0.0297122	0.202767	0.460555	0.262437	0.130007	0.31905	0.0900997	0.326306	0.191289	-0.0751596	-0.0845571	0.0856297	0.0360267
	Sample 324	-0.120134	0.051389	0.629558	0.174543	0.263263	0.100018	0.0394046	0.438201	0.26018	-0.170267	0.132306	-0.0764299	0.0642599
	Sample 325	-0.0431918	0.149931	0.412485	0.225381	0.130115	0.331106	0.194803	0.271085	0.285782	0.0040882	-0.134966	0.0975468	0.0588596
	Sample 326	-0.0216698	0.190808	0.475945	0.29006	0.15846	0.307406	0.187574	0.254521	0.195589	-0.0687037	-0.0911496	0.136565	-0.0100104
	Sample 327	-0.088332	0.101237	0.492679	0.29533	0.149422	0.230204	0.186379	0.374036	0.168437	-0.0714032	-0.091742	0.165815	0.0589152
	Sample 328	-0.0322344	0.046361	0.399607	0.266184	0.240763	0.355322	0.111418	0.412697	0.200371	-0.118855	-0.0737601	0.159972	0.0646295
	Sample 329	-0.0666158	0.201806	0.454805	0.273076	0.0876655	0.305249	0.126695	0.318516	0.171232	-0.102086	-0.0349595	0.0490054	0.0513701
	Sample 330	-0.00395783	0.0255318	0.474978	0.171934	0.220482	0.215931	0.197216	0.282562	0.348474	-0.116938	-0.0350165	0.129124	0.0188448
	Sample 331	-0.0237925	0.0810871	0.526474	0.281292	0.274224	0.253577	0.154086	0.266325	0.253037	-0.133853	-0.0212139	0.150053	0.00933164
	Sample 332	0.0300069	0.130512	0.504613	0.280266	0.257898	0.37285	0.0727618	0.400819	0.196302	-0.0571701	-0.155938	0.213428	-0.00441116
	Sample 333	-0.0122258	0.157775	0.513935	0.272045	0.0461497	0.20808	0.088464	0.383506	0.222497	-0.0693792	-0.0636743	0.123802	-0.0180675
	Sample 334	-0.0344663	0.283129	0.595177	0.356308	0.0951656	0.2388	0.121246	0.330927	0.125633	-0.148098	-0.0615389	0.181941	0.01122
	Sample 335	0.014724	0.171477	0.525107	0.349413	0.0669751	0.293514	0.14605	0.288838	0.204839	-0.0222433	-0.0311948	0.0493221	0.0106718
	Sample 336	-0.0437803	0.0921674	0.484791	0.368101	0.310826	0.32229	0.010118	0.422358	0.182643	-0.0241143	-0.130825	0.124995	0.0318169
	Sample 337	0.00100898	0.0968453	0.461197	0.405906	0.175553	0.286488	-0.0173286	0.386015	0.180479	-0.0809954	-0.0207152	0.114714	-0.00457976
	Sample 338	-0.0395643	0.156757	0.500244	0.209543	0.155249	0.260815	0.13195	0.430172	0.158338	-0.0608874	-0.0695814	0.100312	-0.00627481
	Sample 339	-0.00835743	-0.0213993	0.442039	0.233705	0.241241	0.31336	0.163357	0.353234	0.188844	-0.0817854	-0.102415	0.147801	0.0476823
	Sample 340	-0.0202481	0.177067	0.538254	0.255658	0.212787	0.174788	0.123225	0.319066	0.299517	-0.200594	-0.0456049	0.227328	0.0819727
	Sample 341	-0.0536445	0.270316	0.54959	0.227507	0.00468916	0.188304	0.233823	0.303863	0.257935	-0.0989586	-0.0508211	0.135881	0.0829456
	Sample 342	-0.0418744	0.182812	0.475131	0.345021	0.169785	0.315022	0.149601	0.344013	0.172223	-0.091941	-0.120135	0.185248	0.0913372
	Sample 343	-0.0119881	0.0512295	0.443981	0.251677	0.17828	0.347441	0.178323	0.375155	0.142252	-0.0216108	-0.17612	0.147391	0.0233568
	Sample 344	-0.0474788	0.0587551	0.497397	0.232325	0.212996	0.263863	0.0055478	0.40323	0.261442	-0.12385	-0.12869	0.190838	0.0472347
	Sample 345	-0.0733053	0.177378	0.437905	0.328146	0.150614	0.341942	-0.0437912	0.423188	0.236318	-0.0795685	-0.119744	0.156719	0.0576295
	Sample 346	-0.0361407	0.0563687	0.46216	0.240218	0.190975	0.287784	0.0928051	0.389718	0.199545	-0.0134654	-0.134314	0.113159	-0.00810271
	Sample 347	-0.0762784	0.129432	0.505909	0.192954	0.329358	0.323656	0.0677096	0.37988	0.267625	-0.0130368	-0.247751	0.178833	0.0410068
	Sample 348	-0.0456464	0.165754	0.531277	0.24253	0.125546	0.287371	0.0202658	0.433173	0.200427	-0.0740164	-0.106038	0.105733	0.0259862
	Sample 349	-0.00807694	0.179193	0.431806	0.176628	0.15776	0.400232	0.134016	0.403253	0.163922	-0.124416	-0.0924191	0.156416	-0.00384225
	Sample 350	-0.0284298	0.135429	0.497498	0.296723	0.147062	0.263914	0.0906406	0.431294	0.189969	-0.065698	-0.0193893	0.0913907	0.0230882
	Sample 351	-0.0744715	0.0498527	0.522469	0.217587	0.161222	0.302574	0.181003	0.260132	0.267492	-0.0422831	-0.0664954	0.0595442	0.065898
	Sample 352	-0.0319924	0.0556297	0.531341	0.370313	0.171471	0.23376	0.118451	0.267987	0.15693	-0.0222932	-0.0985406	0.117919	-0.0431912
	Sample 353	-0.0306497	0.102701	0.523901	0.249588	0.262063	0.277366	0.0457022	0.407847	0.250158	-0.0937515	-0.015738	0.047154	0.0538894
	Sample 354	-0.0306185	0.191024	0.545975	0.398996	0.199453	0.254108	0.0644974	0.349631	0.198913	-0.122962	-0.0922433	0.225061	0.0513461
	Sample 355	-0.0260186	0.205894	0.607219	0.284953	0.052428	0.0307619	0.133063	0.337918	0.189261	-0.0181728	-0.164215	0.114763	0.0638926
	Sample 356	-0.0599046	0.0635805	0.495154	0.203849	0.154821	0.253513	0.155879	0.406583	0.201072	-0.0999642	-0.0301573	0.0974782	0.0514765
	Sample 357	-0.0133759	0.00238731	0.446855	0.289563	0.168178	0.290581	0.153071	0.376056	0.173987	-0.0480531	-0.0970502	0.132442	0.032854
	Sample 358	-0.0841288	0.143701	0.515249	0.238044	0.289038	0.272952	0.0561022	0.454508	0.288809	-0.0895597	-0.108752	0.18015	0.0567735
	Sample 359	-0.0386625	0.0671995	0.515891	0.185923	0.148589	0.28901	0.0603775	0.487353	0.221717	-0.0938493	-0.151696	0.20165	0.0588572
	Sample 360	-0.0565247	0.0219534	0.427211	0.327405	0.282377	0.305462	0.0101565	0.36779	0.253059	-0.106222	-0.0258767	0.0918807	0.0519475
	Sample 361	-0.0650595	0.0297987	0.583995	0.268872	0.232901	0.183598	0.121516	0.38873	0.189858	-0.0105539	-0.156817	0.117195	0.0450889
	Sample 362	-0.0414466	0.230895	0.618221	0.342158	-0.0406714	0.090598	0.113859	0.261412	0.255312	-0.08631	-0.0777691	0.108373	0.0699338
	Sample 363	-0.0187866	0.294067	0.50458	0.249767	0.0396335	0.29694	0.127748	0.348212	0.257301	-0.0199164	-0.15324	0.168884	0.0483219
	Sample 364	-0.032584	0.125075	0.414552	0.280287	0.24401	0.393102	0.102412	0.396937	0.179691	-0.058766	-0.0462598	0.0643785	0.0654181
	Sample 365	-0.0148171	0.227156	0.586019	0.237765	0.136754	0.184778	0.135169	0.396477	0.171734	-0.108221	0.0808112	-0.0524485	0.0386821
	Sample 366	0.0251897	0.181161	0.476656	0.347108	0.138642	0.319315	0.111719	0.33686	0.185146	-0.0198964	-0.0686195	0.0926187	0.0306101
	Sample 367	-0.0467772	0.198811	0.493279	0.218263	0.147297	0.315928	0.102456	0.299097	0.262663	-0.0155091	-0.163534	0.12194	0.00482821
	Sample 368	-0.0335049	0.168501	0.4183	0.255694	0.137148	0.383602	0.141381	0.324317	0.226335	-0.151363	0.104812	0.0322584	-0.0568637
	Sample 369	-0.000884088	0.0253475	0.515121	0.284422	0.266511	0.242049	0.0576484	0.379309	0.253711	-0.0828139	-0.0689847	0.112177	0.0542974
	Sample 370	-0.0052949	0.234704	0.540007	0.277024	0.0494322	0.235974	0.248629	0.242547	0.218509	-0.0423304	-0.147562	0.19938	0.0103749
	Sample 371	-0.0517499	0.156983	0.595193	0.353142	0.213984	0.154798	0.123671	0.303546	0.160037	-0.0292493	-0.104267	0.0620262	0.0718557
	Sample 372	-0.0429948	0.102372	0.533526	0.250265	0.191504	0.210776	0.161131	0.309224	0.254805	-0.0523233	0.0141034	0.0106212	0.012591
	Sample 373	-0.0529384	0.0580677	0.459357	0.215415	0.290923	0.340316	0.198885	0.299369	0.249806	0.0194314	-0.185773	0.207757	-0.0141684
	Sample 374	-0.105371	0.063467	0.527992	0.235537	0.224743	0.227325	0.0570851	0.335707	0.295195	-0.0673793	0.0329075	-0.0193987	-0.00394504
	Sample 375	-0.0318411	0.200713	0.537517	0.295577	0.202133	0.277495	0.149881	0.274456	0.216414	-0.150926	-0.0567387	0.179185	0.0377823
	Sample 376	-0.0284262	0.15171	0.503265	0.324454	0.148696	0.274983	-0.0458563	0.445474	0.156476	-0.0550083	-0.114733	0.141618	-0.0307314
	Sample 377	-0.026619	0.112965	0.492259	0.323222	0.260961	0.259731	-0.0609985	0.496049	0.170394	-0.16184	-0.0752051	0.170274	0.0826108
	Sample 378	0.0113144	0.198856	0.562473	0.229761	0.0950658	0.201983	0.136939	0.377559	0.13586	0.0033949	-0.196753	0.116868	0.00147288
	Sample 379	-0.055576	0.168566	0.485622	0.304351	0.057885	0.281816	0.23454	0.307937	0.194748	-0.155438	-0.1092	0.278603	0.0548165
	Sample 380	-0.0405425	0.130639	0.550187	0.144301	0.123598	0.218596	0.092819	0.435621	0.267321	-0.122557	-0.0834915	0.125937	0.0466175
	Sample 381	-0.0491238	0.233876	0.415656	0.276294	0.128895	0.342227	0.111277	0.359494	0.154884	-0.117498	-0.0792056	0.0994269	0.037807
	Sample 382	-0.0468542	0.040418	0.442378	0.285414	0.260029	0.271474	0.0580076	0.343623	0.242751	-0.0383485	-0.0329626	0.0743627	0.0553054
	Sample 383	-0.0667198	0.125452	0.615846	0.242601	0.127432	0.0939162	0.121194	0.352126	0.238128	-0.0745365	-0.069375	0.101016	0.0262925
	Sample 384	-0.02619	0.11868	0.542704	0.250656	0.265436	0.224336	0.100379	0.302704	0.309879	-0.108483	-0.0832651	0.145359	0.0385514
	Sample 385	-0.0173151	0.0331308	0.389543	0.241809	0.213962	0.395713	0.0258656	0.399619	0.298957	0.0145982	-0.161146	0.134188	0.0434756
	Sample 386	-0.0693979	0.110149	0.454329	0.244972	0.204838	0.403753	0.00271686	0.402595	0.260597	-0.150918	-0.106673	0.16363	0.114022
	Sample 387	-0.0396433	0.131349	0.439903	0.276439	0.148206	0.377676	0.116109	0.337847	0.168972	0.0416291	-0.177033	0.074468	0.0239243
	Sample 388	-0.0934822	0.136989	0.493915	0.180082	0.163905	0.279072	0.0981396	0.467218	0.158572	-0.0693336	-0.147815	0.149672	0.0865956
	Sample 389	-0.046962	-0.14607	0.525528	0.347408	0.372013	0.201425	0.0448937	0.439713	0.190791	-0.0526718	-0.0581978	0.12516	0.0603769
	Sample 390	-0.05558	0.156082	0.442648	0.203849	0.147653	0.351632	0.102424	0.399831	0.218431	-0.0239132	-0.157156	0.115447	0.0265879
	Sample 391	-0.0435063	0.06645	0.545297	0.279039	0.200433	0.205157	0.296935	0.275354	0.132964	-0.0715038	-0.0419932	0.0783043	0.0517438
	Sample 392	-0.0655267	0.0660602	0.511192	0.253824	0.191691	0.198357	0.16178	0.353615	0.214821	-0.0181506	-0.132759	0.0922686	0.0874818
	Sample 393	-0.0200423	0.0570344	0.476717	0.249092	0.317104	0.344029	0.128481	0.30081	0.24873	-0.163622	-0.0923324	0.232768	0.0179887
	Sample 394	0.0200731	0.141682	0.454775	0.299836	0.153794	0.331839	0.171587	0.268143	0.202964	-0.0853085	-0.0778164	0.116511	0.0242142
	Sample 395	-0.0623184	0.143573	0.471797	0.260852	0.133606	0.282064	0.0964566	0.371118	0.252447	-0.115179	-0.0231159	0.105463	0.0457962
	Sample 396	0.00229076	0.0637144	0.45076	0.200686	0.285077	0.363692	0.163762	0.342121	0.211495	-0.0279032	-0.139499	0.148193	0.00471035
	Sample 397	-0.0616726	0.0932853	0.526971	0.211522	0.21518	0.215717	0.000146932	0.47541	0.221009	-0.00486616	-0.179858	0.107696	0.0611615
	Sample 398	-0.0327085	0.164945	0.481285	0.244583	0.12212	0.359278	0.163482	0.322187	0.207029	-0.126725	-0.10616	0.19342	0.0175026
	Sample 399	0.016745	0.138745	0.491692	0.249085	0.229855	0.330232	0.118729	0.352371	0.234347	-0.0229334	-0.177287	0.202962	-0.0143869
	Sample 400	0.0178761	0.118725	0.566394	0.276787	0.247946	0.245261	0.0695582	0.331178	0.281543	-0.0709576	-0.123553	0.207475	-0.0432609
	Sample 401	-0.0303014	0.142508	0.527552	0.304089	0.248689	0.307807	0.0220754	0.385985	0.177214	-0.00452798	-0.131274	0.0906142	-0.00451211
	Sample 402	-0.00305253	0.256998	0.4136	0.35601	0.0998154	0.434218	0.072636	0.420942	0.178572	0.0114695	-0.121229	0.124574	0.0163504
	Sample 403	-0.0607859	0.0921496	0.523759	0.177915	0.20657	0.26226	0.0978953	0.420734	0.236532	-0.102128	-0.138857	0.201384	0.027745
	Sample 404	-0.0469448	0.23166	0.627438	0.273153	0.0907221	0.137779	0.0988758	0.370525	0.209746	-0.154043	0.0431094	0.0276937	0.0807635
	Sample 405	-0.0174143	0.116622	0.503929	0.222304	0.0968988	0.203167	0.122349	0.375484	0.243101	-0.0737825	-0.0732145	0.10409	0.0646389
	Sample 406	-0.0551421	0.147938	0.47166	0.242739	0.129845	0.30402	0.151801	0.320751	0.234138	-0.139069	-0.0758534	0.159022	0.0611309
	Sample 407	-0.0585787	0.0312284	0.593431	0.251075	0.23542	0.154003	0.151099	0.394234	0.191201	-0.174717	0.0537518	0.0990684	0.019599
	Sample 408	-0.0664174	0.128535	0.42041	0.35564	0.161789	0.304255	0.181099	0.304288	0.0963199	-0.0616474	-0.000426322	-0.0404102	0.0787286
	Sample 409	-0.0361691	0.0900777	0.640398	0.338377	0.213556	0.100523	0.156349	0.318433	0.138128	-0.137483	-0.098471	0.19647	0.10113
	Sample 410	-0.00882712	0.193271	0.525667	0.258788	0.104486	0.274062	0.0792421	0.294687	0.287654	-0.0680953	-0.125855	0.119256	0.0709089
	Sample 411	-0.0350706	0.111829	0.533475	0.32701	0.123541	0.253121	0.143471	0.334762	0.122412	-0.0839172	-0.0087518	0.0823512	-0.00265586
	Sample 412	-0.0242637	0.0869957	0.562744	0.227172	0.163023	0.166881	0.0567032	0.410054	0.227432	-0.159048	0.00204044	0.0919911	0.0759554
	Sample 413	-0.093156	0.0531896	0.588133	0.306687	0.319631	0.117539	0.0989544	0.32799	0.188934	-0.157977	-0.0113691	0.087141	0.0665092
	Sample 414	-0.0228086	0.106271	0.394518	0.323477	0.133229	0.354812	0.101551	0.380629	0.139779	-0.166408	-0.0264931	0.175709	-0.00873322
	Sample 415	-0.0463801	-0.00226837	0.612181	0.205194	0.238587	0.188557	0.0748207	0.463008	0.222821	-0.164678	-0.0674088	0.175052	0.0388845
	Sample 416	-0.0728146	0.240912	0.46835	0.351298	0.0291089	0.3059	0.123229	0.359375	0.120997	-0.103436	-0.0992866	0.180525	0.0748048
	Sample 417	-0.0623848	0.212394	0.463411	0.12712	0.182546	0.32629	0.1218	0.362026	0.252888	-0.0218787	-0.108303	0.0286205	0.0217448
	Sample 418	-0.0511377	0.179354	0.563251	0.204202	0.14207	0.223022	0.298978	0.262863	0.222372	-0.17827	-0.111017	0.258068	0.093993
	Sample 419	0.0251321	-0.0224198	0.46858	0.33126	0.340175	0.341799	0.0451257	0.352593	0.182026	-0.0943234	-0.0774943	0.14418	-0.050087
	Sample 420	0.0252031	0.234782	0.484087	0.282493	0.137011	0.312941	0.236026	0.320605	0.103148	-0.166104	-0.158311	0.287036	0.0703667
	Sample 421	-0.0788964	0.000671159	0.442937	0.230188	0.331814	0.261723	0.0947883	0.443534	0.17992	-0.152682	0.0301836	0.0398207	0.0570501
	Sample 422	0.000834183	0.0108541	0.537373	0.339698	0.192317	0.244242	0.0164612	0.41964	0.208164	-0.054427	-0.0370633	0.0950731	-0.0333887
	Sample 423	-0.0867419	0.252779	0.490564	0.279341	0.153722	0.316022	0.0823234	0.374824	0.225833	-0.0947679	-0.0716238	0.0811047	0.109338
	Sample 424	-0.111257	0.290695	0.514632	0.244678	0.0656471	0.237737	0.0684585	0.395304	0.20536	-0.149433	-0.00567175	0.0372038	0.0766076
	Sample 425	-0.0542748	0.169261	0.553722	0.310618	0.212876	0.273835	0.203428	0.28298	0.130345	-0.222722	-0.012844	0.173765	0.0361318
	Sample 426	-0.0253886	0.0840499	0.597312	0.353185	0.214062	0.127009	-0.0445215	0.42445	0.190977	-0.0844297	-0.0828407	0.106984	0.0318684
	Sample 427	-0.0810024	0.17229	0.493943	0.29922	0.159107	0.294419	0.112262	0.36611	0.195146	-0.16339	-0.0977508	0.187906	0.103775
	Sample 428	-0.010556	0.0686649	0.5034	0.351681	0.164173	0.235008	0.0288958	0.354916	0.186575	-0.0942564	-0.017006	0.0398137	0.0471842
	Sample 429	-0.117391	0.116387	0.51323	0.300051	0.247365	0.289984	0.128625	0.28265	0.213465	-0.0631662	-0.120889	0.102746	0.0671259
	Sample 430	-0.0199313	0.135566	0.494377	0.12973	0.186101	0.300793	0.124254	0.463387	0.240738	-0.0160535	-0.123564	0.116419	0.0551596
	Sample 431	-0.0517481	0.0482964	0.457736	0.19335	0.175845	0.303617	0.0472408	0.400539	0.295314	-0.0602811	-0.121946	0.125478	0.0212455
	Sample 432	-0.0466016	0.0915317	0.523386	0.315042	0.306649	0.287709	0.129318	0.271925	0.173461	-0.129859	-0.0270442	0.0471097	0.0756342
	Sample 433	-0.0239832	0.0612767	0.451316	0.155213	0.247325	0.370162	0.0965382	0.397368	0.272475	-0.176441	-0.0473708	0.149118	0.079212
	Sample 434	-0.0769341	0.154543	0.665935	0.327195	0.240227	0.140153	0.0667492	0.363146	0.27061	-0.0505224	-0.111247	0.133144	0.0832919
	Sample 435	-0.0838085	0.0968366	0.649595	0.321413	0.251932	0.184238	0.0400467	0.387079	0.187685	-0.0413637	-0.118522	0.11139	0.0476654
	Sample 436	-0.0184905	0.119031	0.612966	0.14892	0.207352	0.157626	0.135734	0.320045	0.322482	-0.163422	-0.0160145	0.131792	0.0713823
	Sample 437	0.105774	0.130038	0.483477	0.360545	0.194083	0.267963	0.117329	0.355353	0.114251	-0.0328187	-0.0376865	0.107624	-0.0751159
	Sample 438	-0.0596261	0.0316994	0.572181	0.157613	0.177026	0.0776397	0.000259655	0.569366	0.233157	-0.0423805	-0.138298	0.126509	0.0380489
	Sample 439	-0.0163674	0.116724	0.413878	0.244904	0.178581	0.321238	0.0805384	0.353598	0.285324	-0.0506026	-0.0368685	0.0879417	-0.0386843
	Sample 440	-0.0193408	0.171798	0.50625	0.2287	0.11312	0.278219	0.19034	0.271024	0.257672	-0.13349	-0.088683	0.149016	0.0625476
	Sample 441	-0.0110793	0.130051	0.596333	0.286877	0.205673	0.178025	0.189763	0.359174	0.163419	-0.14408	-0.010137	0.141074	-0.00553645
	Sample 442	0.0121658	0.092326	0.533368	0.339413	0.192171	0.244519	0.0420391	0.420056	0.102492	-0.0817345	-0.0670811	0.0680234	0.0582915
	Sample 443	-0.00896876	0.228343	0.506159	0.263598	0.178654	0.287538	0.0812689	0.380164	0.194951	-0.0983132	-0.066568	0.143223	-0.0165296
	Sample 444	-0.0530164	0.0531633	0.554619	0.323677	0.264106	0.289996	0.173183	0.255237	0.22568	-0.0953239	-0.106052	0.181277	0.0288931
	Sample 445	0.0199541	0.101891	0.534862	0.321472	0.227112	0.241326	0.130197	0.344719	0.150478	-0.105087	-0.0810907	0.204652	0.0159133
	Sample 446	-0.0708165	0.116791	0.498169	0.196492	0.268953	0.322041	0.115836	0.415863	0.235141	-0.0176758	-0.225829	0.129567	0.13419
	Sample 447	0.00364277	0.1229	0.566181	0.335617	0.185128	0.214815	0.0647976	0.351613	0.167439	-0.0812291	0.0303407	-0.018503	0.0291028
	Sample 448	-0.0447654	-0.118825	0.479557	0.22059	0.423614	0.343758	0.0267337	0.460226	0.210807	-0.00986357	-0.0499528	-0.0141386	0.0298225
	Sample 449	-0.0403815	0.0676584	0.420703	0.268365	0.22647	0.356661	0.16262	0.387206	0.191594	-0.036038	-0.125913	0.183295	0.0232374
	Sample 450	-0.0671854	0.22176	0.527609	0.186325	0.159327	0.268091	0.0563664	0.486316	0.175505	-0.184446	-0.0370998	0.0852537	0.125327
	Sample 451	-0.0538863	0.0751236	0.502803	0.246225	0.105441	0.155876	0.131042	0.332694	0.211671	-0.121411	0.0169962	0.073	0.0762856
	Sample 452	-0.121827	0.0650976	0.558331	0.285863	0.174328	0.23201	0.0487418	0.375102	0.234264	-0.117538	-0.0333552	0.0733625	0.0778066
	Sample 453	-0.0392391	0.029762	0.398054	0.233836	0.22511	0.392827	0.0934114	0.464206	0.157138	-0.0417037	-0.125484	0.145761	-0.000825957
	Sample 454	-0.0393941	0.114299	0.556458	0.364923	0.175031	0.199223	0.18305	0.290531	0.178082	-0.162038	0.0100671	0.158742	-0.0043
	Sample 455	-0.054888	0.0888646	0.533061	0.290076	0.278286	0.336729	0.149583	0.288883	0.239764	-0.12163	-0.126862	0.193132	0.0487018
	Sample 456	-0.0607657	0.244188	0.564523	0.191086	0.02585	0.244456	0.163797	0.422745	0.203713	-0.124147	-0.070591	0.176711	0.0394672
	Sample 457	-0.0649146	0.111301	0.538705	0.204538	0.16832	0.255543	-0.00703293	0.53137	0.201429	-0.0427483	-0.19323	0.117613	0.123255
	Sample 458	-0.0169486	0.0779989	0.496369	0.261684	0.182328	0.221031	0.163552	0.423777	0.141994	-0.219718	0.0139113	0.18802	0.055417
	Sample 459	-0.0964493	0.136726	0.447962	0.34299	0.171529	0.314735	0.0361351	0.398753	0.174549	-0.100177	-0.0924763	0.153187	0.0356565
	Sample 460	-0.0655493	0.0882037	0.520602	0.249346	0.182857	0.244434	0.0496859	0.483437	0.13416	-0.104424	-0.130679	0.142284	0.0957216
	Sample 461	-0.0522395	0.067937	0.477499	0.248797	0.125263	0.294497	0.0896586	0.399091	0.219215	-0.0689798	-0.152447	0.149883	0.0796793
	Sample 462	-0.012966	0.113892	0.604681	0.345172	0.219831	0.136578	0.00241628	0.461974	0.115592	-0.0374735	-0.0484194	0.0390083	0.0045089
	Sample 463	-0.0740106	0.0739063	0.520707	0.413462	0.276897	0.217477	-0.0451218	0.367596	0.282075	-0.183539	0.075331	0.128396	0.0388183
	Sample 464	-0.111485	0.126731	0.48318	0.263459	0.172803	0.3425	0.162967	0.304824	0.265222	-0.042142	-0.0794416	0.0632091	0.0792104
	Sample 465	0.0268437	0.0810301	0.476088	0.275282	0.199626	0.308233	0.0851806	0.379516	0.208254	-0.026352	-0.0984206	0.129795	0.0113308
	Sample 466	-0.0385931	0.173726	0.596956	0.236438	0.238745	0.19181	0.0613403	0.458931	0.152235	-0.0860427	-0.105469	0.0668539	0.109367
	Sample 467	-0.0219977	0.157833	0.482942	0.332953	0.117435	0.272287	0.209791	0.282018	0.201697	-0.116287	0.126038	-0.0118105	-0.016631
	Sample 468	0.00203676	0.206607	0.550684	0.231354	0.0387684	0.207402	-0.00772848	0.464199	0.250013	-0.0281733	-0.143384	0.157447	-0.0148017
	Sample 469	-0.0705195	0.0942486	0.664404	0.299829	0.243417	0.145588	0.0889257	0.318693	0.270775	-0.116425	-0.114413	0.180311	0.0678934
	Sample 470	-0.0868336	0.25185	0.54066	0.236279	0.04274	0.221917	0.216208	0.276816	0.222271	-0.0576178	-0.169475	0.150362	0.105728
	Sample 471	-0.0607183	0.081588	0.541897	0.303584	0.295515	0.267772	0.0386621	0.382293	0.183242	-0.0783659	0.000881535	-0.0245727	0.061839
	Sample 472	-0.0384957	0.0968771	0.557938	0.220342	0.167563	0.223952	0.0400149	0.511296	0.193338	-0.103885	-0.113985	0.179893	0.0753265
	Sample 473	0.0193381	0.143729	0.434173	0.179093	0.192514	0.350211	0.0803718	0.447508	0.252819	-0.0144646	-0.125518	0.155179	-0.0258877
	Sample 474	-0.0764499	0.0520277	0.570979	0.165355	0.2603	0.227179	0.0675574	0.505688	0.175037	-0.0240924	-0.202515	0.159636	0.0496659
	Sample 475	-0.031287	0.144728	0.535862	0.276142	0.0929907	0.221175	0.169069	0.379426	0.106127	-0.0995409	-0.143103	0.193382	0.0288395
	Sample 476	0.0666701	0.0863615	0.500271	0.272317	0.293919	0.281547	0.0710573	0.338751	0.229621	-0.0523467	-0.107812	0.147575	-0.0332258
	Sample 477	0.0293446	0.224439	0.451859	0.249293	0.137401	0.39267	-0.0410926	0.510543	0.214832	0.0561173	-0.220811	0.141638	0.00927612
	Sample 478	-0.0286873	0.132276	0.562388	0.32208	0.128287	0.276249	0.142875	0.375391	0.138583	-0.0710518	-0.108055	0.140252	0.0316371
	Sample 479	-0.0482751	0.0875396	0.474903	0.276097	0.104129	0.233218	0.150068	0.319539	0.178721	-0.178485	0.0601649	0.0156567	0.0596773
	Sample 480	-0.073557	0.168909	0.6911	0.172736	0.223302	0.064745	0.0491166	0.460935	0.314523	-0.0976601	-0.140216	0.182208	0.121809
	Sample 481	-0.0369433	0.0577185	0.455106	0.285902	0.242792	0.297934	0.146977	0.332423	0.213857	-0.108267	-0.0993283	0.206588	0.0535214
	Sample 482	-0.0292276	0.1436	0.480686	0.25363	0.163784	0.337128	0.094311	0.392873	0.188975	-0.190346	0.0211979	0.107883	0.0128464
	Sample 483	-0.0547041	0.140948	0.65104	0.178686	0.218398	0.131841	-0.00298652	0.425133	0.314308	-0.102218	-0.0894665	0.11606	0.046899
	Sample 484	-0.0182078	0.120422	0.601334	0.223037	0.231823	0.140303	0.0128807	0.402781	0.287192	-0.0632039	-0.066454	0.052797	0.051642
	Sample 485	-0.0302278	0.0987977	0.484301	0.360383	0.199367	0.343213	0.03383	0.36141	0.151718	-0.124303	-0.0159512	0.112632	-0.0133631
	Sample 486	-0.0104181	0.0980812	0.506155	0.256865	0.21879	0.274905	0.116121	0.392511	0.187973	-0.0900725	-0.0257187	0.0671978	0.0565398
	Sample 487	-0.00565567	0.151999	0.636292	0.322934	0.176624	0.172613	-0.00949939	0.447574	0.222992	-0.0818385	-0.0926277	0.144079	0.0480498
	Sample 488	-0.0327249	0.256042	0.47218	0.291862	0.165604	0.338861	0.17601	0.289087	0.1832	-0.133424	-0.134429	0.246214	0.0239933
	Sample 489	-0.0433428	0.0612177	0.517923	0.214372	0.14677	0.189529	0.160688	0.416396	0.168639	-0.105709	-0.0164065	0.0608058	0.0829841
	Sample 490	-0.00639192	0.0673733	0.396909	0.262155	0.161739	0.33958	0.132383	0.384822	0.167962	-0.0426244	-0.107749	0.124869	0.0261369
	Sample 491	-0.0407554	0.0841609	0.512692	0.286457	0.236463	0.271387	0.156891	0.325258	0.249037	-0.0950034	-0.107607	0.194249	0.0570197
	Sample 492	0.00665847	0.0672642	0.422549	0.234621	0.234423	0.388455	0.151549	0.358679	0.235604	-0.0821051	-0.0600492	0.136761	0.021285
	Sample 493	-0.0220904	0.156847	0.511077	0.199079	0.160293	0.259928	0.179376	0.338985	0.241595	-0.07908	-0.170997	0.213868	0.0279957
	Sample 494	-0.0526315	0.227831	0.534231	0.371541	0.184521	0.211012	-0.0448519	0.415815	0.216349	-0.0673494	-0.0745257	0.0964232	0.0359806
	Sample 495	0.0068667	0.0595542	0.552501	0.278693	0.272202	0.232005	0.103151	0.322635	0.227518	-0.115995	0.00139786	0.107339	-0.0541812
	Sample 496	-0.0508467	0.0447235	0.47438	0.268696	0.306123	0.263043	0.103853	0.366514	0.204666	-0.110453	-0.0806335	0.152276	0.0233078
	Sample 497	0.0440105	0.112165	0.555654	0.221878	0.139526	0.19469	0.115789	0.339527	0.291483	-0.0487426	-0.139349	0.188383	0.0212706
	Sample 498	-0.0835565	0.174388	0.4817	0.239584	0.178289	0.325919	0.128445	0.378881	0.131757	-0.122882	-0.110304	0.114741	0.137418
	Sample 499	-0.0460223	0.107939	0.558594	0.224262	0.142691	0.154642	0.167587	0.431889	0.176457	-0.12823	-0.0380801	0.133266	0.0714541
	Sample 500	-0.0370925	0.0676821	0.481118	0.233712	0.245931	0.323387	0.0774596	0.388115	0.245606	-0.0817567	-0.126126	0.150276	0.052615
	Sample 501	-0.0231504	0.11513	0.509356	0.29242	0.0657128	0.226776	0.16034	0.345022	0.167684	-0.130174	-0.0288678	0.157698	0.0325293
	Sample 502	-0.0537464	0.0581529	0.622731	0.32005	0.194695	0.159514	0.0413478	0.412649	0.202186	-0.0742798	-0.115431	0.178278	0.027779
	Sample 503	0.017831	0.029068	0.512039	0.186912	0.196325	0.260227	0.141379	0.355091	0.240987	-0.0265571	-0.177249	0.153383	0.035563
	Sample 504	0.0265083	0.0533869	0.501288	0.18652	0.210398	0.301295	0.121005	0.36857	0.296343	-0.0992209	-0.0997146	0.192514	-0.0128305
	Sample 505	-0.0669109	0.0808977	0.443994	0.254066	0.227926	0.284901	0.0303677	0.457701	0.243746	-0.0617298	-0.176639	0.234344	0.0266123
	Sample 506	0.0221803	0.0682635	0.448063	0.248364	0.163055	0.266065	0.176386	0.367425	0.138632	-0.0408241	-0.107141	0.123613	0.0445952
	Sample 507	-0.0686543	0.168542	0.575536	0.188792	0.184697	0.254254	0.12647	0.335592	0.308927	0.014195	-0.135576	0.0682919	0.037005
	Sample 508	-0.0437505	0.138371	0.514395	0.308153	0.238401	0.310108	0.00258738	0.45341	0.198106	-0.062396	-0.0873459	0.138253	0.0036351
	Sample 509	0.0123676	0.124405	0.578679	0.211983	0.255367	0.218144	0.118412	0.356007	0.255049	-0.106261	-0.0204493	0.0723766	-0.00284596
	Sample 510	-0.0675973	0.191018	0.509109	0.192182	0.111845	0.261705	0.187485	0.32523	0.193275	-0.053769	-0.148942	0.113154	0.0793352
	Sample 511	0.0219309	0.155256	0.515525	0.318711	0.161539	0.30625	0.145644	0.367744	0.154393	-0.124874	-0.0382868	0.158474	-0.00865793
	Sample 512	-0.0494105	0.118451	0.430952	0.136918	0.203142	0.333321	0.0847976	0.382666	0.304964	-0.0621891	-0.114549	0.0799394	0.0819061
	Sample 513	-0.00403919	0.214282	0.415191	0.340825	0.0813307	0.281562	0.0853197	0.309501	0.263511	-0.0671946	-0.0847966	0.120622	0.0834042
	Sample 514	-0.0645185	0.0984334	0.465522	0.224191	0.255628	0.354767	0.0163678	0.386308	0.296634	-0.131011	-0.0878458	0.13672	0.0590028
	Sample 515	-0.0459442	0.136789	0.457121	0.351617	0.286939	0.417263	0.0494357	0.394681	0.0942059	0.00924468	-0.0994695	-0.00999148	0.0626783
	Sample 516	-0.0229308	0.172572	0.478192	0.272994	0.1206	0.272552	0.0932781	0.37841	0.198173	-0.0317862	-0.116576	0.108943	0.0208312
	Sample 517	-0.0643507	0.125323	0.523156	0.271689	0.167393	0.305322	0.0891453	0.436478	0.18293	-0.0499067	-0.137746	0.147037	0.0603967
	Sample 518	-0.0107176	0.10937	0.517763	0.313466	0.140832	0.299755	0.0562511	0.37401	0.198885	-0.0618379	-0.0916409	0.0740367	0.062166
	Sample 519	-0.0163491	0.260599	0.49305	0.397089	0.113852	0.311567	0.107056	0.314208	0.125725	-0.135142	-0.108398	0.240225	0.034103
	Sample 520	-0.078321	0.0898621	0.604105	0.423429	0.184961	0.189605	-0.00722435	0.373849	0.191528	-0.12889	-0.00796778	0.1314	0.0269147
	Sample 521	0.0275057	0.057106	0.538956	0.310409	0.270217	0.244794	0.00523342	0.372689	0.244493	-0.0941082	-0.0206929	0.15658	-0.0910165
	Sample 522	-0.0285715	0.18293	0.498152	0.234092	0.147425	0.241466	0.0381862	0.434065	0.230505	-0.0553073	-0.163669	0.181752	0.0721156
	Sample 523	-0.0412662	0.0412536	0.431374	0.188779	0.292275	0.349182	0.186804	0.34093	0.189251	-0.0721545	-0.175227	0.167768	0.0494994
	Sample 524	-0.0225591	0.18124	0.554438	0.191634	0.213848	0.256562	0.185369	0.378764	0.193967	-0.053942	-0.125168	0.153289	0.0212381
	Sample 525	-0.101535	0.0711508	0.490989	0.180269	0.251004	0.307289	0.0913309	0.309699	0.295504	-0.047207	-0.138501	0.0484783	0.0997641
	Sample 526	-0.0436817	0.220605	0.549827	0.243206	0.109079	0.229033	0.076394	0.42597	0.226766	-0.0631125	-0.143647	0.155571	0.0486962
	Sample 527	-0.0356313	0.178461	0.476417	0.29928	0.171978	0.33336	0.0774254	0.321653	0.232825	-0.151518	-0.0821458	0.160588	0.0375077
	Sample 528	-0.0373744	0.216421	0.559491	0.354915	0.0926408	0.229064	0.0747927	0.377656	0.130566	-0.134509	-0.089096	0.168059	0.0901185
	Sample 529	-0.0088503	0.021078	0.377149	0.302695	0.352364	0.396074	0.0604566	0.391827	0.1982	-0.0743954	-0.0867535	0.136693	0.00698457
	Sample 530	-0.0526523	0.163654	0.636179	0.297701	0.15486	0.148659	0.070546	0.368609	0.222633	-0.0822163	-0.0883078	0.153313	0.0139375
	Sample 531	-0.00803772	0.0147798	0.524271	0.215465	0.282103	0.257843	0.0528722	0.357237	0.256916	0.0310788	-0.190038	0.0900855	0.0217512
	Sample 532	-0.0409661	0.0705886	0.544954	0.145153	0.157713	0.201381	0.196908	0.389524	0.241311	-0.1234	-0.00659422	0.0738482	0.0522593
	Sample 533	0.0084445	0.0912618	0.498081	0.408847	0.243144	0.291042	0.0257768	0.348999	0.178836	-0.0913572	0.0100822	0.135839	-0.088599
	Sample 534	-0.0135429	0.0509751	0.4724	0.206617	0.358134	0.315072	0.122118	0.315499	0.305365	-0.15056	-0.0734217	0.189619	0.0435129
	Sample 535	-0.085343	0.240645	0.545323	0.358837	0.0723738	0.213339	0.0970476	0.428319	0.0895958	-0.195736	-0.0367929	0.168839	0.103539
	Sample 536	-0.0429547	0.165861	0.5637	0.251646	0.196002	0.245219	0.158741	0.373484	0.171883	-0.0773596	-0.0186046	0.0655615	0.00476069
	Sample 537	-0.0482662	0.150177	0.689088	0.283812	0.18973	0.0960277	0.0613288	0.382306	0.154228	-0.125855	-0.0629332	0.115358	0.0255952
	Sample 538	-0.102217	0.101926	0.457437	0.247522	0.155052	0.325811	-0.017569	0.476656	0.237649	-0.0485328	-0.215165	0.181449	0.0880253
	Sample 539	-0.0517553	0.142757	0.473957	0.316011	0.128943	0.26843	0.130555	0.247082	0.236264	-0.136725	-0.0137803	0.0752033	0.0563323
	Sample 540	-0.069511	0.0327897	0.545211	0.291249	0.271227	0.271512	0.116817	0.379054	0.184738	-0.0641869	-0.163861	0.173936	0.0436264
	Sample 541	-0.0842363	0.262736	0.522822	0.227679	0.0932328	0.326869	0.0308867	0.448502	0.189538	-0.00146926	-0.136433	0.0276286	0.0890667
	Sample 542	-0.0554885	0.111859	0.410839	0.305814	0.177689	0.363297	0.0815152	0.390131	0.150469	0.0327058	-0.190175	0.0956003	0.0264959
	Sample 543	0.00888935	0.0450213	0.530728	0.281688	0.251498	0.285109	0.136916	0.395315	0.228871	-0.062553	-0.0809374	0.184299	-0.000270455
	Sample 544	-0.0552862	0.0862181	0.503572	0.246546	0.214984	0.289264	0.0729377	0.422474	0.136834	-0.106205	-0.0882804	0.11559	0.0339512
	Sample 545	-0.00496687	0.193481	0.527717	0.24835	0.180415	0.293968	0.0286954	0.420949	0.279933	-0.0865394	-0.0774005	0.21025	0.00646296
	Sample 546	-0.046733	0.210771	0.48682	0.315922	0.158711	0.31778	0.0458615	0.423333	0.142626	-0.0286711	-0.110951	0.112622	0.0146389
	Sample 547	-0.0955184	0.0827612	0.51266	0.184087	0.281968	0.244001	0.0472377	0.384806	0.289967	-0.0998382	-0.190894	0.149975	0.150869
	Sample 548	-0.0532656	0.122002	0.543845	0.265433	0.174818	0.190958	0.161389	0.397678	0.13753	-0.128512	-0.0597379	0.184989	0.0291731
	Sample 549	-0.0387836	0.181698	0.556667	0.323505	0.134146	0.214817	0.038292	0.375289	0.228787	-0.0227809	-0.0880868	0.115116	0.00413718
	Sample 550	-0.0454644	0.137055	0.545094	0.256308	0.193888	0.243582	0.0353945	0.395198	0.236477	-0.0477778	-0.162421	0.144086	0.0508428
	Sample 551	-0.0451639	0.102201	0.442457	0.319448	0.227381	0.32468	0.157033	0.271072	0.220201	-0.0607226	-0.0250261	0.0276714	0.0323529
	Sample 552	-0.056358	0.262899	0.612351	0.337017	0.0118358	0.167895	0.141849	0.308772	0.215184	-0.175245	0.0389602	0.0908867	0.0480825
	Sample 553	-0.048464	0.0718947	0.602819	0.337398	0.173499	0.145412	-0.0462433	0.395678	0.269168	-0.0690359	-0.0780659	0.0890538	0.0704766
	Sample 554	-0.0778182	0.188335	0.501663	0.239341	0.141564	0.232006	0.081181	0.432328	0.202352	-0.0863489	-0.145046	0.150944	0.114971
	Sample 555	-0.0919521	0.118071	0.527697	0.145434	0.231268	0.244125	0.033147	0.46013	0.246949	-0.0317194	-0.206056	0.140966	0.055199
	Sample 556	-0.0291557	0.237119	0.564622	0.319454	0.0519234	0.236033	0.171166	0.342378	0.188962	-0.104335	-0.0514279	0.209474	-0.00571583
	Sample 557	-0.0658456	0.169598	0.453589	0.27936	0.165474	0.355471	0.139123	0.361123	0.219174	-0.0748406	-0.0640256	0.105867	0.0856093
	Sample 558	-0.0808121	0.0806386	0.568079	0.232355	0.246612	0.230599	0.105748	0.342917	0.300397	-0.123315	-0.129556	0.208717	0.0451353
	Sample 559	-0.0422012	0.0748831	0.45227	0.268173	0.191622	0.278055	0.00246231	0.375854	0.267376	-0.0785585	-0.0858913	0.11191	0.0353996
	Sample 560	-0.0285808	0.047279	0.504502	0.344313	0.292622	0.336168	-0.00220614	0.402438	0.198052	-0.0612259	-0.0899757	0.109473	0.0158939
	Sample 561	-0.02216	0.211332	0.434775	0.27464	0.114468	0.345934	0.26354	0.273654	0.229626	-0.0930007	-0.0815712	0.207527	0.0223758
	Sample 562	-0.0661992	0.0833729	0.525553	0.196343	0.197853	0.290116	0.0930004	0.485367	0.211358	-0.18623	-0.0911332	0.232246	0.0669869
	Sample 563	-0.0963392	0.0854642	0.390466	0.229591	0.233157	0.361749	0.0460797	0.424075	0.255696	-0.051615	-0.097376	0.0772371	0.095655
	Sample 564	-0.057402	0.145776	0.622541	0.331229	0.237495	0.218448	0.118989	0.298271	0.178717	-0.0373794	-0.15378	0.139681	0.030272
	Sample 565	0.00171875	-0.0343819	0.52008	0.315831	0.248274	0.26706	0.224068	0.326206	0.171421	-0.0014887	-0.122389	0.165781	-0.00196441
	Sample 566	-0.070974	0.0284097	0.585322	0.291225	0.313942	0.183475	0.0282957	0.46252	0.141145	-0.0776941	-0.0741071	0.0627262	0.0848509
	Sample 567	-0.0279651	0.00354491	0.444897	0.288754	0.304407	0.305308	0.109954	0.323744	0.189119	-0.0408079	-0.0388565	0.0162094	0.0294296
	Sample 568	0.0207605	0.225247	0.595754	0.441695	0.182286	0.255672	0.0832747	0.277763	0.18773	-0.0239437	-0.0920791	0.133355	-0.0134329
	Sample 569	-0.0386936	0.200191	0.55406	0.219185	0.139102	0.235936	0.162745	0.374329	0.216014	-0.133924	-0.0383851	0.121237	0.0645079
	Sample 570	-0.0531295	0.0715637	0.412459	0.24932	0.27652	0.402481	0.149472	0.276837	0.277656	-0.0853106	-0.129316	0.17687	0.0142926
	Sample 571	-0.134436	0.0850003	0.529346	0.285518	0.255112	0.235422	0.155489	0.339884	0.182522	-0.109049	0.0348899	-0.0142622	0.0711154
	Sample 572	-0.0862659	0.0992272	0.502713	0.232302	0.26769	0.266491	0.0857582	0.386527	0.264417	-0.0337013	-0.176351	0.164991	0.0589737
	Sample 573	0.0115832	0.0504718	0.470925	0.259899	0.268382	0.283355	0.0541904	0.38194	0.242529	-0.160124	0.0150868	0.0905333	0.0414001
	Sample 574	-0.0215121	0.18747	0.496637	0.27931	0.0523217	0.292447	0.144953	0.276368	0.227637	-0.134792	0.0601632	-0.0069873	0.0206016
	Sample 575	-0.0739253	0.115311	0.461184	0.168771	0.11704	0.239309	0.180205	0.353466	0.224174	-0.152774	-0.0965413	0.165648	0.123171
	Sample 576	-0.0350082	0.164509	0.576223	0.310802	0.14677	0.243664	0.0841022	0.315276	0.252567	-0.119241	-0.0456323	0.124111	0.0420294
	Sample 577	-0.0570372	0.162461	0.58955	0.35959	0.208995	0.235227	0.00383314	0.425606	0.114593	-0.18342	-0.155079	0.27078	0.0787852
	Sample 578	-0.0480413	0.170981	0.48665	0.310458	0.197627	0.34566	0.0434718	0.326493	0.182738	-0.0322162	-0.137515	0.0863279	0.0453075
	Sample 579	-0.00317655	0.102518	0.53741	0.209489	0.231884	0.297156	0.143878	0.376516	0.210595	-0.0955129	-0.0722212	0.124845	0.0201965
	Sample 580	-0.090382	0.0697118	0.483227	0.307686	0.21671	0.268135	0.107325	0.40892	0.123592	-0.170667	-0.0449622	0.169793	0.0264995
	Sample 581	-0.0583961	0.144897	0.522405	0.21885	0.190064	0.255582	0.151643	0.438623	0.166452	-0.119695	-0.0630523	0.15612	0.0273695
	Sample 582	0.0147153	-0.000478486	0.497329	0.328303	0.305898	0.252915	0.0504631	0.329255	0.200696	-0.0113874	-0.138152	0.15037	-0.0503269
	Sample 583	-0.02879	0.207436	0.513878	0.426213	0.192986	0.324264	0.0742577	0.318366	0.132829	-0.216119	0.0876291	0.0830889	0.0327307
	Sample 584	-0.0597883	0.00763689	0.424675	0.335077	0.271086	0.351707	0.0612294	0.418881	0.165899	-0.0558021	-0.0372244	0.0854666	0.0305229
	Sample 585	-0.0186133	0.119298	0.661011	0.344516	0.2481	0.166623	0.161175	0.321484	0.145902	0.00270662	-0.134812	0.099024	0.0325318
	Sample 586	0.0213291	0.148043	0.679611	0.301871	0.220332	0.14369	0.167675	0.31146	0.223015	-0.0784093	-0.0321908	0.152744	-0.0493002
	Sample 587	-0.0898823	0.112398	0.557916	0.358584	0.156051	0.183886	0.158846	0.28973	0.164724	-0.0978679	0.0101012	0.0817142	0.0086507
	Sample 588	-0.0789347	0.129549	0.549156	0.214057	0.074378	0.237551	0.0740937	0.414401	0.236305	-0.183354	-0.0665016	0.163596	0.068949
	Sample 589	0.00721286	0.138497	0.470305	0.198262	0.188608	0.359439	0.166334	0.304871	0.257089	-0.0779029	-0.143613	0.166366	0.0714296
	Sample 590	-0.00400904	0.156673	0.547294	0.295101	0.129372	0.236548	0.0417012	0.371859	0.200409	-0.0699223	-0.0904992	0.113957	0.0107618
	Sample 591	0.0435979	0.120859	0.498176	0.30667	0.187798	0.253856	0.0697795	0.329105	0.228217	-0.155964	-0.00566381	0.143539	-0.0277546
	Sample 592	0.0130118	0.0590432	0.47175	0.252651	0.187044	0.271166	0.0845036	0.433609	0.188563	-0.0157697	-0.158197	0.137781	0.030694
	Sample 593	0.0451163	0.0817003	0.56136	0.300224	0.158859	0.212956	0.113753	0.323707	0.195729	-0.0899744	0.0224178	0.0168526	-0.0175151
	Sample 594	-0.0321317	0.0933964	0.498288	0.251223	0.243549	0.339027	0.0458524	0.437593	0.209867	-0.134977	-0.0793813	0.187041	0.0271797
	Sample 595	-0.0519227	0.248408	0.463699	0.186682	-0.0161797	0.329982	0.070634	0.546822	0.147215	-0.141101	-0.128032	0.212316	0.0812985
	Sample 596	-0.0510572	0.170667	0.536711	0.264784	0.112019	0.172826	0.23583	0.24972	0.206615	-0.0121061	-0.112399	0.0971373	-0.0200068
	Sample 597	-0.0583424	0.356874	0.51126	0.253163	-0.0572749	0.258324	0.139052	0.346542	0.193482	-0.114806	-0.010682	0.0719112	0.0531114
	Sample 598	0.0046605	0.0961135	0.501493	0.168256	0.236088	0.244698	0.110071	0.384937	0.283146	-0.053611	-0.106509	0.112586	0.0399271
	Sample 599	-0.0351508	0.110823	0.584113	0.256283	0.200263	0.199268	0.0586086	0.341184	0.29166	-0.0946152	-0.0502828	0.0909566	0.0545975
	Sample 600	-0.0464228	0.15452	0.606064	0.344815	0.181019	0.186747	0.0657442	0.346395	0.258069	-0.111306	-0.0127283	0.105672	0.0477343
	Sample 601	0.0143518	0.104242	0.503343	0.245045	0.090551	0.128202	0.137466	0.440429	0.18012	-0.134645	0.123503	-0.0146554	-0.0386701
	Sample 602	0.00470409	0.00371478	0.433323	0.258363	0.215506	0.250923	0.0217955	0.435632	0.224751	-0.0527021	-0.117271	0.114321	0.00981091
	Sample 603	-0.0140598	-0.0456996	0.529194	0.218412	0.227978	0.214267	0.110515	0.405325	0.181906	-0.0573968	-0.109396	0.113307	-0.0453891
	Sample 604	-0.0282073	0.0865645	0.448926	0.237321	0.118688	0.204336	0.191403	0.371861	0.131819	-0.0422429	-0.0127408	0.0196192	0.0577977
	Sample 605	-0.064841	0.0956603	0.554381	0.20659	0.231317	0.296395	0.14882	0.35788	0.237344	-0.0548322	-0.0450792	0.0311296	0.0538473
	Sample 606	-0.030328	0.128024	0.496629	0.227756	0.246207	0.323303	0.0841541	0.458891	0.218096	-0.0503141	-0.198191	0.257595	-0.00745522
	Sample 607	-0.0386192	0.145255	0.446381	0.366119	0.261947	0.329418	-0.0220739	0.480959	0.137285	-0.183469	-0.0792796	0.219149	0.051402
	Sample 608	-0.0726887	0.231305	0.524463	0.274274	0.0134707	0.22268	0.113134	0.322799	0.183672	-0.0442873	-0.17279	0.124823	0.102295
	Sample 609	-0.0412685	0.16417	0.400057	0.126498	0.0912831	0.399603	0.0700619	0.474973	0.244372	0.0346903	-0.249997	0.175226	-0.00287828
	Sample 610	-0.0120929	0.103536	0.45438	0.222293	0.169735	0.309067	0.0951298	0.336596	0.279492	-0.0701307	-0.127988	0.140398	0.036298
	Sample 611	-0.051093	0.0733527	0.552027	0.266667	0.2134	0.207464	0.0736861	0.312617	0.259058	-0.0364302	-0.145507	0.123998	0.0492681
	Sample 612	-0.0915345	0.00190694	0.527365	0.181352	0.274352	0.242052	0.140517	0.341966	0.269773	-0.0539938	-0.151371	0.146888	0.0552305
	Sample 613	-0.0549017	0.143137	0.563751	0.265079	0.0993639	0.272433	0.10551	0.415219	0.147865	-0.00292518	-0.0413624	-0.0152199	0.044977
	Sample 614	0.00023268	0.11403	0.494313	0.274047	0.149968	0.283732	0.0724969	0.374401	0.204879	-0.109518	0.023974	0.0495732	-0.0145605
	Sample 615	0.00443609	0.0450528	0.623731	0.218414	0.192126	0.207438	0.145422	0.34245	0.242767	-0.0465484	-0.182387	0.195714	0.0342774
	Sample 616	-0.063055	0.0641884	0.588898	0.361229	0.288026	0.171632	0.0885441	0.289854	0.225325	-0.0186419	-0.0858764	0.0408167	0.0685885
	Sample 617	-0.0672192	0.144721	0.556935	0.236069	0.095531	0.237959	0.223114	0.298941	0.189321	-0.140373	-0.121219	0.191788	0.0788832
	Sample 618	0.0669635	0.300535	0.542757	0.298686	-0.0694543	0.218092	0.257829	0.311594	0.109816	-0.0860468	0.00808611	0.075699	0.0244412
	Sample 619	-0.0757483	0.0349601	0.613709	0.2822	0.285921	0.23402	0.085096	0.399418	0.0916201	-0.0319225	-0.0611246	-0.00856381	0.0464329
	Sample 620	0.00868523	0.138616	0.611795	0.0867138	0.0668872	0.213719	0.21095	0.309551	0.359046	0.0124555	-0.185489	0.186413	-0.011787
	Sample 621	0.00928674	0.125105	0.52256	0.313955	0.131823	0.207105	0.182075	0.311455	0.153608	-0.0550427	-0.029302	0.0935577	-0.0327178
	Sample 622	0.0178221	0.0752697	0.497295	0.376437	0.279595	0.250017	0.0120625	0.433106	0.148687	-0.0850573	-0.0186744	0.116268	-0.0236689
	Sample 623	0.0218042	0.126947	0.563474	0.282881	0.195399	0.261201	0.0763235	0.344923	0.227482	-0.0505795	-0.0660615	0.108146	-0.000895218
	Sample 624	0.0363927	0.0479901	0.555304	0.2256	0.211119	0.213072	0.126582	0.358338	0.215632	-0.120344	-0.025792	0.0913009	0.0144492
	Sample 625	-0.0118872	0.0184533	0.531286	0.128725	0.18146	0.250245	0.202281	0.328939	0.252599	-0.038692	-0.181596	0.168356	0.0335886
	Sample 626	-0.0188117	0.0519103	0.467784	0.293144	0.163633	0.243315	0.0705741	0.373168	0.15576	-0.125587	-0.0677137	0.143157	0.0200973
	Sample 627	-0.0506393	0.158983	0.524438	0.398962	0.132817	0.287406	-0.000963756	0.491113	0.0802163	-0.0476665	-0.0759913	0.0965697	0.0670995
	Sample 628	-0.0648356	0.139801	0.502871	0.274202	0.122693	0.29256	0.248643	0.283019	0.204477	-0.064086	-0.11447	0.189971	0.00107805
	Sample 629	-0.0238794	0.117698	0.480501	0.275677	0.212875	0.270435	0.0533854	0.371207	0.26045	-0.100915	-0.143261	0.206754	0.0657023
	Sample 630	0.0174851	0.114902	0.600652	0.39781	0.12258	0.159318	0.121609	0.243902	0.199233	-0.0860184	-0.00959764	0.0695641	0.0123502
	Sample 631	-0.0415737	0.103852	0.623909	0.273548	0.102987	0.113	0.14168	0.376949	0.197919	-0.0865712	-0.0610116	0.156629	-0.00595246
	Sample 632	0.035516	0.147307	0.415287	0.431368	0.129716	0.33743	-0.0358506	0.391134	0.17109	-0.0612567	-0.0322553	0.136799	-0.040181
	Sample 633	-0.00578105	0.156706	0.496241	0.315615	0.208366	0.315413	0.120437	0.291588	0.216575	-0.0693791	-0.0999939	0.142389	0.0281799
	Sample 634	-0.0263393	0.0767747	0.427319	0.342029	0.205805	0.368441	0.0327109	0.37993	0.176483	-0.136146	-0.0649347	0.130846	0.0944791
	Sample 635	-0.0265467	0.178128	0.532231	0.375051	0.0515954	0.239211	0.0946648	0.313039	0.195976	-0.0816298	-0.0821243	0.155818	0.00954106
	Sample 636	0.00843396	0.106169	0.501132	0.228782	0.262694	0.288507	0.0827672	0.410456	0.233088	-0.0519143	-0.101607	0.14301	0.00536387
	Sample 637	-0.0808905	0.172549	0.52424	0.247748	0.161944	0.287838	0.119773	0.374033	0.238358	-0.191504	-0.055592	0.199077	0.0555096
	Sample 638	0.016751	0.206864	0.507146	0.233314	0.057363	0.26599	0.224562	0.283253	0.227343	-0.00462188	-0.117641	0.136723	0.0235611
	Sample 639	-0.0433691	0.111759	0.465738	0.394997	0.136358	0.320085	0.088028	0.34858	0.114193	0.00183746	-0.00826414	-0.0414709	0.0424503
	Sample 640	-0.0238636	0.149518	0.52046	0.317855	-0.00355908	0.191176	0.114434	0.337145	0.241318	-0.0371779	-0.0548447	0.0686688	0.0367267
	Sample 641	-0.00711248	0.0156888	0.631095	0.286827	0.335527	0.180736	0.120344	0.304726	0.248154	-0.158383	-0.105548	0.238683	0.00616131
	Sample 642	0.0244614	0.0507011	0.492962	0.299358	0.254899	0.278705	0.0853917	0.380402	0.191757	-0.111973	-0.0661887	0.190879	-0.0830208
	Sample 643	-0.0588516	0.225094	0.500613	0.368395	0.176826	0.236963	0.0414388	0.355889	0.246259	-0.153811	0.0188896	0.109139	0.0428535
	Sample 644	-0.0309081	0.279654	0.571282	0.211928	0.138041	0.26754	0.216381	0.267507	0.268688	-0.0602601	-0.0344336	0.0576263	0.054052
	Sample 645	0.0100143	0.110798	0.56679	0.362133	0.214875	0.1968	0.0618098	0.353728	0.220402	-0.044346	-0.0848656	0.162729	-0.00248127
	Sample 646	-0.0787175	0.170939	0.432669	0.298346	0.172801	0.276663	0.0671372	0.408776	0.224438	-0.111075	-0.0434453	0.137752	0.0407064
	Sample 647	-0.0215788	0.0723944	0.518727	0.283874	0.312879	0.325106	0.0322073	0.461112	0.204467	-0.0967968	-0.111395	0.221455	0.00896559
	Sample 648	-0.0237725	0.0247621	0.428757	0.289261	0.270028	0.303832	-0.013013	0.494182	0.194902	-0.109754	-0.110613	0.193128	0.0319169
	Sample 649	-0.0498011	0.239405	0.453562	0.352535	0.101169	0.331657	0.129976	0.346939	0.145925	-0.14832	-0.047071	0.163369	0.0446286
	Sample 650	-0.0425152	0.142415	0.506706	0.142544	0.188919	0.302061	0.0832158	0.360637	0.328089	-0.100698	-0.150364	0.200501	-0.00334208
	Sample 651	-0.0465221	0.0422662	0.422015	0.349108	0.217433	0.413026	0.109254	0.289345	0.170786	-0.057719	-0.0651626	0.104533	-0.0147315
	Sample 652	-0.00704673	0.0607728	0.443452	0.231409	0.287808	0.351639	0.152077	0.269372	0.282219	-0.0797171	-0.0971762	0.137669	0.0181826
	Sample 653	-0.0459902	0.115021	0.451218	0.333794	0.208339	0.3184	0.0403526	0.383314	0.185391	-0.164563	-0.114452	0.244043	0.0185475
	Sample 654	-0.0263168	0.0964483	0.439403	0.394566	0.250456	0.305639	0.0186394	0.391224	0.134753	-0.0974589	-0.0758447	0.143761	0.0176263
	Sample 655	-0.0749009	-0.149694	0.474402	0.200063	0.399139	0.272191	0.0698576	0.482236	0.239567	-0.0262591	-0.0542601	0.0375252	0.0629973
	Sample 656	0.0346695	0.126018	0.461195	0.340827	0.223219	0.335392	0.10856	0.303185	0.245829	-0.134584	-0.0437861	0.19356	0.00304156
	Sample 657	-0.0485864	0.0790208	0.452856	0.250307	0.219086	0.310375	0.168972	0.34895	0.253906	-0.0484138	-0.0721545	0.0985279	0.0645365
	Sample 658	-0.0502851	0.135121	0.488037	0.185894	0.189473	0.304163	0.138077	0.317475	0.266186	-0.00339971	-0.208217	0.136538	0.0453488
	Sample 659	-0.0322928	0.0437663	0.502618	0.371705	0.230506	0.230309	0.136891	0.311309	0.140486	-0.00163965	-0.111225	0.0983277	-0.0126937
	Sample 660	-0.0922534	0.124509	0.590709	0.306029	0.0881825	0.13337	0.105949	0.326517	0.180438	-0.0691803	-0.10882	0.120531	0.0487103
	Sample 661	-0.0301612	-0.0535429	0.419962	0.280916	0.399712	0.378239	0.0344542	0.414811	0.209178	-0.0736022	-0.0931999	0.117994	0.0426955
	Sample 662	-0.0664844	0.104885	0.636787	0.239973	0.258393	0.121378	0.131669	0.320921	0.27106	-0.0701077	-0.128148	0.123146	0.049669
	Sample 663	-0.0232475	0.0614806	0.455291	0.208017	0.378654	0.350388	0.085703	0.461696	0.182372	-0.0571136	-0.0726511	0.0634391	0.0581345
	Sample 664	-0.0574784	0.105511	0.434514	0.376281	0.218019	0.377479	0.0311693	0.392717	0.105903	-0.0113964	-0.0865117	-0.0025887	0.102744
	Sample 665	-0.01733	0.0828959	0.504167	0.406211	0.231776	0.242364	0.113707	0.33502	0.174963	-0.0470922	-0.108512	0.174759	0.0195999
	Sample 666	-0.0408464	0.210141	0.470991	0.254504	0.113673	0.310766	0.0866702	0.343511	0.254998	-0.10517	-0.190138	0.230695	0.103765
	Sample 667	-0.0191717	0.198285	0.534378	0.27544	0.107935	0.218547	0.133284	0.318255	0.22366	-0.14266	-0.132177	0.202585	0.0861291
	Sample 668	-0.0342694	0.215541	0.454044	0.249181	0.217849	0.359908	0.232324	0.296959	0.141144	-0.091223	-0.08919	0.124838	0.0378119
	Sample 669	-0.102111	0.170222	0.602119	0.233286	0.0783483	0.182224	0.0942889	0.387975	0.286255	-0.140504	-0.0664981	0.140233	0.101505
	Sample 670	-0.00988925	0.212796	0.521987	0.268264	0.204079	0.2765	-0.0142096	0.509495	0.222581	-0.107218	-0.139363	0.221925	0.0582297
	Sample 671	-0.0548249	0.115347	0.524801	0.270388	0.252871	0.277313	0.0678575	0.339377	0.244609	0.00426392	-0.157573	0.0912837	0.0219221
	Sample 672	0.0297819	0.120205	0.491165	0.227992	0.262352	0.302195	0.0484749	0.350325	0.285436	-0.121085	-0.0509695	0.0939052	0.0526663
	Sample 673	-0.0890373	-0.0251396	0.621503	0.23702	0.256922	0.174106	-0.0480833	0.43778	0.236834	-0.162359	-0.0822483	0.157726	0.0519507
	Sample 674	-0.0265187	0.101578	0.567449	0.320903	0.165723	0.24863	0.0117942	0.430741	0.166182	-0.0858146	-0.0809821	0.13178	-0.0193111
	Sample 675	-0.0337765	0.101289	0.535594	0.330362	0.184299	0.143852	0.0673117	0.413792	0.159845	-0.0970453	-0.025791	0.118312	0.0167641
	Sample 676	0.0508189	0.0506164	0.484421	0.340146	0.248187	0.310877	0.0771018	0.337632	0.2164	-0.0101184	-0.0513326	0.0824658	-0.016389
	Sample 677	-0.00768263	0.0957861	0.476525	0.310167	0.214583	0.298403	0.062324	0.362688	0.228692	-0.150341	-0.0578427	0.167402	0.00792309
	Sample 678	-0.0640397	0.160507	0.460937	0.150777	0.232225	0.327281	0.00770321	0.446504	0.272555	-0.0460132	-0.156362	0.138658	0.0367991
	Sample 679	-0.0585133	0.184456	0.561875	0.3528	0.192184	0.281026	0.0110293	0.469327	0.124526	-0.0281472	-0.0399404	3.77788e-05	0.0739642
	Sample 680	-0.0455504	0.0271494	0.554574	0.207754	0.306827	0.215952	0.130925	0.340884	0.22585	-0.105946	-0.0809884	0.109248	0.0209131
	Sample 681	-0.00406839	0.0742044	0.498732	0.298334	0.0842407	0.25482	0.0902524	0.384338	0.168937	0.0160494	-0.21156	0.191367	-0.026367
	Sample 682	-0.0458725	0.069859	0.5537	0.219656	0.275386	0.19699	0.0461718	0.461351	0.219072	-0.151874	-0.0829255	0.175776	0.0662653
	Sample 683	-0.0528603	0.189339	0.532178	0.144962	0.132875	0.255998	0.155461	0.356708	0.296445	-0.0370346	-0.154235	0.208678	-0.00343979
	Sample 684	-0.0153993	0.111253	0.53381	0.304974	0.156492	0.254567	0.0322379	0.402267	0.245253	-0.117062	-0.0793259	0.20849	0.0109678
	Sample 685	-0.0501031	0.069342	0.527048	0.267836	0.226158	0.223908	0.0620661	0.389181	0.230886	-0.139144	-0.0588463	0.150364	0.0598309
	Sample 686	-0.0207837	0.0581825	0.62411	0.311315	0.324946	0.206042	0.113313	0.345639	0.175634	-0.185499	0.102042	0.0190991	0.0198669
	Sample 687	-0.0349495	0.105449	0.42384	0.277641	0.199238	0.357122	0.0357519	0.402037	0.261025	-0.0458188	-0.129762	0.15889	0.00707792
	Sample 688	-0.0677884	0.114722	0.518909	0.260223	0.103854	0.258997	0.134833	0.359593	0.146957	0.000609143	-0.130958	0.0545065	0.0217231
	Sample 689	-0.0190758	0.18524	0.512517	0.24826	0.167599	0.288694	0.138947	0.322276	0.148801	-0.090643	-0.0940003	0.11928	-0.00210765
	Sample 690	-0.0971993	-0.014788	0.528002	0.301161	0.301096	0.214057	0.134611	0.329637	0.207301	-0.149011	-0.0265046	0.137566	0.0481791
	Sample 691	-0.107553	0.11242	0.473542	0.173717	0.213968	0.323211	0.199932	0.347687	0.241332	-0.0136934	-0.0601172	0.0212894	0.0637588
	Sample 692	-0.0534181	0.106512	0.507147	0.357505	0.185318	0.251554	0.0595432	0.408874	0.143006	-0.106983	0.0228318	0.0793246	-0.0323514
	Sample 693	-0.0225806	0.0602603	0.62169	0.292446	0.264501	0.194889	0.109309	0.320196	0.295263	-0.16975	-0.0059899	0.198854	-0.00943911
	Sample 694	-0.0553779	0.00575812	0.551064	0.386666	0.270262	0.190594	0.00103207	0.342442	0.150941	-0.0428122	-0.137267	0.107454	0.027534
	Sample 695	-0.0640017	0.0783303	0.650027	0.291269	0.26899	0.156041	0.0687531	0.38457	0.214477	-0.14119	-0.0543252	0.111788	0.0843592
	Sample 696	-0.0338277	-0.0116475	0.513868	0.176056	0.256959	0.236417	0.125539	0.385411	0.246557	-0.0983215	-0.109088	0.18479	0.0440421
	Sample 697	-0.0263436	0.132012	0.553634	0.222973	0.212786	0.242133	0.177886	0.290708	0.272061	-0.105628	0.0695496	-0.0265915	0.017705
	Sample 698	0.0355459	0.194046	0.510404	0.32846	0.193166	0.286736	-0.0654016	0.537718	0.15874	-0.0605622	-0.060045	0.147297	-0.00253733
	Sample 699	0.00445502	0.124277	0.519289	0.378024	0.186537	0.281867	0.0455797	0.397082	0.18588	-0.168063	-0.0457865	0.230087	0.0395119
	Sample 700	-0.118388	0.121318	0.507111	0.346021	0.158842	0.28758	0.253609	0.296102	0.104691	-0.236793	-0.0470907	0.280981	0.0317065
	Sample 701	0.0115796	0.0765583	0.524085	0.361856	0.194543	0.280962	0.0877889	0.321503	0.154985	-0.032478	-0.0712948	0.0684032	-0.00488439
	Sample 702	-0.0247638	0.129304	0.443631	0.136057	0.18488	0.367225	0.201857	0.413273	0.140197	-0.00163143	-0.208456	0.165995	0.0275443
	Sample 703	-0.055419	0.140422	0.561181	0.23214	0.188622	0.193566	0.0451205	0.338177	0.293951	-0.0968449	-0.0990544	0.143452	0.0319464
	Sample 704	-0.115737	0.0775037	0.587991	0.27065	0.149091	0.133335	0.0280154	0.371774	0.265189	-0.173907	0.0446685	-0.0117769	0.0820392
	Sample 705	-0.0654458	0.150171	0.34533	0.269588	0.143654	0.443368	0.120436	0.391541	0.175637	-0.106135	-0.102783	0.160109	0.0553641
	Sample 706	0.0172744	0.168598	0.54929	0.328079	0.141266	0.229963	0.145335	0.319022	0.205231	-0.121914	-0.0406509	0.179534	0.0332394
	Sample 707	-0.0286662	0.0992113	0.454981	0.258954	0.0899872	0.253816	0.107645	0.313778	0.237581	-0.0296832	-0.108516	0.0525588	0.0590452
	Sample 708	0.0100747	0.219873	0.448233	0.365176	0.103981	0.32729	0.142221	0.318508	0.170486	-0.00991754	-0.0759712	0.142477	-0.00661522
	Sample 709	-0.0964193	0.0921967	0.490952	0.230781	0.207982	0.27346	0.129995	0.459944	0.118451	-0.224759	-0.0439585	0.203816	0.0730184
	Sample 710	0.00805986	0.195325	0.457404	0.332685	0.131673	0.306496	0.0983501	0.367811	0.175998	-0.0222916	-0.0932671	0.0920349	0.0575948
	Sample 711	-0.0267051	0.183689	0.552472	0.351999	0.152196	0.178561	0.0977137	0.315218	0.166318	-0.175189	0.00132152	0.131353	-0.0338702
	Sample 712	0.00802696	0.242871	0.541003	0.326879	0.148983	0.234818	0.145644	0.263603	0.240522	-0.148467	-0.0214946	0.175653	0.000315845
	Sample 713	0.0656371	0.216678	0.394473	0.244987	0.177133	0.378808	0.0687842	0.439823	0.19382	-0.0668034	-0.114625	0.177931	0.0197334
	Sample 714	0.0546617	0.177528	0.535944	0.272476	0.252492	0.280182	0.11446	0.362365	0.116852	-0.173287	-0.0558417	0.170192	0.0308874
	Sample 715	-0.0941505	0.0421355	0.487775	0.227292	0.343618	0.30892	0.0758958	0.350681	0.230649	-0.0255772	-0.176828	0.0860676	0.0601688
	Sample 716	-0.0493365	0.112448	0.439435	0.346049	0.190287	0.389253	0.109205	0.39688	0.144519	-0.149203	-0.0360547	0.175422	0.0393835
	Sample 717	-0.0234482	0.170931	0.585975	0.351558	0.193015	0.194522	0.122966	0.257944	0.179319	-0.0942306	-0.0241772	0.0375023	0.054694
	Sample 718	-0.0166896	0.123081	0.403961	0.316632	0.137082	0.354205	0.0999929	0.3083	0.2249	-0.153716	-0.106092	0.205398	0.0907235
	Sample 719	-0.0501061	0.0508647	0.568997	0.267054	0.273266	0.209784	0.139121	0.279999	0.196996	-0.148022	-0.086904	0.159268	0.0508077
	Sample 720	-0.0188428	0.104083	0.441222	0.217428	0.149201	0.253826	0.147372	0.373095	0.262985	-0.0871674	-0.0702981	0.129375	0.0320429
	Sample 721	0.0135503	0.134119	0.416895	0.284065	0.141256	0.368411	0.0341414	0.346957	0.244293	0.00850893	-0.18892	0.106755	0.0627592
	Sample 722	-0.0782954	0.181772	0.621872	0.316891	0.101334	0.0640068	0.116394	0.347043	0.2404	-0.152569	0.0590804	2.96478e-05	0.102456
	Sample 723	-0.0545609	0.224533	0.517786	0.321543	0.0552118	0.167657	0.132686	0.380865	0.171699	-0.188784	0.0841106	0.0825178	0.0124138
	Sample 724	-0.0492937	0.0840114	0.436796	0.20601	0.170617	0.315624	0.12556	0.422642	0.182127	-0.15821	-0.0805403	0.171391	0.0915118
	Sample 725	-0.0917473	0.197662	0.568826	0.30424	0.137148	0.190778	0.0549544	0.428007	0.156642	-0.072462	-0.0795137	0.12221	0.0238152
	Sample 726	-0.0604242	0.173117	0.43693	0.195102	0.177176	0.361832	0.143741	0.365889	0.252887	-0.128526	-0.162409	0.237795	0.0691491
	Sample 727	-0.0215973	0.222815	0.471982	0.335401	0.165762	0.344745	0.079807	0.398954	0.144498	-0.150588	-0.0503118	0.162413	0.0573707
	Sample 728	-0.0587916	-0.0628737	0.53994	0.167053	0.364805	0.272389	0.143664	0.346539	0.30796	-0.105247	0.00968169	0.00218124	0.117534
	Sample 729	-0.0377366	0.102387	0.548341	0.320328	0.126244	0.254508	-0.0378417	0.420488	0.234019	0.0383359	-0.0700105	0.021283	-0.028374
	Sample 730	-0.0271173	0.105682	0.524002	0.315291	0.183319	0.284319	0.0979538	0.384214	0.219625	-0.190406	-0.0189657	0.212879	0.0101165
	Sample 731	-0.0381572	0.0651237	0.447449	0.308277	0.194141	0.296965	0.120657	0.382087	0.168075	-0.0935441	-0.0493449	0.152417	0.0294919
	Sample 732	-0.0567628	0.208085	0.532267	0.398331	0.0240845	0.218038	0.0359316	0.26975	0.277544	-0.181978	0.0781192	0.0533136	0.062491
	Sample 733	-0.0644923	0.236851	0.533824	0.385866	0.0575446	0.216989	0.109423	0.347858	0.131729	-0.056694	-0.118701	0.116918	0.0598153
	Sample 734	-0.100015	0.150407	0.51962	0.224523	0.142757	0.308831	0.127221	0.286263	0.218028	-0.141741	-0.107707	0.162499	0.0536838
	Sample 735	-0.0199927	0.113633	0.565974	0.196889	0.160906	0.26129	0.185386	0.290143	0.239943	-0.0720376	-0.00206701	0.00220604	0.0210771
	Sample 736	-0.0328648	0.0813439	0.503307	0.394265	0.21021	0.2386	0.0935789	0.29689	0.15201	-0.129891	-0.0377159	0.131338	0.0256286
	Sample 737	-0.0185926	0.11458	0.546341	0.373101	0.147897	0.203498	0.180263	0.251487	0.207642	-0.173349	0.0270062	0.141709	-0.001934
	Sample 738	-0.0182448	0.148115	0.504173	0.218491	0.105351	0.267531	0.0437	0.425727	0.187588	-0.0688438	-0.158044	0.156868	0.0352428
	Sample 739	0.00650049	0.169874	0.483687	0.24677	0.201016	0.303934	0.156986	0.238438	0.289101	-0.0422936	-0.158077	0.187235	0.0310964
	Sample 740	-0.0133517	0.0593081	0.418096	0.344635	0.172706	0.31221	0.0616974	0.411607	0.196835	-0.12843	-0.0437938	0.197469	0.0198396
	Sample 741	-0.0379626	0.102073	0.588835	0.406311	0.26257	0.221516	-0.0525772	0.391722	0.176505	-0.195013	-0.0330449	0.176282	0.0756658
	Sample 742	-0.0684697	0.0411495	0.431147	0.203079	0.193861	0.401623	0.145178	0.336603	0.241452	-0.0926364	-0.166243	0.223082	0.0415004
	Sample 743	-0.129215	0.148294	0.537483	0.333152	0.224707	0.264411	0.0153818	0.396023	0.22735	-0.0983864	-0.117232	0.132027	0.0949019
	Sample 744	-0.0678556	0.265755	0.592709	0.20632	0.0480845	0.179032	0.134972	0.427574	0.165608	-0.102292	-0.102287	0.142482	0.0492417
	Sample 745	-0.0626993	0.0915675	0.559719	0.255279	0.247079	0.201382	0.0487588	0.463022	0.207779	-0.0973275	-0.145654	0.215674	0.0802419
	Sample 746	-0.0397174	0.197074	0.541464	0.289861	0.210859	0.251991	0.0745798	0.446977	0.0967164	-0.0508276	-0.170326	0.156607	0.0361653
	Sample 747	-0.0188487	0.0994732	0.470762	0.128057	0.250516	0.286222	0.0676181	0.45305	0.263852	-0.180045	-0.082484	0.228842	0.00554574
	Sample 748	-0.013235	0.0522947	0.495873	0.292634	0.267943	0.299046	0.0841519	0.37271	0.196609	-0.0486572	-0.13635	0.151555	0.0334486
	Sample 749	-0.0783438	0.17201	0.39568	0.261491	0.224313	0.441612	0.133813	0.437583	0.108131	-0.069437	-0.0718468	0.06099	0.0835748
	Sample 750	-0.0952126	0.159349	0.472688	0.258988	0.0725669	0.28647	0.0689533	0.352054	0.228063	-0.149431	-0.0960519	0.173459	0.0391283
	Sample 751	-0.0298361	0.0737819	0.471696	0.246901	0.27335	0.377521	0.0999278	0.370306	0.252126	-0.0582224	-0.103899	0.173585	-0.00419057
	Sample 752	0.0214267	0.053346	0.477879	0.328816	0.258116	0.268405	0.0600951	0.370502	0.198542	-0.131896	-0.0775941	0.224144	-0.0174887
	Sample 753	-0.022841	0.0192882	0.414058	0.249766	0.232451	0.24333	0.190192	0.271372	0.251311	-0.00975518	-0.058818	0.0285479	0.0563269
	Sample 754	0.0328653	0.132501	0.534721	0.345625	0.164085	0.259548	0.0704272	0.355524	0.229284	-0.0314724	-0.0279705	0.078251	-0.00505338
	Sample 755	-0.0342017	0.158653	0.54747	0.261428	0.231321	0.288848	0.0538475	0.383291	0.214325	-0.0162803	-0.169076	0.11257	0.0617198
	Sample 756	-0.0233555	0.0681666	0.473934	0.252291	0.191238	0.322135	0.00057378	0.352369	0.310629	-0.0622662	-0.187061	0.189064	0.0389702
	Sample 757	-0.0826441	0.12854	0.650157	0.219371	0.221931	0.146691	0.0937513	0.435384	0.228599	-0.26569	0.15645	0.0549755	0.0419591
	Sample 758	-0.0104506	0.159263	0.365665	0.230031	0.142082	0.45527	0.0590399	0.42537	0.216379	-0.122416	-0.0914329	0.156048	0.0354103
	Sample 759	-0.00241868	0.130037	0.413731	0.247356	0.198258	0.361615	0.0612249	0.388545	0.241394	-0.0953662	-0.103618	0.158179	0.0416593
	Sample 760	-0.0433823	0.070857	0.435362	0.282747	0.15728	0.251044	0.166999	0.262202	0.236609	-0.059332	-0.159979	0.200975	-0.0104978
	Sample 761	-0.062257	0.122897	0.527199	0.333129	0.229551	0.292966	0.0378975	0.384713	0.220003	-0.0835022	-0.0925603	0.1499	0.0458451
	Sample 762	-0.0765018	0.167411	0.554366	0.24146	0.115748	0.166083	0.109725	0.41121	0.197705	-0.110886	-0.0833432	0.116674	0.0673958
	Sample 763	-0.0172007	0.131266	0.49814	0.250404	0.206354	0.276554	0.167646	0.310347	0.194854	-0.0010229	-0.104475	0.110939	-0.0735364
	Sample 764	-0.0508206	0.109237	0.406702	0.368573	0.238754	0.417585	0.0250987	0.335749	0.195082	-0.105963	-0.137803	0.180216	0.0430109
	Sample 765	-0.0239284	0.14539	0.559067	0.396859	0.126911	0.194204	0.074496	0.308625	0.170527	-0.0303299	-0.145239	0.132405	0.0596794
	Sample 766	-0.0572292	0.114973	0.529259	0.350542	0.168242	0.227778	0.0684329	0.370595	0.156495	-0.12872	0.0642789	0.0152711	0.00104238
	Sample 767	-0.0713746	0.117381	0.591341	0.254789	0.281662	0.245672	0.13977	0.370035	0.201977	-0.105237	-0.0929304	0.153018	0.0619565
	Sample 768	-0.0202405	0.208939	0.56413	0.276206	0.196497	0.265469	0.0413074	0.37793	0.218575	-0.155561	-0.141715	0.221466	0.0892245
	Sample 769	0.024662	0.0627657	0.50638	0.284106	0.292306	0.31624	0.154022	0.281452	0.204268	-0.087791	0.00794802	0.0640902	-0.031477
	Sample 770	-0.0329276	0.208543	0.415188	0.328244	0.216582	0.368576	0.0117287	0.369657	0.248634	-0.0972487	-0.0971914	0.142997	0.0472099
	Sample 771	0.00439511	0.151575	0.577421	0.406418	0.161131	0.210838	0.064291	0.344879	0.196478	-0.0691957	-0.0897953	0.198579	-0.0178007
	Sample 772	-0.0659013	0.269621	0.497293	0.304511	0.0664234	0.311935	0.131367	0.342488	0.217051	-0.115849	-0.113824	0.207993	0.0479733
	Sample 773	-0.118493	-0.0423344	0.593861	0.259702	0.184059	0.0538457	0.189549	0.309453	0.190095	-0.131144	0.00443718	0.0860775	0.0131154
	Sample 774	-0.0553313	0.130858	0.524255	0.33619	0.314316	0.314846	0.156352	0.325401	0.170819	-0.122023	-0.0956427	0.207506	0.0335335
	Sample 775	-0.0645968	0.144085	0.497791	0.279933	0.196932	0.235519	0.0890894	0.409669	0.226709	-0.076337	-0.0994647	0.135779	0.0819311
	Sample 776	-0.0662972	0.121318	0.624721	0.292288	0.23568	0.159071	-0.0200569	0.408846	0.273002	-0.0100354	-0.146876	0.116318	0.0403428
	Sample 777	-0.0232235	-0.0998028	0.470458	0.244044	0.442579	0.325423	-0.0263874	0.502718	0.24887	-0.111121	-0.130909	0.214888	0.0541372
	Sample 778	-0.0877984	0.106187	0.57656	0.168226	0.150143	0.231997	0.106543	0.396282	0.226232	-0.0791772	-0.127391	0.127015	0.0677263
	Sample 779	-0.0777897	0.044768	0.435585	0.1418	0.241816	0.334553	0.0190292	0.499532	0.263276	-0.0855599	-0.211905	0.240908	0.0607168
	Sample 780	-0.0270231	0.0655731	0.471906	0.321396	0.201469	0.304778	0.0655891	0.343561	0.266049	-0.0310247	-0.0897105	0.130358	0.0259373
	Sample 781	-0.0430655	0.184981	0.556241	0.292564	0.134644	0.21858	0.0667982	0.384037	0.225592	-0.0630121	-0.148155	0.146323	0.109912
	Sample 782	-0.0385006	0.0897757	0.455919	0.225018	0.237446	0.309009	-0.009472	0.488838	0.221916	-0.0462737	-0.176153	0.189568	0.0200918
	Sample 783	-0.0473502	0.187846	0.415	0.239403	0.107679	0.314731	0.10589	0.393824	0.217382	-0.0441932	-0.128435	0.141133	0.0505406
	Sample 784	-0.0840013	0.0944108	0.555554	0.218427	0.266397	0.235294	0.0490385	0.396244	0.202398	-0.155811	0.0659828	-0.0480972	0.0555631
	Sample 785	0.0585346	0.155204	0.533632	0.375324	0.195103	0.252373	-0.000161902	0.386146	0.182974	-0.0931243	-0.122502	0.207188	0.0108188
	Sample 786	0.0079764	0.0342996	0.435282	0.214946	0.192787	0.247327	0.0780613	0.456823	0.160612	-0.073854	-0.0763995	0.0970676	0.0120795
	Sample 787	-0.0250229	0.11369	0.426153	0.273544	0.229694	0.353339	0.0689777	0.357451	0.260323	-0.0586059	-0.100406	0.184124	-0.0240218
	Sample 788	-0.0411843	-0.027391	0.361387	0.192447	0.246303	0.35219	0.086511	0.386328	0.3034	-0.0837795	-0.0895613	0.153406	0.0624956
	Sample 789	-0.0603603	0.162043	0.494478	0.299586	0.236881	0.335933	-0.0220655	0.437861	0.218708	-0.176216	-0.0800094	0.16893	0.0719133
	Sample 790	-0.0194323	0.277009	0.534466	0.267063	0.0886887	0.257553	0.150118	0.354392	0.17004	-0.0948738	-0.114122	0.161235	0.0594416
	Sample 791	-0.0192484	0.102506	0.434756	0.199257	0.271898	0.381691	-0.0229946	0.539609	0.199103	-0.115086	-0.105478	0.155432	0.0805116
	Sample 792	-0.0265582	0.0794239	0.498213	0.270442	0.245639	0.269559	0.173912	0.349634	0.177857	-0.130168	-0.0205463	0.132824	0.00580253
	Sample 793	0.00176556	0.0976975	0.452393	0.247188	0.285058	0.359859	0.0595788	0.38651	0.286192	-0.0564393	-0.161859	0.203148	0.015774
	Sample 794	-0.0363878	0.131316	0.550982	0.25103	0.217935	0.277589	0.161717	0.323769	0.193442	-0.0266859	-0.12885	0.0654063	0.0719432
	Sample 795	-0.0257551	0.192219	0.508473	0.289673	0.144537	0.317278	0.247658	0.230118	0.230227	-0.0756212	-0.0684102	0.142216	0.0278047
	Sample 796	-0.046926	0.174593	0.517348	0.216234	0.062062	0.214035	0.0966564	0.424734	0.234026	-0.0512407	-0.146533	0.17014	0.0349883
	Sample 797	-0.0753631	-0.00113651	0.507227	0.331162	0.333475	0.258341	0.1406	0.261008	0.238217	-0.108803	-0.0273714	0.0916424	0.0225354
	Sample 798	-0.0343114	0.10457	0.479787	0.347125	0.228909	0.28821	0.0940394	0.334191	0.182043	-0.053562	-0.0712768	0.114321	-0.0208416
	Sample 799	-0.025509	0.0746058	0.451312	0.256855	0.255721	0.30473	-0.0130959	0.454062	0.270306	-0.123358	-0.0252382	0.143073	-0.0269277
	Sample 800	-0.033794	0.118397	0.428972	0.167328	0.198948	0.394866	0.151899	0.368773	0.223307	-0.0379712	-0.186842	0.207339	-0.0179214
	Sample 801	-0.0153646	0.0601627	0.423799	0.269087	0.350382	0.427546	0.161631	0.341707	0.176468	-0.14077	-0.163836	0.241834	0.0822912
	Sample 802	0.00491148	0.17375	0.499587	0.296952	0.146496	0.347992	0.150485	0.345071	0.146609	-0.0384629	-0.163421	0.185969	0.00338386
	Sample 803	-0.0491667	0.116819	0.569312	0.260452	0.228579	0.237754	0.049657	0.443707	0.187791	-0.0298676	-0.111961	0.0811372	0.064957
	Sample 804	-0.0556469	0.089714	0.491811	0.202086	0.187389	0.246627	0.0202893	0.457101	0.239235	-0.0867403	-0.127016	0.14449	0.0444558
	Sample 805	-0.0554562	0.0253175	0.590391	0.238615	0.177019	0.144908	0.000804272	0.515683	0.183547	-0.0917907	-0.076604	0.188139	-0.0247569
	Sample 806	-0.000537632	0.0616281	0.484941	0.177354	0.270033	0.28504	0.1995	0.323749	0.226527	-0.0580425	-0.12117	0.138611	0.00538016
	Sample 807	0.0331917	0.165836	0.478096	0.264376	0.152905	0.371997	0.20087	0.29856	0.208244	0.00199788	-0.187098	0.175239	0.0166329
	Sample 808	-0.0430223	0.126482	0.468475	0.35028	0.196477	0.299124	0.118179	0.340457	0.20964	-0.0827689	-0.0749439	0.144272	0.0868041
	Sample 809	-0.0504219	0.212188	0.517568	0.257383	0.172547	0.278075	0.0860133	0.379239	0.216602	-0.084873	-0.144288	0.199223	0.0541056
	Sample 810	-0.0747714	0.0983103	0.561558	0.209185	0.268251	0.207077	0.162222	0.413275	0.176705	-0.149881	-0.0522363	0.137255	0.0501708
	Sample 811	0.0175648	0.157842	0.505188	0.424887	0.155222	0.309181	0.144288	0.310575	0.114389	-0.130304	-0.0736164	0.212509	0.0266079
	Sample 812	-0.0290352	0.0342249	0.563946	0.209072	0.283997	0.250862	0.122136	0.361599	0.177294	-0.060548	-0.108095	0.0684123	0.0530388
	Sample 813	0.00866831	0.0488526	0.609251	0.378169	0.265511	0.178294	0.0980916	0.312472	0.185983	-0.0916906	0.0304603	0.0527175	-0.0218047
	Sample 814	-0.0410444	0.168855	0.57667	0.356129	0.153874	0.235646	0.062343	0.362161	0.221404	-0.147763	-0.0668931	0.210124	0.0486759
	Sample 815	0.0229643	-0.0359648	0.456804	0.321153	0.373483	0.395911	0.0376404	0.425701	0.185542	0.0566038	-0.168569	0.112966	-0.0305806
	Sample 816	-0.0172145	0.134919	0.466128	0.268105	0.222057	0.354767	0.0969517	0.366226	0.194205	-0.0895792	0.00123422	0.0271721	0.0107133
	Sample 817	-0.0614503	0.132079	0.557518	0.28679	0.199289	0.126867	0.00962074	0.451992	0.159339	-0.11349	0.00263426	0.0569679	0.0443233
	Sample 818	-0.0758111	0.15849	0.581465	0.289116	0.176972	0.207054	0.202554	0.29019	0.171821	-0.0897602	-0.068218	0.0987794	0.0304262
	Sample 819	0.0040586	0.103542	0.460397	0.284782	0.17399	0.318682	0.0698763	0.316329	0.24421	-0.0333086	-0.110858	0.0932973	0.0388246
	Sample 820	0.0205035	0.106343	0.508657	0.318074	0.23658	0.262286	0.082033	0.304891	0.24339	0.0100388	-0.125729	0.151788	-0.0524719
	Sample 821	0.0011281	0.102993	0.523912	0.366861	0.147319	0.231676	0.090772	0.321446	0.182492	-0.0650269	-0.0601392	0.101021	0.0297486
	Sample 822	-0.0192383	0.0889582	0.511873	0.341054	0.228758	0.25104	0.0407879	0.38636	0.196056	-0.110777	-0.0555788	0.183092	-0.0149336
	Sample 823	0.0137427	-0.0148524	0.614116	0.329556	0.174384	0.0814503	0.105372	0.341196	0.222731	-0.160341	0.107716	0.0195738	0.0105766
	Sample 824	-0.00880313	0.194837	0.516337	0.184725	0.0896236	0.284417	0.13245	0.429655	0.229777	-0.153313	0.00676901	0.15019	-0.0171587
	Sample 825	0.0469701	0.120516	0.476129	0.348386	0.2666	0.362121	0.0886278	0.275182	0.181684	-0.0845533	-0.057314	0.136234	-0.0425988
	Sample 826	-0.0284391	0.135171	0.537197	0.197925	0.120426	0.200227	0.192349	0.380425	0.226918	0.0295976	-0.160435	0.13689	0.0031884
	Sample 827	-0.116218	0.22007	0.427366	0.249647	0.108506	0.354469	0.0957065	0.462054	0.143798	-0.157989	-0.151782	0.241628	0.101937
	Sample 828	-0.00398728	0.212603	0.439839	0.281618	0.154816	0.322264	0.0597301	0.381882	0.23735	-0.155433	-0.0335833	0.144709	0.0155777
	Sample 829	-0.00963479	0.0346071	0.491119	0.242489	0.267326	0.363769	0.143246	0.334286	0.165163	-0.107164	-0.0950121	0.152958	-0.00527675
	Sample 830	-0.019322	0.142345	0.508398	0.21958	0.201209	0.306987	0.107806	0.362271	0.218899	-0.186823	0.0307961	0.0686084	0.0489122
	Sample 831	-0.107187	0.15774	0.564713	0.334061	0.263247	0.268848	-0.00627733	0.361484	0.179722	-0.111865	-0.123229	0.0915187	0.0701544
	Sample 832	0.0104996	0.211867	0.540265	0.272764	0.0831573	0.159802	0.132531	0.376269	0.1677	-0.0728453	-0.0981561	0.176362	-0.0121173
	Sample 833	0.0199511	0.0852415	0.459132	0.242045	0.170051	0.299023	0.178878	0.296475	0.236081	-0.0439788	-0.135357	0.179503	-0.0212935
	Sample 834	-0.0603781	0.0565355	0.471313	0.329673	0.229332	0.226899	0.096855	0.413164	0.156662	-0.0885385	-0.0753388	0.171924	0.04237
	Sample 835	-0.0300779	0.0424212	0.456624	0.194145	0.206679	0.341071	0.112825	0.397701	0.226235	-0.125723	-0.102739	0.187065	0.00544699
	Sample 836	-0.057479	0.120506	0.566664	0.319265	0.220249	0.233528	0.0390345	0.393202	0.126269	-0.157021	-0.116624	0.138037	0.127242
	Sample 837	-0.089651	0.0561236	0.48791	0.270302	0.245885	0.276744	0.16813	0.380072	0.138721	-0.124792	-0.0900513	0.170682	0.0670427
	Sample 838	-0.0880965	0.154955	0.525179	0.306249	0.166542	0.152981	0.0877238	0.347266	0.210234	-0.163356	-0.00939667	0.0941052	0.100242
	Sample 839	-0.0420605	0.124867	0.433408	0.277448	0.191692	0.361085	0.0634271	0.328018	0.233592	-0.111841	-0.0403828	0.107455	0.0164626
	Sample 840	-0.0997154	-0.0442498	0.404414	0.113381	0.267773	0.356171	0.181166	0.405028	0.220869	-0.0230601	-0.115102	0.125986	-0.0413016
	Sample 841	-0.0188928	0.170497	0.582125	0.412709	0.114119	0.222071	0.113199	0.251196	0.194509	-0.0588974	-0.0293952	0.0888054	-0.0178386
	Sample 842	-0.0167293	0.0710521	0.520128	0.278003	0.227641	0.300158	0.0751512	0.361465	0.194793	-0.0248022	-0.141913	0.121329	-0.016692
	Sample 843	-0.074367	0.11152	0.457068	0.38142	0.217038	0.268612	0.0506691	0.25955	0.278114	-0.0663839	-0.0683507	0.0605961	0.120312
	Sample 844	-0.0589521	0.114257	0.417296	0.249405	0.191521	0.353704	0.115889	0.372278	0.233152	-0.0413038	-0.170593	0.164297	0.0695061
	Sample 845	-0.0454527	0.11104	0.591683	0.312573	0.172724	0.150338	0.0381874	0.41514	0.223629	-0.0807828	-0.0651586	0.144453	0.0345997
	Sample 846	-0.0960644	0.160823	0.616163	0.233826	0.100737	0.100248	0.172695	0.332175	0.21595	-0.14935	-0.0665864	0.115978	0.0949357
	Sample 847	-0.0511391	0.0222879	0.489696	0.255429	0.243311	0.290077	-0.00694651	0.383251	0.23961	-0.163131	-0.0632416	0.152288	0.0581525
	Sample 848	-0.0435018	0.262313	0.531134	0.340623	0.0712644	0.249988	0.220867	0.248227	0.202902	-0.0724899	-0.0265018	0.0786832	0.0391349
	Sample 849	-0.00299535	0.121253	0.497068	0.274072	0.0990851	0.263124	0.0526921	0.379864	0.225701	-0.12211	-0.121284	0.21641	0.0450123
	Sample 850	-0.0364585	0.228644	0.543885	0.288078	0.189934	0.258295	-0.0374127	0.398208	0.263449	-0.0503768	-0.113642	0.0538959	0.0815973
	Sample 851	-0.0572138	0.0868115	0.589931	0.368613	0.251908	0.175483	0.0442943	0.374503	0.176025	-0.0996423	-0.00789649	0.0686098	0.0641956
	Sample 852	0.020067	0.0737955	0.514711	0.324011	0.186044	0.238793	0.0226183	0.38932	0.218416	-0.0837602	0.013546	0.0472538	-0.00442781
	Sample 853	-0.0361781	0.0882567	0.547474	0.343682	0.116352	0.198712	0.0622972	0.430033	0.174213	-0.0741932	-0.0350666	0.105378	0.0388999
	Sample 854	-0.0863648	0.293809	0.566099	0.340228	0.0168189	0.15977	0.0484823	0.31979	0.258599	-0.086296	-0.0538361	0.110636	0.0155912
	Sample 855	-0.0630594	0.255193	0.49942	0.329565	0.142053	0.262276	0.111362	0.332138	0.136977	-0.164804	-0.0650276	0.0951287	0.148216
	Sample 856	-0.000308854	0.0386143	0.512586	0.260041	0.261527	0.272552	0.20716	0.346377	0.182028	-0.0676684	-0.140703	0.184329	0.0558179
	Sample 857	-0.0773935	0.057509	0.479174	0.307043	0.154188	0.295973	0.0338719	0.338268	0.230811	-0.0898002	-0.129922	0.146378	0.0712632
	Sample 858	-0.0181059	0.17586	0.555933	0.295607	0.192072	0.295793	0.241948	0.212653	0.225518	-0.0907092	-0.0872478	0.162483	-0.0206892
	Sample 859	-0.0277925	0.0873737	0.545704	0.302997	0.26007	0.264575	0.162264	0.260479	0.235937	0.0208377	-0.14663	0.0798283	0.0321654
	Sample 860	-0.0477287	0.0453027	0.486017	0.213909	0.193498	0.288201	0.0300618	0.426748	0.271111	-0.0128531	-0.200067	0.141207	0.061768
	Sample 861	-0.00975206	0.166569	0.5165	0.285253	0.201282	0.269458	0.103445	0.368745	0.174867	-0.0690852	-0.0823627	0.105857	0.0278037
	Sample 862	-0.0152292	0.0934751	0.459814	0.245914	0.229868	0.374861	0.117784	0.407339	0.208589	-0.217118	-0.0929919	0.248871	0.105914
	Sample 863	-0.0347151	0.11618	0.507709	0.223566	0.176448	0.305247	0.0713205	0.446936	0.180556	-0.210611	0.0226767	0.0994261	0.0683633
	Sample 864	-0.0194457	0.200023	0.577688	0.343553	0.0453899	0.203918	0.0704598	0.424831	0.188856	-0.0758072	-0.0726081	0.177889	0.0250757
	Sample 865	-0.0387355	0.039282	0.598838	0.255057	0.226526	0.161283	-0.0774067	0.533762	0.191879	-0.018041	-0.155875	0.129665	-0.00247523
	Sample 866	-0.0731789	0.0813594	0.462297	0.162869	0.212813	0.268205	0.12088	0.463025	0.257512	-0.0559894	0.0161241	0.051971	0.0540252
	Sample 867	-0.0516593	0.23215	0.53469	0.334818	0.101852	0.199178	0.169561	0.354042	0.130548	-0.115429	-0.0401703	0.123424	0.032794
	Sample 868	0.00741756	0.116033	0.388128	0.290809	0.181109	0.338983	0.130196	0.389554	0.156872	-0.0246538	-0.165519	0.194733	-0.0154597
	Sample 869	-0.052069	0.078958	0.507257	0.307909	0.133425	0.204917	0.0139724	0.422229	0.146475	-0.0681563	-0.041598	0.0314147	-0.00506688
	Sample 870	-0.0509729	0.188954	0.541396	0.279407	0.0999542	0.249021	0.0526991	0.427807	0.266837	-0.0827721	-0.0908142	0.170529	0.0617049
	Sample 871	0.0479209	0.236201	0.503705	0.213619	0.0503313	0.245335	0.1622	0.333977	0.189834	-0.161972	0.0590839	0.0555839	-0.0107693
	Sample 872	-0.00506023	0.139792	0.543883	0.15891	0.0639506	0.149262	0.224158	0.36617	0.214191	-0.14266	-0.046231	0.141821	0.0480609
	Sample 873	-0.0792875	0.017288	0.5294	0.265894	0.252938	0.227227	0.13808	0.342499	0.219966	-0.100246	-0.129361	0.170296	0.0743993
	Sample 874	-0.0619928	0.129291	0.491766	0.357228	0.101308	0.313532	0.165574	0.386984	0.100975	-0.119894	-0.0471687	0.134439	0.0854144
	Sample 875	-0.0418568	-0.0419643	0.562513	0.205311	0.333417	0.221104	0.0438958	0.446146	0.268109	-0.0140687	-0.117399	0.123274	0.0224903
	Sample 876	-0.0987273	0.0763368	0.457603	0.300956	0.188342	0.31203	0.144993	0.381675	0.219828	-0.0211876	-0.120706	0.128988	0.0808686
	Sample 877	-0.00351614	0.0791642	0.415829	0.309893	0.347229	0.370782	0.0782779	0.349493	0.079578	-0.0710145	-0.141989	0.128295	0.0329995
	Sample 878	0.0066773	0.216918	0.464434	0.31006	0.0449649	0.309603	0.0929103	0.3077	0.23323	-0.0916057	-0.084121	0.148202	0.00603323
	Sample 879	-0.0379297	0.0492107	0.465149	0.342841	0.224324	0.26104	0.151768	0.267079	0.227507	-0.125182	-0.00395001	0.134155	-0.000764869
	Sample 880	-0.0402904	0.0601294	0.556751	0.382435	0.273051	0.228661	0.0536694	0.403172	0.140576	-0.136011	-0.0272801	0.139478	0.0302087
	Sample 881	-0.0582168	-0.030816	0.489312	0.306545	0.265198	0.311358	0.13232	0.358093	0.149956	-0.0362048	0.0152036	-0.0427559	0.0117761
	Sample 882	-0.0632208	0.0892322	0.478964	0.165071	0.234325	0.293126	0.0699634	0.411112	0.294181	-0.00269024	-0.183627	0.106382	0.0633212
	Sample 883	-0.071179	0.208118	0.530239	0.235967	0.134712	0.259747	0.171417	0.284022	0.245015	-0.0191733	-0.160964	0.128736	0.0506875
	Sample 884	0.00104541	0.180607	0.510243	0.401646	0.129986	0.277343	0.0485458	0.340553	0.163652	0.019115	-0.0769399	0.0622794	-0.0180167
	Sample 885	-0.101078	0.175624	0.561629	0.33357	0.137583	0.216511	0.0745996	0.338289	0.157176	-0.143936	-0.056264	0.10144	0.0694259
	Sample 886	-0.0582934	0.20916	0.511855	0.363878	0.0643995	0.263088	-0.00474399	0.383329	0.22629	-0.0644408	-0.0854986	0.152518	0.00617441
	Sample 887	0.0126565	0.209582	0.494111	0.27477	0.109476	0.309764	0.0813925	0.408439	0.121554	-0.0420297	-0.140556	0.163374	-0.0292096
	Sample 888	-0.0275615	0.0848893	0.511425	0.3087	0.120925	0.242917	0.0535304	0.497827	0.0901234	-0.0805833	-0.0841385	0.1496	0.0242901
	Sample 889	0.00419556	0.101174	0.557044	0.38352	0.222528	0.196282	0.0408837	0.291973	0.239907	-0.0502159	-0.0288125	0.0714809	-0.00188154
	Sample 890	-0.025009	0.0984132	0.548862	0.296899	0.181632	0.226996	0.078796	0.333666	0.230456	-0.114457	-0.0995426	0.184596	0.00309774
	Sample 891	-0.0118027	0.0821083	0.498919	0.209665	0.331166	0.283533	0.0621507	0.401693	0.244178	-0.155205	0.0359912	0.0714846	0.0124813
	Sample 892	-0.0453649	0.0357347	0.472704	0.148266	0.181535	0.217185	0.0917515	0.456384	0.21718	-0.0190882	-0.159803	0.128163	0.0562874
	Sample 893	-0.0374554	0.113583	0.5212	0.270205	0.221527	0.280662	0.0909863	0.36541	0.221611	-0.107975	-0.0748673	0.14796	0.033089
	Sample 894	-0.0083234	0.297256	0.628659	0.315709	0.0981543	0.149666	0.0107445	0.420699	0.213831	-0.137191	0.0441836	0.0402806	0.0217818
	Sample 895	-0.0536023	0.153366	0.607065	0.221995	0.245836	0.166717	-0.0169237	0.445205	0.272656	-0.12452	-0.129254	0.152297	0.0876103
	Sample 896	-0.0693	0.127626	0.568511	0.410404	0.274366	0.239764	0.019272	0.355783	0.158459	-0.11495	-0.0813382	0.168981	0.0195485
	Sample 897	0.0550096	0.109878	0.472628	0.19632	0.198162	0.290495	0.0703684	0.375124	0.184758	-0.0109504	-0.0386418	-0.0184161	-0.0297307
	Sample 898	-0.0252072	0.0667907	0.545583	0.263684	0.14751	0.24825	0.083114	0.359106	0.239894	-0.0447739	-0.122426	0.124873	0.0676561
	Sample 899	-0.035943	0.149125	0.540218	0.292537	0.258867	0.187198	0.0117298	0.396965	0.261841	-0.121335	-0.0349899	0.158647	-0.0166413
	Sample 900	-0.0774505	0.058381	0.455467	0.320803	0.275599	0.272529	0.0703437	0.463365	0.137185	-0.062065	-0.0888153	0.138395	0.0548255
	Sample 901	0.00620258	0.196003	0.574411	0.250971	0.110149	0.273634	0.16944	0.331894	0.162571	0.00681784	-0.0666482	0.0122412	0.0212964
	Sample 902	-0.0201962	0.197145	0.481504	0.301058	0.0493065	0.285998	0.198429	0.291517	0.200024	-0.0642684	-0.112803	0.172657	0.0223787
	Sample 903	-0.0410404	0.108445	0.598897	0.288186	0.227727	0.184239	0.0578422	0.338486	0.324272	-0.0402532	-0.0786949	0.119606	0.0397335
	Sample 904	-0.0694659	0.2066	0.594719	0.306371	0.13117	0.213233	0.028521	0.438107	0.159433	-0.209587	-0.0102594	0.14288	0.0592355
	Sample 905	-0.0492078	0.0282202	0.59996	0.308625	0.265207	0.184883	0.137577	0.306892	0.224979	-0.1329	-0.0318992	0.105746	0.0877642
	Sample 906	-0.027416	0.285786	0.422085	0.291703	-0.0764715	0.305623	0.108592	0.363592	0.191319	-0.0690161	-0.0553754	0.0924784	0.0345668
	Sample 907	-0.00532734	0.145076	0.605901	0.290651	0.172907	0.164373	0.116939	0.339301	0.157296	-0.0195848	-0.0266578	0.035989	-0.0341223
	Sample 908	0.0331408	0.0710668	0.508061	0.223357	0.123669	0.205719	0.151638	0.282915	0.277189	-0.0599726	-0.127718	0.13395	0.0297452
	Sample 909	-0.0412404	0.145817	0.586856	0.326186	0.156075	0.146235	0.123584	0.336604	0.199686	-0.0903196	-0.112362	0.167677	0.0724503
	Sample 910	-0.0343429	0.154597	0.58731	0.292513	0.0612563	0.0533056	0.0477754	0.387143	0.22254	-0.0999546	0.00948722	0.0193724	0.0236669
	Sample 911	-0.0382245	0.0784248	0.550128	0.343743	0.212557	0.245768	0.0312606	0.390128	0.14211	-0.101435	0.00618193	0.0506821	-0.0288676
	Sample 912	0.0187302	0.0948654	0.487331	0.229728	0.231571	0.248346	0.0435254	0.418655	0.196622	-0.175835	-0.00478761	0.137983	0.040727
	Sample 913	-0.0617243	0.090352	0.510227	0.227657	0.281465	0.326216	0.0958669	0.364468	0.249837	-0.00359781	-0.131634	0.0703726	0.0648363
	Sample 914	-0.0583163	0.135463	0.598961	0.291157	0.184198	0.148294	0.126872	0.258567	0.189264	-0.0811836	-0.0693553	0.0876762	0.0517169
	Sample 915	-0.0395553	0.107343	0.390053	0.247656	0.174887	0.408488	0.0598492	0.357814	0.254474	-0.036505	-0.195086	0.173792	0.0282814
	Sample 916	0.0219183	0.0517875	0.617282	0.25183	0.221994	0.146505	0.149808	0.411194	0.195395	-0.0220611	-0.0912121	0.151483	-0.0255552
	Sample 917	-0.00531858	0.000306439	0.504198	0.136115	0.26221	0.29878	0.220852	0.375184	0.144383	-0.0889981	-0.0628862	0.0799887	0.0478364
	Sample 918	-0.0168616	0.20069	0.486102	0.217092	0.147901	0.267523	0.10752	0.332102	0.273045	-0.0710008	-0.126036	0.154353	0.0432259
	Sample 919	0.0331535	0.0805093	0.601845	0.384618	0.221963	0.135603	0.0398071	0.287582	0.183825	-0.0697788	-0.040223	0.104905	0.0309807
	Sample 920	-0.01146	0.254178	0.476497	0.221959	0.0709056	0.283357	0.217294	0.275942	0.241011	-0.122965	0.0291734	0.0447556	0.0523615
	Sample 921	-0.00970981	0.0573515	0.544054	0.296048	0.260557	0.22152	0.107734	0.338344	0.206308	-0.0905916	0.00396544	0.0412663	-0.0246852
	Sample 922	-0.0726623	0.161989	0.548608	0.229156	0.189084	0.22598	0.0843205	0.418466	0.21737	-0.073917	-0.137652	0.161909	0.0633127
	Sample 923	-0.0324926	0.0806123	0.559305	0.287103	0.0966787	0.231513	0.0902518	0.401142	0.152559	-0.0562798	-0.144035	0.151185	0.0151421
	Sample 924	-0.0969244	0.221997	0.424474	0.236153	0.102277	0.299034	0.023384	0.444356	0.28234	-0.104836	-0.0317146	0.0915982	0.0823636
	Sample 925	-0.123152	0.0514718	0.452578	0.162014	0.244212	0.338097	0.144082	0.321441	0.305163	-0.016148	-0.164128	0.117605	0.0310056
	Sample 926	-0.068262	0.129099	0.581175	0.239703	0.197687	0.0945403	0.0712611	0.430327	0.205551	-0.129628	0.0672841	-0.0221546	0.0184211
	Sample 927	-0.0191049	0.145377	0.534877	0.354553	0.208237	0.224409	-0.026071	0.40779	0.193823	-0.130739	0.0292792	0.0193384	0.0433828
	Sample 928	-0.0772508	0.169537	0.570231	0.294998	0.126415	0.228835	0.0884881	0.399365	0.15378	-0.116556	-0.105153	0.122833	0.0615663
	Sample 929	-0.0247036	0.141486	0.587721	0.280654	0.269015	0.247218	0.13195	0.340352	0.212644	-0.0103615	-0.0481294	0.0191676	0.00813627
	Sample 930	0.00801065	0.143731	0.491596	0.203196	0.235124	0.334975	0.0978956	0.404539	0.261049	0.0194604	-0.170464	0.159722	-0.0184357
	Sample 931	-0.0904721	0.080766	0.568573	0.217611	0.235005	0.221577	0.0598128	0.389152	0.270641	-0.0643467	-0.148913	0.119604	0.0983383
	Sample 932	-0.0068513	0.11871	0.52694	0.295924	0.219411	0.338362	0.165972	0.258422	0.246661	0.00160206	-0.143241	0.118471	0.0313428
	Sample 933	-0.0189313	0.161564	0.454699	0.357478	0.151058	0.268069	-0.0234944	0.45164	0.183012	-0.0529382	-0.0310769	0.0689626	0.0369191
	Sample 934	0.00233422	0.235265	0.530945	0.207569	0.105534	0.204852	0.191279	0.297407	0.217657	-0.125093	-0.0377281	0.0980136	0.0223471
	Sample 935	-0.0433519	0.187785	0.50547	0.277524	0.139198	0.334781	0.164467	0.287426	0.193607	-0.0505261	-0.116287	0.150253	0.0155298
	Sample 936	-0.052602	0.0116936	0.514947	0.21973	0.270781	0.284436	0.170288	0.383785	0.181607	-0.221173	0.028095	0.132339	0.0232307
	Sample 937	0.0191853	0.180084	0.462185	0.299112	0.237183	0.412735	0.169602	0.401797	0.0947295	0.0262895	-0.156612	0.0981724	0.0329538
	Sample 938	-0.0426203	0.212406	0.606365	0.230123	0.146256	0.166419	0.120281	0.43712	0.181965	-0.139059	-0.0769157	0.170844	0.0823525
	Sample 939	-0.0126443	0.190292	0.542087	0.384291	0.102315	0.206477	0.148105	0.267576	0.198772	-0.0883107	-0.0581822	0.156799	0.0169313
	Sample 940	-0.0467423	0.171092	0.556626	0.365932	0.157012	0.194862	0.0725015	0.374548	0.147399	-0.0846487	-0.0548705	0.110801	0.0168544
	Sample 941	-0.0475837	0.217986	0.60905	0.285818	0.192479	0.229908	0.0285651	0.415421	0.170236	-0.0605942	-0.123751	0.0908038	0.0723669
	Sample 942	0.0380649	0.115252	0.488632	0.278962	0.103032	0.230068	0.171673	0.336957	0.157463	-0.126991	-0.0119503	0.0756183	0.0168624
	Sample 943	-0.0239245	0.233001	0.496101	0.39623	0.0322195	0.269866	0.174445	0.321749	0.0931078	-0.170163	0.075375	0.11382	-0.0108432
	Sample 944	-0.0940568	0.167954	0.555144	0.33641	0.157741	0.167336	0.21135	0.31786	0.119093	-0.121894	-0.0770354	0.150362	0.0869035
	Sample 945	0.0155689	0.110983	0.476173	0.235812	0.134619	0.229641	0.214966	0.276887	0.246903	-0.0772871	-0.0635371	0.121885	0.000550179
	Sample 946	-0.0430752	0.215248	0.554286	0.36297	0.186382	0.244244	-0.0130577	0.391864	0.236018	-0.100881	-0.107736	0.179368	0.0684562
	Sample 947	-0.0399093	0.0546898	0.491316	0.261919	0.243641	0.264586	0.128244	0.371268	0.137574	-0.0284161	-0.11223	0.109238	0.0206024
	Sample 948	0.0229985	0.142107	0.526465	0.147383	0.110447	0.223637	0.240806	0.353003	0.237153	-0.0422532	-0.0281125	0.0499541	-0.0121483
	Sample 949	0.000806128	0.282186	0.5029	0.314151	0.0619709	0.299526	0.051	0.381561	0.241506	-0.159312	0.0199227	0.136927	0.00892968
	Sample 950	-0.0577287	0.0900917	0.547144	0.220689	0.221181	0.210226	0.152738	0.371288	0.228603	-0.0574274	-0.0989874	0.0546777	0.101688
	Sample 951	-0.016134	0.125728	0.555549	0.322076	0.192934	0.207761	0.0245163	0.378224	0.145878	-0.0509136	-0.0984292	0.0730948	0.0178693
	Sample 952	-0.138129	0.21521	0.594561	0.272976	0.0207461	0.119884	0.186498	0.294022	0.200488	-0.161522	0.0363115	0.0289694	0.0795244
	Sample 953	-0.0449399	0.0981458	0.401544	0.292716	0.119834	0.377213	0.0848159	0.432937	0.190234	-0.0459272	-0.118032	0.147685	0.0577284
	Sample 954	-0.0720792	0.129877	0.580087	0.198696	0.119154	0.116867	-0.0468575	0.536659	0.176847	-0.0655519	-0.117388	0.0893447	-0.0176047
	Sample 955	0.0966057	0.238855	0.38979	0.304133	0.151055	0.422094	0.177094	0.365568	0.0995111	0.0486705	-0.149394	0.152123	-0.0574598
	Sample 956	-0.0245967	0.0689674	0.513328	0.246569	0.172374	0.25464	0.13701	0.382228	0.206255	-0.0393331	-0.134293	0.145274	0.0430761
	Sample 957	-0.0496837	0.113089	0.541375	0.244995	0.199223	0.245895	0.0930552	0.397906	0.16937	-0.0659519	-0.0638106	0.0547249	0.069305
	Sample 958	-0.0012503	0.0168858	0.450904	0.169065	0.260611	0.367175	0.0552112	0.460354	0.235317	-0.080514	-0.103392	0.0905899	0.0527951
	Sample 959	-0.0713471	0.10839	0.593427	0.271999	0.227358	0.200226	0.0643882	0.380216	0.258388	-0.139946	-0.0594023	0.154965	0.0232237
	Sample 960	-0.103348	0.0068575	0.383976	0.171648	0.344679	0.37966	0.186397	0.345406	0.219824	-0.07214	-0.157951	0.186977	-0.00533786
	Sample 961	-0.0413001	0.119032	0.497283	0.437951	0.185254	0.249873	0.00109462	0.357938	0.127122	-0.0457398	-0.0884126	0.122398	0.00887786
	Sample 962	-0.0122132	0.137809	0.412605	0.256129	0.23771	0.338294	0.137254	0.347928	0.236281	-0.0601706	-0.0572787	0.101794	0.00712289
	Sample 963	-0.0227953	0.0610671	0.496077	0.273053	0.133695	0.248292	0.141107	0.361389	0.200422	-0.0798874	-0.0555041	0.133841	-0.00439314
	Sample 964	-0.0566521	0.167398	0.504709	0.215172	0.130772	0.247289	0.0772522	0.339982	0.323904	-0.182754	0.0326797	0.0829804	0.0604197
	Sample 965	-0.0530953	0.0804305	0.398246	0.413401	0.190594	0.287812	0.144785	0.2378	0.170082	-0.102951	-0.0794907	0.146549	0.0503929
	Sample 966	-0.0650209	0.0254483	0.474796	0.280906	0.332162	0.328632	0.0345001	0.445622	0.21894	-0.0755254	-0.137833	0.16422	0.0687002
	Sample 967	-0.0282732	0.193918	0.455214	0.24055	0.193332	0.352068	0.0478594	0.353875	0.267061	-0.120987	-0.0782623	0.100715	0.0827935
	Sample 968	-0.0556331	0.119501	0.49171	0.207867	0.178674	0.260995	0.126796	0.440318	0.219681	-0.100196	-0.00254337	0.0840228	0.0923499
	Sample 969	-0.0320497	0.012826	0.563941	0.255093	0.304376	0.191439	0.0385614	0.424934	0.293386	-0.198054	-0.016467	0.202877	0.0238038
	Sample 970	0.0140159	0.07874	0.581593	0.225588	0.198017	0.196717	0.143548	0.335278	0.212931	-0.0726644	-0.0293706	0.0476498	0.0277504
	Sample 971	-0.0101782	0.0357917	0.453615	0.297809	0.18363	0.340295	0.130572	0.317415	0.185143	-0.108332	-0.0656243	0.0849911	0.0523836
	Sample 972	-0.0774754	0.0863048	0.575713	0.382881	0.223982	0.165116	-0.0106857	0.470361	0.165253	-0.0479024	-0.0513136	0.137419	0.0215663
	Sample 973	-0.0142818	0.149315	0.538805	0.401608	0.197087	0.280356	0.05303	0.39295	0.0780685	-0.261833	0.0553425	0.160612	-0.00437726
	Sample 974	-0.0711212	0.0481357	0.629738	0.221325	0.327355	0.195171	0.0636363	0.456393	0.243562	-0.174	-0.0330705	0.157414	0.0567518
	Sample 975	-0.0475734	0.184616	0.440961	0.225113	0.209242	0.319555	0.0160932	0.501289	0.211122	-0.0316017	-0.158009	0.112062	0.0599776
	Sample 976	-0.0575901	0.116814	0.591873	0.331392	0.153359	0.172713	-0.00331155	0.348617	0.255593	-0.170076	0.0624695	0.0454918	0.0159561
	Sample 977	-0.0810593	0.0848675	0.455123	0.324329	0.189104	0.330811	0.047666	0.283665	0.231667	-0.0861621	-0.144223	0.129178	0.10348
	Sample 978	-0.108748	0.131693	0.454907	0.333233	0.212543	0.353813	0.0953034	0.337577	0.247948	-0.104707	-0.122198	0.174742	0.126155
	Sample 979	-0.0462131	0.168876	0.541992	0.330665	0.136761	0.233588	-0.0254866	0.491963	0.168575	-0.130453	-0.0638949	0.158594	0.0965523
	Sample 980	-0.0160307	0.0807275	0.574476	0.341249	0.342887	0.239693	0.00714212	0.425364	0.147119	-0.0470256	-0.0870934	0.0971893	-0.0136311
	Sample 981	-0.00765416	0.220098	0.470323	0.307035	0.0508111	0.29204	0.0488536	0.356788	0.174788	-0.113043	-0.117818	0.158323	0.0572862
	Sample 982	-0.0500325	-0.00809408	0.494973	0.162798	0.245017	0.284394	0.0790076	0.371288	0.258446	-0.100638	-0.14988	0.112708	0.0840723
	Sample 983	-0.0232611	0.10931	0.473899	0.211995	0.257898	0.343659	0.205199	0.362224	0.160067	-0.0411085	-0.121019	0.0944923	0.0584282
	Sample 984	-0.041448	0.212343	0.54268	0.267695	0.112884	0.219348	0.184068	0.310266	0.257057	-0.132758	-0.155999	0.276375	0.0722452
	Sample 985	-0.0603671	0.0918581	0.604542	0.341965	0.15015	0.114113	0.0861375	0.344183	0.170313	-0.0543686	-0.0635733	0.067502	0.0467754
	Sample 986	0.0211349	0.0506173	0.527467	0.247174	0.219582	0.245856	0.062279	0.342589	0.25566	-0.0153648	-0.0968619	0.0697724	-0.00659566
	Sample 987	-0.0802934	0.0614467	0.583976	0.246158	0.313541	0.16492	0.0321216	0.44657	0.227333	-0.0915759	-0.147936	0.20845	0.0584259
	Sample 988	0.00742251	0.181015	0.574592	0.288097	0.172571	0.250346	0.120694	0.401062	0.12323	-0.115189	-0.0582118	0.158088	-0.0289609
	Sample 989	-0.0547917	0.23945	0.575002	0.254707	0.0546611	0.178891	0.0773484	0.433275	0.191393	-0.0703959	-0.0705996	0.106494	0.0313511
	Sample 990	-0.102382	0.288039	0.603766	0.341206	0.0446124	0.179104	0.124766	0.292172	0.205715	-0.119665	-0.102721	0.173844	0.0359169
	Sample 991	-0.0919991	0.157591	0.562921	0.181062	0.154401	0.245789	0.242128	0.243349	0.327033	-0.0873651	-0.151264	0.204757	0.0968268
	Sample 992	-0.0442195	0.223537	0.414889	0.302896	0.0917109	0.385949	0.140737	0.327732	0.173217	-0.175641	-0.0675018	0.192031	0.0594025
	Sample 993	0.0460333	0.17171	0.464078	0.33352	0.131514	0.293561	0.101341	0.421636	0.127124	-0.123492	-0.0329418	0.188583	-0.0521963
	Sample 994	0.000553031	0.190489	0.496839	0.285181	0.16219	0.221733	0.0428083	0.338957	0.18773	-0.0635403	-0.100885	0.075086	0.0658561
	Sample 995	-0.0603976	0.178229	0.571545	0.193193	0.159688	0.217492	0.15524	0.377182	0.250507	-0.0206784	-0.164503	0.112759	0.0968597
	Sample 996	-0.0627417	0.234913	0.5149	0.231639	0.0316793	0.254678	0.171253	0.310739	0.173226	-0.102056	-0.0754365	0.111289	0.0224272
	Sample 997	-0.00681344	0.190097	0.431485	0.250465	0.150456	0.325264	0.126645	0.336106	0.248728	-0.0935086	-0.0631101	0.145672	0.0537177
	Sample 998	-0.026055	0.229112	0.604952	0.308962	0.0979538	0.163659	0.170622	0.338721	0.170491	-0.117942	0.0109084	0.0685777	0.0415556
	Sample 999	-0.0751309	0.119929	0.49446	0.267796	0.186813	0.282058	0.170905	0.304467	0.214843	-0.0750455	-0.141046	0.192479	0.0563623
	Sample 1000	-0.0269109	0.163731	0.44684	0.345417	0.0933358	0.324242	0.116868	0.329179	0.169792	-0.0945634	-0.0655346	0.132612	0.00545075
	Sample 1001	-0.0727132	0.109758	0.593064	0.293612	0.264064	0.186979	0.0584283	0.435605	0.210152	-0.123661	-0.037632	0.118463	0.0724146
	Sample 1002	-0.012954	0.0833769	0.526769	0.267018	0.223538	0.297887	0.0846262	0.376988	0.209146	-0.100291	-0.0950822	0.156772	0.0118998
	Sample 1003	-0.0203994	0.085317	0.442368	0.118215	0.12962	0.207444	0.259149	0.298891	0.246649	-0.0441602	-0.109339	0.133797	-0.0623786
	Sample 1004	-0.036219	0.104461	0.518101	0.337217	0.154302	0.260372	0.12304	0.280342	0.232762	-0.082867	0.00923525	0.0138572	0.0459046
	Sample 1005	-0.0162417	0.184578	0.534062	0.191704	0.0357651	0.254783	0.0733298	0.368257	0.272698	0.0347026	-0.156806	0.0911058	-0.0116592
	Sample 1006	-0.0630129	0.124304	0.432706	0.193527	0.207564	0.378219	0.129567	0.315906	0.293797	-0.0344188	-0.116939	0.118005	0.0260818
	Sample 1007	-0.0654724	0.0127207	0.55609	0.183692	0.239136	0.21104	0.159272	0.348995	0.287322	-0.0140881	-0.056954	0.00626343	0.025759
	Sample 1008	-0.057481	0.107571	0.526407	0.27418	0.214237	0.257108	0.196672	0.173696	0.285316	-0.112896	-0.114031	0.152055	0.0714587
	Sample 1009	-0.0407371	0.0564405	0.492054	0.338502	0.225326	0.293516	0.0942611	0.257333	0.20744	-0.130185	-0.05088	0.110794	-0.00472488
	Sample 1010	-0.0232265	0.132087	0.494218	0.286814	0.204621	0.285243	0.0897701	0.269226	0.297851	-0.148569	-0.0602951	0.168676	0.0315269
	Sample 1011	-0.0359196	-0.0143218	0.484012	0.255715	0.234809	0.245999	0.070357	0.420381	0.194746	-0.0680684	-0.10301	0.127775	0.0221712
	Sample 1012	-0.0298898	0.0440877	0.571428	0.32575	0.288812	0.156895	0.000724886	0.423967	0.235154	-0.0608102	-0.0441794	0.118297	0.0168317
	Sample 1013	0.0285982	0.116031	0.492372	0.210038	0.259327	0.312578	0.128711	0.346486	0.260902	0.0145615	-0.14815	0.128058	-0.0261071
	Sample 1014	-0.0170781	0.104557	0.562445	0.333935	0.133811	0.221555	0.172503	0.369112	0.128642	-0.188475	-0.088147	0.262025	0.0625437
	Sample 1015	-0.0161727	0.105659	0.442273	0.240419	0.0775218	0.332093	0.102934	0.430393	0.180233	-0.0782095	-0.106255	0.218731	-0.00851905
	Sample 1016	-0.0506353	0.0227879	0.503205	0.166973	0.239717	0.277402	-0.0539096	0.415454	0.369461	-0.107888	-0.0831116	0.142033	0.0271182
	Sample 1017	-0.0663064	0.10005	0.615193	0.321612	0.128597	0.101421	0.0685897	0.407969	0.204374	-0.147028	-0.00573351	0.124978	0.0615466
	Sample 1018	-0.100248	0.0798498	0.500396	0.308413	0.231633	0.303406	0.0128908	0.385955	0.243403	-0.106815	-0.069013	0.156118	-0.0171351
	Sample 1019	-0.0409916	0.140307	0.599765	0.278675	0.210309	0.199141	0.121887	0.284806	0.17867	-0.159162	-0.0548743	0.0999438	0.0719092
	Sample 1020	-0.0536813	0.155845	0.502472	0.196514	0.243772	0.277025	0.0317148	0.434192	0.272093	-0.0565253	-0.0922764	0.102128	0.0658201
	Sample 1021	-0.0932092	0.175456	0.606185	0.252344	0.086173	0.151188	0.0434665	0.392226	0.236653	-0.110991	-0.090307	0.120328	0.0856211
	Sample 1022	0.0218926	0.0935272	0.387357	0.254544	0.134631	0.407997	0.09883	0.373201	0.235053	-0.0646722	-0.118445	0.18514	-0.029707
	Sample 1023	-0.0705735	0.126637	0.659542	0.265447	0.17481	0.149444	0.0651534	0.438561	0.176766	-0.0773856	-0.132501	0.167438	0.0318033
	Sample 1024	-0.000606691	0.154417	0.51137	0.225742	0.0749411	0.270503	0.19501	0.268425	0.171851	-0.0817122	-0.0689868	0.123465	-0.0247856
	Sample 1025	-0.0495808	0.0783171	0.534476	0.394176	0.29627	0.262639	0.049604	0.377805	0.0861224	-0.0601168	-0.0694461	0.0428255	0.0720169
	Sample 1026	-0.045665	0.126601	0.385961	0.221488	0.264284	0.350032	0.0607642	0.317628	0.325919	-0.092332	-0.176324	0.183514	0.0766329
	Sample 1027	-0.0296458	0.138966	0.544395	0.284029	0.0754632	0.201645	0.0668309	0.426793	0.23953	-0.0572858	-0.101072	0.13258	0.0206152
	Sample 1028	-0.0563874	0.199602	0.552059	0.320648	0.229588	0.274821	0.117188	0.329059	0.226069	-0.161537	0.00368158	0.136598	0.00980567
	Sample 1029	-0.0507384	0.0833121	0.600222	0.288095	0.210166	0.163652	0.0565335	0.446815	0.169137	-0.147211	0.101283	-0.0364177	0.0549367
	Sample 1030	-0.0714665	0.130302	0.459729	0.24347	0.153715	0.33402	0.147151	0.300451	0.256523	-0.121884	-0.0611442	0.126044	0.074008
	Sample 1031	-0.044555	-0.0148816	0.470075	0.264989	0.244599	0.248815	0.107336	0.344595	0.285036	-0.0625851	-0.0893735	0.134336	0.0574562
	Sample 1032	-0.0450012	0.14286	0.469144	0.158246	0.0771807	0.294696	0.112154	0.371936	0.277668	-0.111572	-0.0643361	0.075082	0.071394
	Sample 1033	0.0143656	0.0473023	0.430862	0.164032	0.158498	0.264581	0.256533	0.292871	0.250508	-0.0112578	-0.0114972	0.0214789	-0.00754434
	Sample 1034	-0.058316	0.222332	0.571242	0.254975	0.115249	0.173289	0.14163	0.29012	0.247291	-0.0674672	-0.0687169	0.0560517	0.0659305
	Sample 1035	-0.0636096	0.0183645	0.462256	0.241323	0.226129	0.37075	0.166503	0.343445	0.216761	-0.0654975	-0.0788138	0.0915339	0.0496338
	Sample 1036	-0.0447576	0.188913	0.548782	0.434808	0.19657	0.278755	0.0730346	0.247674	0.181375	-0.194115	-0.0776379	0.210846	0.0911268
	Sample 1037	0.00400333	0.189815	0.541054	0.407379	0.165852	0.268477	0.0176034	0.382073	0.17604	-0.0556978	-0.108849	0.167936	-0.00947436
	Sample 1038	-0.0154549	0.128048	0.397431	0.199046	0.158891	0.344255	0.13384	0.38091	0.20459	-0.152752	-0.115733	0.268706	0.00514088
	Sample 1039	-0.0312428	0.120673	0.628394	0.288632	0.188218	0.101705	0.236884	0.262993	0.203633	-0.0186267	-0.106776	0.131052	0.0226357
	Sample 1040	0.00371224	0.0774219	0.538852	0.365911	0.120642	0.233336	0.114812	0.278241	0.208414	-0.0998777	-0.0912385	0.166126	0.0393457
	Sample 1041	0.00254626	0.014573	0.490273	0.28024	0.322524	0.280243	0.0531556	0.339669	0.205821	-0.163613	-0.0175667	0.114448	0.0305889
	Sample 1042	-0.0218924	0.0729306	0.459858	0.183691	0.228378	0.343641	0.106539	0.432058	0.155339	-0.00955824	-0.183024	0.143604	5.56386e-05
	Sample 1043	0.0126578	0.161344	0.576126	0.16456	0.114771	0.179605	0.0978738	0.397819	0.315508	0.0383107	-0.14124	0.10599	0.00181144
	Sample 1044	-0.0301765	0.123427	0.396622	0.348317	0.197816	0.344302	0.0211384	0.352312	0.210535	-0.103323	-0.0694121	0.100831	0.0265872
	Sample 1045	-0.00119375	0.199545	0.389836	0.316423	0.217235	0.444248	0.078527	0.404638	0.152786	-0.0385592	-0.114853	0.13606	0.0470529
	Sample 1046	-0.0107299	0.161182	0.472797	0.260794	0.139347	0.324128	-0.0115166	0.450957	0.220186	-0.00805456	-0.179549	0.150451	-0.00118576
	Sample 1047	0.0279936	0.171085	0.609698	0.338213	0.143743	0.189326	0.0570629	0.343526	0.221953	-0.0639597	-0.0483203	0.127335	-0.026101
	Sample 1048	-0.0312844	0.110692	0.469582	0.285527	0.209814	0.343631	0.110047	0.389527	0.205801	-0.129588	-0.1503	0.256639	0.0681129
	Sample 1049	0.00957303	0.165216	0.590605	0.434325	0.117686	0.151208	0.0685164	0.348457	0.0965627	0.0208631	-0.126487	0.0842635	-0.0208934
	Sample 1050	-0.0049338	0.159994	0.594697	0.283712	0.141972	0.221886	0.0986409	0.392608	0.177755	-0.120017	-0.0646761	0.175782	-0.0444058
	Sample 1051	-0.0225479	0.0660074	0.476581	0.301129	0.228538	0.301378	0.0542734	0.437179	0.172203	-0.0422015	-0.119582	0.106304	0.0694196
	Sample 1052	-0.0143874	0.110067	0.438661	0.214926	0.22307	0.346733	0.0160638	0.48464	0.258384	-0.0868292	-0.103069	0.197085	-0.016823
	Sample 1053	-0.0202683	0.127671	0.571267	0.251818	0.214898	0.205554	-0.0724944	0.513838	0.268166	-0.0865019	-0.0559331	0.128431	0.0265349
	Sample 1054	-0.105367	0.10488	0.530262	0.235	0.0921274	0.124676	0.0886702	0.306848	0.336552	-0.0771903	-0.101706	0.115543	0.0995065
	Sample 1055	-0.132159	0.190107	0.620408	0.202545	0.144978	0.190795	-0.0145985	0.48791	0.261613	-0.0779625	-0.133486	0.108819	0.10103
	Sample 1056	-0.0361253	0.0515413	0.474018	0.186433	0.225228	0.309715	0.134262	0.407724	0.239198	-0.0766418	-0.0592763	0.0609819	0.0893042
	Sample 1057	-0.0161652	0.24171	0.476578	0.29023	0.0461248	0.221452	-0.0153064	0.408547	0.231148	-0.082045	-0.115262	0.16807	0.0182329
	Sample 1058	-0.102984	0.000523808	0.562017	0.350423	0.228059	0.161615	0.085998	0.457099	0.132494	-0.0997114	-0.0583741	0.181236	0.0745
	Sample 1059	-0.0696887	0.119156	0.540143	0.32193	0.226279	0.243989	-0.0113721	0.48689	0.146449	0.062365	-0.205113	0.0960931	0.0190604
	Sample 1060	0.0349924	0.216871	0.504399	0.273721	0.0890204	0.253386	0.184776	0.311414	0.129309	-0.0222845	-0.0156647	0.0167552	-0.0272678
	Sample 1061	-0.0244344	0.0694134	0.469791	0.229777	0.242723	0.368171	0.231552	0.288956	0.210502	-0.0151268	-0.177628	0.175429	0.0115145
	Sample 1062	-0.0540123	0.0877143	0.483084	0.306644	0.130375	0.255722	0.0624431	0.375586	0.190572	-0.0264799	-0.164281	0.14069	0.01845
	Sample 1063	-0.0211697	0.172881	0.523618	0.290185	0.180486	0.206288	0.11981	0.336613	0.202595	-0.0876217	-0.00577101	0.0366239	0.0272579
	Sample 1064	-0.0915051	0.146206	0.481157	0.22627	0.17767	0.267151	0.174838	0.360465	0.193563	-0.156993	-0.109405	0.219433	0.132268
	Sample 1065	-0.00761088	0.158917	0.539339	0.437119	0.196426	0.233028	0.0864631	0.278827	0.174757	-0.103625	-0.038732	0.157184	-0.00497711
	Sample 1066	-0.0514699	0.224667	0.494403	0.321353	0.0890183	0.289324	0.116425	0.331209	0.173158	-0.158459	-0.00845025	0.0974838	0.0290089
	Sample 1067	-0.0736093	0.107295	0.420972	0.235422	0.169706	0.335534	0.14287	0.354035	0.278735	-0.041986	-0.12096	0.136629	0.0661642
	Sample 1068	-0.0699391	0.0676937	0.487078	0.276015	0.269279	0.311057	0.0560034	0.386595	0.171241	-0.100212	-0.12211	0.162323	0.0401496
	Sample 1069	-0.0879878	0.0535745	0.465665	0.328467	0.317958	0.314721	0.0107746	0.508203	0.133929	-0.1554	0.0263747	0.113986	0.028967
	Sample 1070	0.0275868	0.211471	0.434375	0.205823	0.125044	0.396593	0.161891	0.378949	0.236745	-0.247957	0.0184122	0.20069	0.014373
	Sample 1071	-0.0401477	0.204708	0.552992	0.31306	0.103739	0.150399	0.0087293	0.367461	0.276685	-0.011559	-0.146377	0.124337	0.0563419
	Sample 1072	-0.0160326	-0.0589539	0.567917	0.252043	0.362608	0.240349	0.16376	0.29768	0.237874	-0.0803195	-0.0827128	0.122643	0.0263132
	Sample 1073	-0.0666565	0.154498	0.52858	0.201504	0.115276	0.188459	0.126779	0.387962	0.30046	-0.0336454	-0.0880844	0.12835	0.0207654
	Sample 1074	-0.00123998	0.125316	0.44111	0.330301	0.195911	0.324942	0.113133	0.339116	0.206486	-0.0724261	-0.0662668	0.107217	0.0627184
	Sample 1075	-0.00182663	0.227653	0.580347	0.137253	0.092918	0.262993	0.111567	0.455948	0.255103	-0.19578	-0.00183182	0.194326	-0.030286
	Sample 1076	0.000448721	0.1757	0.469933	0.303953	0.188193	0.292389	0.110262	0.379506	0.158915	-0.0735614	-0.098765	0.123953	0.0674723
	Sample 1077	-0.000521103	0.264658	0.405428	0.25043	0.0607815	0.349761	0.142048	0.403528	0.212309	0.00972997	-0.153993	0.196563	-0.0110886
	Sample 1078	-0.0710399	0.024451	0.498335	0.176185	0.276622	0.271784	0.118772	0.354493	0.291075	-0.0188851	-0.0796376	0.0162857	0.0667125
	Sample 1079	-0.0653993	0.108817	0.505392	0.166287	0.199548	0.258402	0.131383	0.420542	0.270122	-0.0819694	-0.141883	0.174812	0.0969592
	Sample 1080	0.00179802	0.201898	0.448503	0.250677	0.186896	0.359066	0.00975407	0.419833	0.260423	-0.101317	-0.0306685	0.1005	0.0207168
	Sample 1081	-0.0658533	0.153514	0.448974	0.269469	0.15118	0.358471	0.0179959	0.473692	0.156373	-0.139091	-0.126108	0.175673	0.0894329
	Sample 1082	-0.0588621	0.136116	0.564855	0.393574	0.21996	0.219794	0.0451755	0.324146	0.217509	-0.107875	0.00529382	0.06823	0.037362
	Sample 1083	-0.0524753	0.157274	0.53832	0.299725	0.1958	0.222968	0.067747	0.343386	0.25289	-0.0280879	-0.172308	0.13763	0.0478418
	Sample 1084	-0.0731222	0.146348	0.564531	0.395771	0.164673	0.206626	0.136186	0.2946	0.135284	-0.111015	-0.0956601	0.17743	0.0748242
	Sample 1085	-0.106367	0.298128	0.526923	0.251383	0.0315196	0.284191	0.176678	0.397948	0.0668315	-0.121532	-0.0710549	0.147006	0.0166209
	Sample 1086	-0.0398546	0.054777	0.477648	0.33493	0.286906	0.396173	-0.0333205	0.447626	0.106625	-0.0504288	-0.123647	0.0735309	0.0762266
	Sample 1087	-0.067089	-0.0150206	0.52629	0.293174	0.133374	0.187709	0.103054	0.387354	0.183147	-0.0908603	-0.12471	0.166881	0.113847
	Sample 1088	-0.0656758	0.286321	0.553379	0.283139	0.0160878	0.236797	0.213295	0.330453	0.206289	-0.0529665	-0.154436	0.221425	0.0327876
	Sample 1089	0.0309122	0.181897	0.467918	0.204447	0.172718	0.288063	0.0607828	0.47919	0.181697	-0.138025	-0.0146889	0.117916	0.0110898
	Sample 1090	-0.00996842	0.155185	0.500553	0.218925	0.150564	0.239554	0.0649178	0.439837	0.295353	0.0295287	-0.0912721	0.0892195	-0.0033624
	Sample 1091	-0.0703172	0.262038	0.424999	0.337322	0.192227	0.431749	0.146953	0.296732	0.170335	-0.141181	-0.151709	0.221928	0.109463
	Sample 1092	0.00852587	0.110765	0.512553	0.274916	0.256032	0.326028	0.0797513	0.344194	0.235485	-0.0234171	-0.170805	0.162529	0.0326867
	Sample 1093	-0.10499	0.134088	0.443018	0.275743	0.191027	0.334379	-0.00897664	0.389848	0.277778	-0.0755693	-0.108497	0.125099	0.0810775
	Sample 1094	-0.0517573	0.0278357	0.426113	0.252041	0.304129	0.344178	0.123255	0.364117	0.215881	0.0114217	-0.146104	0.104896	0.0320698
	Sample 1095	-0.0413517	0.0665086	0.576	0.2174	0.206185	0.270889	0.166203	0.337604	0.213906	-0.138486	-0.0715924	0.185254	-0.0259605
	Sample 1096	-0.0425372	0.229683	0.544776	0.21202	0.0561064	0.216117	0.179148	0.388533	0.177648	-0.0737605	-0.0611435	0.081446	0.0302621
	Sample 1097	0.0147944	0.124332	0.435157	0.195403	0.206404	0.366753	0.0854174	0.384917	0.253349	-0.0549337	-0.14922	0.202956	-0.0402074
	Sample 1098	-0.000280712	0.111465	0.562678	0.325796	0.254335	0.233816	0.035343	0.354088	0.206336	-0.162694	-0.0287176	0.162102	0.00369559
	Sample 1099	-0.0107884	0.0863302	0.560531	0.369625	0.205557	0.134835	0.0893178	0.365353	0.121763	-0.0730069	-0.040751	0.130838	0.0223561
	Sample 1100	-0.0361456	0.0738782	0.382558	0.326599	0.289315	0.415887	0.119005	0.425171	0.0125362	0.0171591	-0.0837488	0.0465468	-0.0475292
	Sample 1101	-0.0728083	0.107106	0.525335	0.371927	0.185433	0.197927	-0.0115322	0.482392	0.117423	-0.123618	-0.0650537	0.155297	0.0582696
	Sample 1102	0.00844788	0.0732589	0.445806	0.278093	0.207547	0.305266	0.0353732	0.394841	0.238235	-0.0522227	-0.0840286	0.149427	-0.00938077
	Sample 1103	-0.0262682	0.0984876	0.479568	0.242505	0.153145	0.288521	0.067236	0.362471	0.312167	-0.0461677	-0.127583	0.152412	0.0243708
	Sample 1104	-0.0448793	0.0539987	0.543394	0.167021	0.269473	0.259027	0.202974	0.311919	0.280554	-0.0890633	-0.131356	0.149197	0.105275
	Sample 1105	-0.0671325	0.134345	0.475028	0.281296	0.221418	0.372336	0.0773024	0.379035	0.203978	-0.0551974	-0.118709	0.0808895	0.120322
	Sample 1106	0.0394141	0.133069	0.389973	0.278041	0.172609	0.351832	0.105955	0.300886	0.250536	-0.0996752	-0.136313	0.196619	-0.0104887
	Sample 1107	-0.00441925	0.0527492	0.533552	0.238461	0.238905	0.236374	0.11026	0.360515	0.265146	-0.119844	-0.0380657	0.157661	0.00691457
	Sample 1108	-0.00881225	0.135901	0.496818	0.239637	0.16599	0.274221	0.114036	0.340888	0.260098	-0.118996	-0.0837531	0.205772	-0.00899877
	Sample 1109	-0.0352979	0.0981837	0.53291	0.21699	0.137954	0.237846	0.176396	0.310526	0.245412	-0.110515	-0.05503	0.113328	0.0611241
	Sample 1110	-0.0618328	0.0637493	0.436834	0.240649	0.209574	0.220911	0.0621824	0.377368	0.220191	-0.12288	-0.0425268	0.0382697	0.135727
	Sample 1111	-0.0359681	0.0901302	0.430336	0.143126	0.23394	0.339303	0.0757068	0.386765	0.270303	-0.0673902	-0.145625	0.100925	0.0947614
	Sample 1112	0.0146924	0.0631196	0.481226	0.328823	0.197979	0.307112	0.0659135	0.306305	0.284694	-0.150187	-0.0813284	0.20692	0.0453313
	Sample 1113	0.00076739	-0.0419263	0.530025	0.263208	0.356122	0.234751	0.0790241	0.383682	0.192595	-0.149139	-0.0522852	0.124654	0.00837925
	Sample 1114	0.0514633	0.18748	0.451238	0.305703	0.207125	0.415561	0.0963627	0.294688	0.199526	-0.0544772	-0.147252	0.216394	-0.0481348
	Sample 1115	0.0415806	0.104548	0.593392	0.34822	0.22576	0.190782	-0.00358637	0.380246	0.177872	-0.119137	-0.0750396	0.205935	-0.0435641
	Sample 1116	-0.0401571	0.0601047	0.442313	0.128936	0.290113	0.317014	-0.0325617	0.522937	0.277822	-0.0680936	-0.133781	0.125092	0.0578439
	Sample 1117	-0.0713969	0.0804545	0.416132	0.273654	0.261801	0.354374	0.0679592	0.446357	0.202771	-0.133575	-0.0975456	0.223491	0.0474553
	Sample 1118	-0.0449922	0.0722928	0.489031	0.251955	0.254331	0.245241	0.124281	0.391031	0.191079	-0.102313	-0.0756237	0.14968	0.00530334
	Sample 1119	0.00656857	0.0760173	0.444356	0.0209993	0.184107	0.308675	0.212654	0.41847	0.306884	-0.0540015	-0.204533	0.251796	0.0230376
	Sample 1120	-0.0171127	0.114613	0.451445	0.263312	0.0932755	0.341538	0.0268211	0.4944	0.160711	-0.0525023	-0.0931907	0.129963	0.0182738
	Sample 1121	-0.0646223	0.294023	0.584119	0.265013	0.0590093	0.236873	0.128809	0.353256	0.212344	-0.0750188	-0.161491	0.197509	0.0314193
	Sample 1122	-0.0373426	0.239734	0.533002	0.289845	0.0698019	0.301162	0.0992927	0.359575	0.25839	-0.0207378	-0.107698	0.0972132	0.0538958
	Sample 1123	-0.0197953	-0.0697169	0.455341	0.386273	0.328584	0.269893	0.142823	0.318771	0.116364	-0.174523	-0.0575287	0.178742	0.0498402
	Sample 1124	-0.113616	0.0983587	0.459264	0.310861	0.17482	0.293145	0.126333	0.33384	0.199575	-0.0912858	-0.128783	0.145177	0.130634
	Sample 1125	-0.0437447	0.0678478	0.455455	0.355172	0.149946	0.218982	0.12772	0.285218	0.227679	-0.0839397	-0.0309739	0.102985	0.0587463
	Sample 1126	-0.0149777	0.124681	0.416077	0.32328	0.114954	0.309578	0.198033	0.347253	0.138443	-0.0999855	-0.0601847	0.175386	0.0086938
	Sample 1127	-0.0398602	0.0420393	0.573158	0.202635	0.295691	0.206355	0.0756469	0.473062	0.224013	-0.0574482	-0.0687715	0.0910442	0.0120915
	Sample 1128	-0.0415206	0.204487	0.520167	0.210347	0.211771	0.29532	0.0770086	0.358767	0.288393	-0.13389	-0.0844084	0.128886	0.0938483
	Sample 1129	-0.0511087	0.151662	0.512034	0.283283	0.152317	0.299276	0.0461136	0.325518	0.283928	-0.129261	-0.00526742	0.0785717	0.0128583
	Sample 1130	0.0102297	0.193382	0.553538	0.247752	0.162247	0.282415	0.136094	0.36061	0.178011	-0.0385731	-0.165051	0.181775	0.00740366
	Sample 1131	0.00242194	0.130631	0.519356	0.228476	0.153084	0.287305	0.131216	0.463087	0.126714	-0.0534576	-0.176507	0.206702	-0.00849574
	Sample 1132	-0.0501756	0.0815806	0.493918	0.250071	0.168971	0.290888	0.134054	0.270968	0.218493	0.00612237	-0.166478	0.0959919	-0.00352559
	Sample 1133	-0.0271246	0.0973019	0.548954	0.433272	0.211006	0.225666	0.079499	0.340317	0.11432	-0.116216	-0.0897078	0.15875	0.0726986
	Sample 1134	-0.0521969	0.0397125	0.55012	0.23829	0.353643	0.269776	0.03754	0.390589	0.267247	-0.0751811	-0.12512	0.150712	0.0475102
	Sample 1135	-0.0914466	0.0891438	0.357417	0.225083	0.214311	0.411728	0.0466853	0.49763	0.212542	-0.0994955	-0.173972	0.225314	0.0910796
	Sample 1136	-0.0262199	0.061675	0.466399	0.253269	0.20661	0.309323	0.0468055	0.42772	0.224029	-0.0177441	-0.0913506	0.0874837	0.0413983
	Sample 1137	-0.0165939	0.0472564	0.473106	0.245801	0.310176	0.387466	0.104273	0.421731	0.181117	0.0668724	-0.156442	0.0651103	0.00721838
	Sample 1138	0.0218255	0.10988	0.482516	0.453436	0.159018	0.32291	0.0609709	0.284441	0.185367	-0.045891	-0.0753558	0.147551	-0.0225105
	Sample 1139	-0.0632139	0.134223	0.511786	0.173188	0.229847	0.25879	0.0732822	0.474986	0.221374	-0.13122	-0.101728	0.168213	0.0428911
	Sample 1140	0.052028	-0.0101971	0.588194	0.347336	0.323738	0.240515	0.0452932	0.311908	0.25358	-0.0730887	-0.055331	0.157912	-0.0674922
	Sample 1141	-0.087844	0.0817596	0.47946	0.228346	0.167681	0.271224	0.125578	0.382789	0.177409	-0.0674573	-0.151859	0.120936	0.071385
	Sample 1142	0.0184108	0.0197178	0.590245	0.3451	0.17441	0.173166	0.0776553	0.370612	0.0769976	-0.0915894	-0.0859492	0.082873	-0.0490584
	Sample 1143	-0.0234601	0.143156	0.442379	0.212821	0.0748788	0.341969	0.084083	0.378294	0.267797	-0.0800491	-0.157413	0.160552	0.114964
	Sample 1144	0.00768851	0.048038	0.558105	0.242882	0.241175	0.20707	0.103457	0.357969	0.214093	-0.142081	-0.116084	0.204094	0.0109634
	Sample 1145	0.00556593	0.172742	0.507613	0.294129	0.0992871	0.228758	0.190411	0.291649	0.198046	-0.0353552	-0.0982944	0.121423	0.00384525
	Sample 1146	0.069079	0.135309	0.460766	0.249015	0.178065	0.330378	0.134268	0.302294	0.225256	-0.00159938	-0.138783	0.148908	-0.0463962
	Sample 1147	-0.0692085	0.080632	0.447626	0.240468	0.28646	0.349656	0.229529	0.261716	0.251364	-0.150028	0.146663	-0.00900247	-0.0338988
	Sample 1148	-0.10296	0.151937	0.609764	0.319666	0.212479	0.21671	0.0505895	0.374894	0.212707	-0.158429	-0.0119889	0.115693	0.0412645
	Sample 1149	-0.0300752	0.00745717	0.494117	0.278547	0.241131	0.1883	-0.0178265	0.435428	0.231758	-0.0172442	-0.105964	0.100557	-0.0178302
	Sample 1150	-0.100451	0.0739299	0.508427	0.332511	0.124763	0.213011	0.150753	0.286828	0.19959	-0.0484682	-0.0987829	0.128246	0.041626
	Sample 1151	-0.0332032	0.142297	0.4958	0.185609	0.135291	0.253077	0.181671	0.384957	0.242476	-0.0360196	-0.124157	0.149522	0.00534972
	Sample 1152	-0.00658738	0.175782	0.462421	0.431619	0.17197	0.336529	0.0669322	0.240988	0.168385	-0.122225	0.018896	0.0956213	-0.0872859
	Sample 1153	-0.0801854	0.118301	0.541714	0.304384	0.133704	0.219849	0.104488	0.360827	0.162084	-0.194227	-0.0679147	0.200566	0.0784848
	Sample 1154	-0.0481859	0.0943721	0.530929	0.250448	0.120359	0.212551	0.161842	0.321963	0.182145	-0.186027	-0.0178915	0.144196	0.0580683
	Sample 1155	-0.057709	0.13353	0.543085	0.289693	0.114541	0.275551	0.172125	0.376911	0.140288	-0.0487328	-0.0522457	0.0652856	0.0421923
	Sample 1156	-0.0561133	0.0609373	0.507472	0.317049	0.191624	0.232719	0.0461898	0.407011	0.153171	-0.124103	-0.0752704	0.173518	0.0682709
	Sample 1157	-0.0666469	0.0932318	0.483123	0.476181	0.176401	0.294986	0.0539981	0.262046	0.159257	-0.121709	-0.0470117	0.168152	0.0539752
	Sample 1158	-0.0356853	0.0750828	0.600926	0.188437	0.181645	0.153693	0.188749	0.350886	0.250611	-0.168199	-0.0274807	0.148536	0.114103
	Sample 1159	-0.0412778	0.136157	0.52601	0.35419	0.192324	0.311935	0.0677058	0.378367	0.16502	-0.111381	-0.0482008	0.154168	0.00415044
	Sample 1160	-0.0618932	0.22085	0.567862	0.30063	0.0805554	0.253282	0.0282745	0.406726	0.178223	-0.0592178	-0.0315372	0.0395787	0.00889237
	Sample 1161	-0.0284769	0.151566	0.488953	0.20273	0.186966	0.23817	0.112366	0.445282	0.171536	-0.058455	-0.161718	0.206197	0.00740264
	Sample 1162	-0.0645177	0.165949	0.522908	0.324638	0.146618	0.246341	0.178166	0.300733	0.18616	-0.115053	-0.0778927	0.190028	0.0436107
	Sample 1163	-0.011034	0.157866	0.531995	0.200388	0.190832	0.255528	0.144303	0.397219	0.227652	-0.0746832	-0.0951738	0.13589	0.0612913
	Sample 1164	-0.0448164	0.164648	0.539321	0.208914	0.218098	0.291923	0.0643335	0.386707	0.259983	-0.10328	-0.152496	0.170805	0.0854644
	Sample 1165	0.020889	0.498134	0.602478	0.215852	-0.102801	0.197894	0.0251301	0.460113	0.24755	-0.137566	-0.081145	0.190611	0.0530958
	Sample 1166	-0.0218854	0.0881901	0.454812	0.297542	0.198668	0.27633	0.135783	0.372858	0.162292	-0.0354724	-0.135164	0.15081	0.0277572
	Sample 1167	-0.0555613	0.251429	0.491319	0.30461	0.0825784	0.283891	0.0624846	0.375542	0.213215	-0.0483126	0.00240605	-0.0289034	0.0557007
	Sample 1168	-0.0180639	0.0992846	0.592838	0.285405	0.223735	0.172931	0.109493	0.327387	0.153389	-0.0200148	-0.184374	0.128355	0.0185699
	Sample 1169	-0.0431655	0.0319447	0.503973	0.253687	0.263709	0.27768	0.106394	0.300127	0.322802	-0.111149	-0.141923	0.204642	0.072947
	Sample 1170	-0.0157038	0.0774998	0.487646	0.258907	0.187164	0.276281	0.0438426	0.435348	0.224868	-0.0190474	-0.0537619	0.0319127	0.00704162
	Sample 1171	-0.0057078	0.188135	0.551266	0.383695	0.125999	0.280832	0.161432	0.330731	0.104475	-0.0326799	-0.113241	0.159864	-0.00598782
	Sample 1172	-0.0497539	0.283921	0.611723	0.222228	0.0387575	0.146748	0.19559	0.336613	0.157185	-0.118891	-0.0253763	0.0807693	0.0139578
	Sample 1173	-0.0617264	0.210968	0.553834	0.285694	0.0826124	0.223746	0.055392	0.480765	0.127806	-0.0980273	-0.124492	0.186185	0.0646923
	Sample 1174	-0.00716154	0.117035	0.39834	0.301072	0.252043	0.403526	0.0356296	0.424682	0.154238	-0.0824782	-0.162121	0.19506	0.084585
	Sample 1175	-0.102681	0.0393612	0.465929	0.306785	0.185024	0.285986	0.118996	0.388204	0.216727	-0.118018	-0.0579448	0.175522	0.0560499
	Sample 1176	-0.0318138	0.176337	0.513162	0.246328	0.103715	0.219956	0.0861281	0.424796	0.265752	-0.0761943	-0.0943498	0.189757	0.0137271
	Sample 1177	-0.0381693	0.00496243	0.473389	0.20642	0.301862	0.284056	0.146581	0.374401	0.224452	-0.147973	0.0530155	-0.00264948	0.0533409
	Sample 1178	-0.0212562	0.131692	0.520261	0.287624	0.237987	0.284136	0.0387981	0.382147	0.235157	-0.077405	-0.090486	0.103182	0.0704414
	Sample 1179	-0.0114521	0.101198	0.512354	0.298257	0.134107	0.257614	0.0214663	0.486484	0.124198	-0.114393	-0.0965035	0.184299	-0.0111689
	Sample 1180	-0.0601624	0.11192	0.59452	0.272337	0.211069	0.186765	0.188087	0.284152	0.218703	-0.125343	-0.137171	0.233335	0.0385662
	Sample 1181	-0.0283295	0.0937277	0.460432	0.220363	0.196753	0.281811	0.0999286	0.34398	0.33532	-0.0212694	-0.0119806	0.0175661	0.092046
	Sample 1182	0.00558869	0.209119	0.468004	0.357574	0.0963416	0.272122	0.101734	0.309121	0.172843	-0.11249	-0.0120794	0.106926	0.023415
	Sample 1183	-0.0568226	-0.0118356	0.528636	0.24781	0.25431	0.251439	0.0838559	0.409996	0.206497	-0.183366	-0.0980414	0.24206	0.0602507
	Sample 1184	-0.0531161	0.0692258	0.562509	0.307061	0.231034	0.166713	0.105089	0.369099	0.171203	-0.0569311	-0.139925	0.174653	0.0411769
	Sample 1185	-0.0553653	0.0497895	0.576452	0.196459	0.243014	0.194396	0.166112	0.369277	0.216554	-0.0984655	-0.0430763	0.0899417	0.0243133
	Sample 1186	-0.0245244	0.1332	0.544172	0.263365	0.0868559	0.18914	0.0927085	0.410309	0.214441	-0.0865689	-0.0232625	0.0812446	0.0256901
	Sample 1187	-0.0446019	-0.0355183	0.590315	0.289545	0.262008	0.172092	0.114093	0.294973	0.239175	-0.190744	-0.0303162	0.160387	0.0463265
	Sample 1188	-0.014294	0.193878	0.569063	0.265915	0.0569166	0.162277	0.0850341	0.423325	0.20143	-0.0626155	-0.0528218	0.15283	0.000124378
	Sample 1189	0.0338555	0.273788	0.582335	0.313648	0.102884	0.261317	0.0463472	0.39745	0.198716	-0.168514	-0.0529959	0.203766	0.0121693
	Sample 1190	-0.0224637	0.00978634	0.540716	0.348952	0.200833	0.217198	0.018491	0.416065	0.195981	-0.140516	-0.0490276	0.168586	0.0599923
	Sample 1191	-0.0266025	0.0622116	0.573033	0.216077	0.216581	0.213721	0.139864	0.318589	0.242533	-0.0999978	-0.000121593	0.0153475	0.0539051
	Sample 1192	-0.00667241	-0.00506762	0.381235	0.246818	0.277715	0.261128	0.217272	0.275502	0.218665	-0.118774	0.06717	0.044658	-0.0509039
	Sample 1193	0.0358764	0.122247	0.564586	0.351159	0.249006	0.214083	0.108828	0.231126	0.25294	-0.105604	-0.0646828	0.154067	0.00167172
	Sample 1194	0.0142369	0.214716	0.554777	0.297085	0.208561	0.275597	0.102204	0.419161	0.169099	-0.106221	-0.107503	0.240469	-0.0266241
	Sample 1195	0.00966383	0.161164	0.564194	0.483887	0.179295	0.212616	0.0287872	0.346304	0.0880027	-0.0524465	-0.0293562	0.0873607	0.0190335
	Sample 1196	0.0167996	0.147739	0.468604	0.322306	0.155489	0.284091	-0.0154689	0.46569	0.139506	-0.0411719	-0.126472	0.147208	0.0201597
	Sample 1197	-0.0178774	0.0263945	0.472076	0.245125	0.196733	0.30122	0.117825	0.342289	0.262931	-0.143799	0.0950791	0.0343909	-0.0430405
	Sample 1198	0.0249726	0.122712	0.412273	0.149748	0.242784	0.284978	0.129717	0.403282	0.220567	-0.0674696	-0.128064	0.159202	0.0225666
	Sample 1199	-0.0815462	0.0721696	0.457791	0.261147	0.14135	0.274616	0.079358	0.427141	0.215515	-0.0403068	-0.110426	0.136347	0.0672677
	Sample 1200	-0.00539177	0.219882	0.520231	0.294362	0.0156783	0.202607	0.165867	0.272359	0.242016	-0.0668878	-0.0979637	0.138111	0.0645086
	Sample 1201	-0.0434788	0.192327	0.504426	0.243847	0.0103182	0.133742	0.0450197	0.365242	0.260315	0.000563949	-0.181158	0.110273	0.0556899
	Sample 1202	-0.0460725	0.00562019	0.465893	0.148034	0.161202	0.247424	0.0605589	0.505676	0.242998	-0.0755476	-0.143881	0.164991	0.0552991
	Sample 1203	-0.0608271	0.162366	0.401452	0.249468	0.0173814	0.339806	-0.00171725	0.399046	0.236758	-0.091034	-0.127963	0.13842	0.0564236
	Sample 1204	-0.065213	-0.0383618	0.568819	0.208049	0.198446	0.232163	0.16483	0.341488	0.276498	-0.0371501	-0.171449	0.172733	0.0457206
	Sample 1205	-0.101984	0.166909	0.49831	0.417342	0.14182	0.226315	-0.0675116	0.510247	0.183553	-0.115595	-0.0166616	0.158536	0.0747107
	Sample 1206	-0.0875184	0.187843	0.523112	0.272946	0.124552	0.278291	0.137351	0.300854	0.241162	-0.0799497	-0.0209695	0.00250214	0.0948845
	Sample 1207	-0.0329197	0.120339	0.461815	0.29259	0.110096	0.248496	0.031123	0.464507	0.132998	-0.04827	-0.105911	0.100454	0.0483532
	Sample 1208	0.00651696	0.128348	0.500783	0.291916	0.209102	0.269862	0.0611708	0.341602	0.257222	-0.0754663	-0.0589705	0.118482	-0.0278124
	Sample 1209	-0.0325182	0.117358	0.398524	0.263574	0.107278	0.271916	0.0432421	0.435234	0.252771	-0.133377	-0.00164407	0.159404	0.0492832
	Sample 1210	-0.0364497	-0.0322647	0.599803	0.207321	0.387641	0.19925	0.0131507	0.426781	0.213701	-0.018162	-0.16307	0.0887359	0.0260231
	Sample 1211	-0.050565	-0.0125941	0.422224	0.259943	0.288459	0.376835	0.0643876	0.335196	0.288432	-0.0856852	-0.0148993	0.0354932	0.0913285
	Sample 1212	-0.0491704	0.249508	0.526709	0.310219	0.0800055	0.331004	0.0522298	0.301211	0.255279	-0.0870462	-0.0629124	0.107491	-0.0142241
	Sample 1213	-0.0127207	0.10502	0.520126	0.234472	0.229456	0.282982	0.097523	0.346698	0.30878	0.00418238	-0.141966	0.125919	0.0213404
	Sample 1214	-0.0728101	0.261679	0.518105	0.369055	0.0694676	0.281149	0.124554	0.31445	0.18502	-0.155065	-0.0600279	0.154169	0.0923735
	Sample 1215	-0.0756702	-0.0211447	0.582421	0.336999	0.282454	0.111305	0.0630452	0.273242	0.246045	-0.0916938	-0.0241393	0.0486914	0.065576
	Sample 1216	-0.101462	0.278552	0.513068	0.243106	0.129691	0.264228	0.0649872	0.429989	0.175913	-0.165115	-0.111182	0.193066	0.101034
	Sample 1217	-0.0468396	0.138415	0.446122	0.309834	0.118992	0.317321	0.0858857	0.346813	0.244684	-0.228151	0.0387095	0.145122	0.0198561
	Sample 1218	-0.101186	0.229895	0.550207	0.226833	0.100879	0.22797	0.0822835	0.390344	0.273733	-0.146305	-0.113382	0.210664	0.0822442
	Sample 1219	-0.0636694	0.0126588	0.511787	0.230313	0.233615	0.191989	0.0555068	0.440329	0.194582	-0.104039	-0.0153899	0.0559475	-0.0367059
	Sample 1220	0.0447292	0.121087	0.58098	0.321366	0.182622	0.165787	0.0293988	0.296433	0.273544	-0.181938	0.0431834	0.141924	-0.0924242
	Sample 1221	-0.0259163	0.0675498	0.484793	0.156279	0.2432	0.335317	0.164059	0.477221	0.205276	-0.090208	-0.150198	0.241042	0.0523862
	Sample 1222	-0.0586717	0.224088	0.562725	0.279398	0.149673	0.260244	0.120673	0.353888	0.233778	-0.120176	-0.0151102	0.115113	0.0263604
	Sample 1223	-0.0212224	0.146564	0.499627	0.293015	0.147459	0.308744	0.0250678	0.393368	0.197391	-0.0417292	-0.157116	0.153697	0.0351177
	Sample 1224	0.0228773	0.0075244	0.474971	0.276271	0.15315	0.219157	0.148551	0.321536	0.19918	0.0142545	-0.140725	0.114091	0.0214545
	Sample 1225	-0.116105	0.171213	0.674929	0.242265	0.114653	0.112906	0.162439	0.350636	0.244787	-0.168187	-0.0333343	0.162977	0.0312175
	Sample 1226	-0.0498714	0.153555	0.602352	0.362415	0.152437	0.211702	0.0297579	0.356627	0.224876	-0.114675	-0.063271	0.164836	0.0411966
	Sample 1227	-0.0526583	0.0811476	0.525145	0.271867	0.236279	0.304248	0.0377721	0.332264	0.28122	-0.0582122	-0.106853	0.0841436	0.0524742
	Sample 1228	-0.00469626	0.0854568	0.529223	0.223265	0.19246	0.253091	0.189226	0.307761	0.201601	-0.0794132	-0.140709	0.16283	0.0717125
	Sample 1229	-0.033873	0.187484	0.47463	0.282392	0.156065	0.298038	0.139702	0.347445	0.18513	-0.0868254	-0.0469626	0.100004	0.0264511
	Sample 1230	-0.0741123	0.183898	0.540145	0.282303	0.11985	0.228199	0.238873	0.254505	0.158033	-0.108044	-0.0759835	0.158812	0.0333807
	Sample 1231	-0.0415951	0.0326583	0.545323	0.250972	0.253912	0.194819	0.109119	0.360413	0.195591	-0.113194	-0.0397606	0.0657822	0.041998
	Sample 1232	-0.0142146	0.00346004	0.520783	0.235055	0.410936	0.271487	0.105239	0.320011	0.273274	-0.0682063	-0.129371	0.158308	0.0266451
	Sample 1233	-0.0505975	0.163768	0.461924	0.210094	0.165969	0.245248	0.138295	0.359825	0.217151	0.00260248	-0.229418	0.149895	0.0579747
	Sample 1234	0.0181309	0.13028	0.448834	0.301189	0.159413	0.376676	0.178787	0.288759	0.22055	-0.0100942	-0.178616	0.188881	0.0146578
	Sample 1235	-0.0624955	0.132652	0.564463	0.277151	0.188333	0.191726	0.0972703	0.403874	0.225337	-0.222935	0.0407533	0.149395	0.0479133
	Sample 1236	-0.0186709	0.045059	0.490028	0.320721	0.258496	0.224408	0.0816692	0.344927	0.175457	-0.0737185	-0.00234619	0.0824426	-0.0804199
	Sample 1237	0.00475659	0.0518724	0.498296	0.270014	0.237068	0.206438	0.0514377	0.369723	0.198614	-0.0933367	-0.0765452	0.172104	-0.0293496
	Sample 1238	-0.0494158	0.102907	0.450632	0.232863	0.230351	0.352426	0.164606	0.363826	0.16856	-0.082879	-0.143218	0.162341	0.061969
	Sample 1239	-0.0556219	0.0550873	0.454089	0.251008	0.256424	0.301408	0.088695	0.361534	0.20202	-0.0602783	-0.0954627	0.126834	-0.0296223
	Sample 1240	0.00717097	0.112537	0.454284	0.314713	0.205878	0.353768	0.00448467	0.436669	0.162194	-0.0276408	-0.166519	0.165513	0.0217526
	Sample 1241	-0.0108692	0.129933	0.500869	0.244951	0.0886966	0.244463	0.196087	0.281952	0.225621	-0.0777523	-0.120953	0.19669	0.0194245
	Sample 1242	-0.0518173	0.0849416	0.546469	0.250084	0.166044	0.240555	0.0273432	0.397273	0.264924	-0.171239	-0.064216	0.161284	0.0642143
	Sample 1243	-0.0226923	0.183736	0.553021	0.324686	0.129334	0.208529	0.0676331	0.413784	0.140491	-0.18688	0.0399086	0.107073	0.0125432
	Sample 1244	0.0171811	0.202358	0.523109	0.119157	0.0505723	0.234664	0.150145	0.381437	0.265728	-0.0923157	-0.116585	0.104152	0.0803098
	Sample 1245	0.00468108	0.167371	0.501769	0.300019	0.1511	0.29109	0.110396	0.31344	0.205356	-0.0520242	-0.137101	0.150671	0.0494976
	Sample 1246	-0.0502973	0.207619	0.433621	0.15068	0.037186	0.266694	0.193002	0.361062	0.257353	-0.144747	-0.0808635	0.127738	0.0928664
	Sample 1247	-0.0589608	0.105763	0.510276	0.34148	0.174575	0.243011	0.107642	0.377785	0.168187	-0.0720696	-0.024917	0.0646993	0.0249411
	Sample 1248	-0.025772	0.118587	0.467606	0.207166	0.115492	0.298966	0.125888	0.386531	0.207736	-0.045446	-0.195813	0.196648	0.0650039
	Sample 1249	-0.0480465	0.0359188	0.478218	0.223487	0.308153	0.337862	-0.0266457	0.502693	0.207815	-0.156204	-0.124233	0.227311	0.0129046
	Sample 1250	-0.032782	0.126954	0.539586	0.239016	0.16904	0.238279	0.115894	0.430246	0.15358	-0.182791	-0.0872589	0.219855	0.0638105
	Sample 1251	-0.0672074	0.23699	0.527047	0.268554	0.155941	0.271777	0.228854	0.305627	0.199526	-0.132613	-0.126291	0.210597	0.0769026
	Sample 1252	-0.0729297	0.0224575	0.427237	0.27626	0.195964	0.250585	0.0428744	0.443922	0.224692	-0.182501	0.0831269	0.0589857	0.0832555
	Sample 1253	-0.0408659	0.129065	0.4955	0.212962	0.2203	0.298786	0.121898	0.42305	0.231627	-0.0825128	-0.158356	0.205518	0.0602802
	Sample 1254	-0.000677819	0.16106	0.573516	0.354167	0.142197	0.252391	0.0894094	0.30604	0.202036	-0.118201	0.00436474	0.103329	-0.0500062
	Sample 1255	-0.0120581	0.143987	0.447087	0.291047	0.211712	0.370651	0.0953065	0.383714	0.153382	-0.0856123	-0.101733	0.156343	0.0164834
	Sample 1256	-0.0394558	0.181626	0.457945	0.136043	0.0887098	0.360679	0.166517	0.395703	0.269494	-0.096042	-0.0484876	0.135394	0.00865251
	Sample 1257	-0.0653228	0.195133	0.614649	0.220799	0.118798	0.157429	0.130098	0.341485	0.244207	-0.0991466	-0.0984489	0.140881	0.0659463
	Sample 1258	-0.00890885	0.0348503	0.444563	0.202294	0.225061	0.342138	0.113692	0.381369	0.207587	-0.0397618	-0.147033	0.105216	0.0784605
	Sample 1259	-0.0739503	0.2255	0.473531	0.23127	0.128431	0.298472	0.0643884	0.485238	0.2108	-0.146209	-0.0939201	0.202817	0.0606179
	Sample 1260	-0.075537	0.130581	0.550822	0.174411	0.151732	0.16195	0.0334094	0.397057	0.28797	-0.0810602	-0.157229	0.137154	0.0862447
	Sample 1261	-0.10001	0.0976064	0.430134	0.28063	0.155365	0.300915	0.122725	0.341706	0.185013	-0.151931	-0.0757023	0.180187	0.0491568
	Sample 1262	-0.0301466	0.100332	0.50797	0.25852	0.174532	0.27804	0.0190032	0.450781	0.232609	-0.0235499	-0.137576	0.122048	0.0123037
	Sample 1263	-0.0982185	0.167877	0.559534	0.268531	0.133393	0.215672	0.182856	0.341223	0.171707	-0.0755176	-0.126745	0.138883	0.0856181
	Sample 1264	-0.0526081	0.0978688	0.451585	0.256675	0.156778	0.303323	0.140527	0.313421	0.260831	-0.0906903	-0.0417419	0.074598	0.0660048
	Sample 1265	-0.0530292	-0.0771719	0.491435	0.148537	0.277583	0.243325	0.0953794	0.475638	0.259916	-0.0578675	-0.142571	0.148454	0.0624643
	Sample 1266	-0.0892623	0.230199	0.564674	0.322931	0.0700929	0.229434	0.130774	0.364422	0.17276	-0.0634121	-0.115801	0.171956	0.0477871
	Sample 1267	-0.0453094	0.12787	0.514331	0.430457	0.155523	0.257952	0.0946117	0.267226	0.18897	-0.0616532	-0.118392	0.152005	0.0761711
	Sample 1268	-0.0689407	0.29415	0.485019	0.232134	0.14623	0.253083	0.157392	0.364046	0.232013	-0.0696584	-0.125927	0.124085	0.104121
	Sample 1269	0.0154258	0.144324	0.502619	0.298648	0.132558	0.237025	0.110173	0.341461	0.173198	-0.00973931	-0.104558	0.0679661	0.0384268
	Sample 1270	-0.0144801	0.114244	0.466542	0.339231	0.159481	0.361387	0.117624	0.357121	0.130199	-0.197999	-0.0401276	0.207887	-0.00563959
	Sample 1271	-0.0214394	0.224822	0.518101	0.242827	0.191459	0.27249	0.24887	0.253009	0.238637	-0.163	0.0170013	0.148605	-0.0227836
	Sample 1272	-0.0294356	0.214177	0.514269	0.297023	0.077483	0.292312	0.173482	0.312078	0.162913	-0.0542558	-0.121645	0.138104	0.0290819
	Sample 1273	-0.0136952	0.0855992	0.456601	0.293213	0.221239	0.292474	0.112528	0.295768	0.238346	-0.0807519	-0.132864	0.140907	0.0928852
	Sample 1274	-0.114818	-0.00969553	0.541983	0.13972	0.317034	0.329737	0.107231	0.391754	0.290589	-0.0148663	-0.171952	0.099077	0.06372
	Sample 1275	-0.0251938	0.0982196	0.53393	0.315177	0.155451	0.259254	0.11812	0.349084	0.184034	-0.0603121	-0.0836893	0.108493	0.0309154
	Sample 1276	-0.0430932	0.249993	0.614567	0.188179	0.0519037	0.217749	0.131514	0.351824	0.270481	-0.10384	-0.0916992	0.156271	0.0133473
	Sample 1277	-0.09909	0.258148	0.514406	0.338283	0.114688	0.216659	0.106184	0.336967	0.192869	-0.0864971	-0.142048	0.170806	0.12117
	Sample 1278	-0.00888182	0.0440525	0.524264	0.259744	0.213249	0.239818	0.102779	0.337895	0.258332	-0.0889358	0.00918414	0.0456565	0.0113054
	Sample 1279	-0.0865935	0.0894404	0.395418	0.256267	0.159355	0.270496	0.166863	0.346488	0.197957	-0.0879863	-0.105071	0.107973	0.0997605
	Sample 1280	-0.0372906	0.223251	0.590162	0.26707	0.0625747	0.170721	0.246005	0.373362	0.168709	-0.150588	0.0400858	0.118464	-0.00749989
	Sample 1281	0.0339946	0.0341168	0.540218	0.267688	0.263103	0.229314	0.213108	0.319268	0.198833	-0.0300014	-0.147345	0.228835	-0.0162862
	Sample 1282	-0.0391816	0.160808	0.420206	0.231641	0.161838	0.326012	0.084846	0.294942	0.276164	-0.116398	-0.116228	0.157552	0.0834178
	Sample 1283	-0.0801957	0.191831	0.482465	0.34434	0.161696	0.302034	0.225478	0.267175	0.170677	-0.0685368	-0.0979899	0.199631	0.0469795
	Sample 1284	-0.0814859	0.192942	0.617452	0.226938	0.227338	0.246821	0.0582413	0.407278	0.2397	0.0358209	-0.211494	0.0660272	0.118114
	Sample 1285	-0.0568058	0.154234	0.53345	0.288393	0.186274	0.248029	0.0709229	0.370865	0.2235	-0.0915227	-0.00422061	0.0214036	0.044034
	Sample 1286	-0.0830468	0.180888	0.537806	0.253273	0.128784	0.262639	-0.0408298	0.484789	0.2692	-0.172405	-0.0383352	0.153726	0.0969165
	Sample 1287	-0.0439472	0.0432514	0.450977	0.206521	0.300839	0.338778	0.188998	0.30572	0.168355	-0.0312475	-0.111596	0.0785699	0.0396602
	Sample 1288	-0.023994	0.193247	0.469523	0.168378	0.127654	0.339913	0.16812	0.410548	0.13496	-0.151333	-0.144387	0.205822	0.0467487
	Sample 1289	-0.00292258	0.151471	0.476296	0.311959	0.105164	0.316187	0.054308	0.391897	0.208901	-0.0754136	-0.135041	0.180238	0.0419926
	Sample 1290	-0.0848914	0.150607	0.562573	0.24576	0.130507	0.225016	0.15862	0.353065	0.201107	-0.120839	-0.112669	0.196806	0.0481756
	Sample 1291	-0.01106	0.108432	0.473878	0.23466	0.264998	0.293076	0.0176946	0.505776	0.237886	-0.0099523	-0.172128	0.160068	0.0517188
	Sample 1292	-0.00497112	0.0544729	0.439204	0.267723	0.155838	0.263722	0.206924	0.290251	0.182191	-0.000205817	-0.111347	0.089719	0.0269038
	Sample 1293	-0.00138771	0.269849	0.495436	0.308379	0.119454	0.323046	0.103429	0.30833	0.246657	-0.142783	-0.0952153	0.193471	0.060093
	Sample 1294	0.0157554	0.205245	0.486467	0.300361	0.151023	0.260195	0.00320031	0.376828	0.234244	-0.0923624	-0.125195	0.241737	-0.00725645
	Sample 1295	-0.0243389	0.0362282	0.544402	0.295141	0.264028	0.217957	0.0366806	0.332177	0.202591	-0.0652949	-0.074603	0.0197824	0.0420083
	Sample 1296	-0.0763518	0.240698	0.51433	0.213467	0.0611942	0.279315	0.10127	0.37329	0.231408	-0.110767	-0.0451843	0.069965	0.0441743
	Sample 1297	0.0343546	0.22743	0.475763	0.179706	0.166789	0.371038	0.191515	0.31784	0.225111	-0.139739	-0.0777219	0.201562	-0.000705898
	Sample 1298	-0.0576124	0.0960947	0.438566	0.376762	0.233618	0.242143	0.0279858	0.376597	0.219265	-0.118741	-0.0759896	0.189458	0.03011
	Sample 1299	-0.0541837	0.0690892	0.582759	0.159907	0.263102	0.207646	0.0850614	0.373702	0.292293	-0.0299042	-0.119349	0.0904345	0.0154086
	Sample 1300	0.000547401	0.140631	0.535647	0.223475	0.177107	0.24583	0.08671	0.389379	0.251799	-0.0343686	-0.113428	0.106299	0.0268067
	Sample 1301	-0.0557483	-0.0297927	0.548985	0.204476	0.284282	0.213624	0.0523072	0.461306	0.243903	-0.0395832	-0.161397	0.161735	0.0689791
	Sample 1302	-0.0138478	0.142388	0.445663	0.286876	0.0768463	0.2728	0.158354	0.338501	0.157608	-0.133208	0.0170163	0.0485886	0.0329099
	Sample 1303	0.00312099	0.0878436	0.548844	0.452054	0.256669	0.266736	0.0968452	0.346341	0.046309	-0.111808	-0.0877086	0.19148	-0.018322
	Sample 1304	-0.0332179	0.0837111	0.390613	0.235227	0.181647	0.330686	0.0819394	0.459936	0.153698	-0.10315	-0.0466825	0.136457	-0.0147155
	Sample 1305	-0.0586539	0.106092	0.560351	0.285249	0.25595	0.272619	0.101134	0.442077	0.134579	-0.175543	-0.0575823	0.170189	0.0954766
	Sample 1306	-0.034833	0.203887	0.481812	0.254527	0.19137	0.31665	0.0799652	0.345244	0.346957	-0.0929235	-0.0939225	0.178097	0.028212
	Sample 1307	-0.0438443	0.0756859	0.600926	0.243645	0.263084	0.252088	0.112454	0.33357	0.182501	-0.118904	-0.0852723	0.127712	0.00961164
	Sample 1308	-0.0357788	0.0506645	0.556451	0.307785	0.28352	0.250437	0.0894046	0.41906	0.115762	0.00528368	-0.0742953	0.0545514	-0.0198135
	Sample 1309	-0.0206685	0.200394	0.419534	0.27505	0.207942	0.356827	0.124531	0.350842	0.197866	0.0117248	-0.137266	0.08197	0.00890798
	Sample 1310	-0.00837591	0.189109	0.415738	0.151698	0.199546	0.285334	0.147738	0.356171	0.269301	0.00103542	-0.190029	0.161435	0.0147129
	Sample 1311	-0.066856	0.0477699	0.569254	0.303416	0.29855	0.225489	-0.0513942	0.437294	0.244784	-0.0769693	-0.0673465	0.0729754	0.0463843
	Sample 1312	-0.0785312	-0.00146359	0.542343	0.190299	0.2014	0.156149	0.147787	0.352662	0.210665	-0.184999	-0.0729475	0.134606	0.137309
	Sample 1313	-0.0375986	0.223941	0.415866	0.268904	0.0912681	0.381739	0.0928875	0.415373	0.181151	-0.0847212	-0.14543	0.191711	0.0526307
	Sample 1314	-0.00545211	0.174591	0.562721	0.237393	0.144993	0.239244	0.118975	0.418201	0.162713	-0.0531248	-0.152557	0.154705	0.0373823
	Sample 1315	0.0198475	0.155748	0.542078	0.254992	0.188419	0.286779	0.00869686	0.47274	0.204792	-0.121132	-0.0993001	0.203436	0.0280444
	Sample 1316	-0.0501716	0.20889	0.484402	0.270208	0.102664	0.223057	0.0993935	0.420627	0.221538	-0.134868	-0.04095	0.156287	0.0618728
	Sample 1317	-0.0465604	0.11318	0.485527	0.314687	0.160017	0.279211	0.11362	0.346861	0.222147	-0.178148	-0.0130476	0.186519	-0.0220681
	Sample 1318	-0.0764477	0.151312	0.482561	0.343223	0.210226	0.298469	0.0415399	0.418934	0.143175	-0.0938054	-0.118889	0.159847	0.0348536
	Sample 1319	-8.18452e-05	0.121979	0.460976	0.217064	0.0601968	0.296889	0.285652	0.324481	0.182985	-0.127509	0.00403817	0.149978	-0.0289727
	Sample 1320	-0.0147675	0.0962425	0.377705	0.233234	0.106256	0.386031	0.163261	0.381486	0.204639	-0.0459751	-0.0941622	0.136425	0.0277077
	Sample 1321	-0.0276314	0.143013	0.577829	0.356738	0.239709	0.21072	0.138515	0.329999	0.159349	-0.184347	0.00475082	0.147926	0.0635364
	Sample 1322	0.000997097	0.180292	0.499102	0.358627	0.165393	0.253536	0.131579	0.304916	0.13308	-0.201446	-0.0448778	0.178913	0.0784005
	Sample 1323	0.0496561	0.196791	0.52187	0.255909	0.159135	0.249405	0.0621015	0.378281	0.246019	-0.1084	-0.0162825	0.167169	-0.0979645
	Sample 1324	-0.0628107	0.0578449	0.48939	0.309781	0.235969	0.236537	0.120183	0.314843	0.244735	-0.118189	0.0322264	0.0502289	0.0446681
	Sample 1325	-0.0285707	-0.0247892	0.470879	0.282994	0.247078	0.267643	0.0595145	0.316355	0.302614	-0.0855618	-0.0905126	0.178438	0.0453859
	Sample 1326	-0.0160354	0.114271	0.455213	0.0960985	0.0498721	0.212968	0.115998	0.431705	0.307294	-0.0687442	-0.096089	0.144897	0.0356418
	Sample 1327	-0.0191941	0.0119194	0.527475	0.247954	0.245504	0.267322	0.129419	0.361091	0.200858	-0.13918	-0.0315709	0.122421	0.017459
	Sample 1328	0.0642427	0.0218595	0.551059	0.384458	0.348087	0.210515	0.0258127	0.277352	0.256639	-0.109655	-0.0238361	0.173867	-0.0879587
	Sample 1329	-0.02766	-0.0130211	0.413115	0.254397	0.245856	0.325548	0.0374489	0.409661	0.240336	-0.131953	-0.0378434	0.134448	-0.00739797
	Sample 1330	-0.0822759	0.109338	0.613368	0.162326	0.150089	0.186003	0.240082	0.28356	0.287639	-0.108899	-0.108078	0.181584	0.0713399
	Sample 1331	-0.100587	0.186951	0.507003	0.337559	0.0544179	0.190693	0.00582839	0.334747	0.279175	-0.0854601	-0.0289174	0.0922416	0.0842999
	Sample 1332	-0.0374766	0.0690468	0.520119	0.114393	0.220109	0.317539	0.132855	0.440634	0.263791	-0.0634856	-0.029364	0.0138926	0.0464054
	Sample 1333	-0.035838	0.0832434	0.537524	0.252292	0.201605	0.261984	-0.0143434	0.465373	0.147673	-0.0883894	-0.0167855	-0.0186493	0.0544576
	Sample 1334	0.0196273	0.217345	0.552888	0.324504	0.0481228	0.209754	0.0935057	0.404274	0.170121	-0.130889	0.00108624	0.131259	-0.0279436
	Sample 1335	-0.0169527	0.0960884	0.448001	0.225767	0.182767	0.309459	0.0573826	0.366544	0.254568	-0.0565871	-0.152393	0.102087	0.0769825
	Sample 1336	-0.0510264	0.138509	0.531543	0.242076	0.127395	0.177321	0.109197	0.393227	0.210176	-0.132951	-0.130923	0.210264	0.0788922
	Sample 1337	-0.0281839	0.0800095	0.580223	0.283965	0.23643	0.233049	0.103576	0.302892	0.236549	-0.146177	-0.0547883	0.130338	0.0783654
	Sample 1338	-0.0841865	0.170895	0.539811	0.267907	0.0298809	0.028419	0.144315	0.385954	0.24054	-0.0874736	-0.0844518	0.157087	0.104853
	Sample 1339	-0.0302758	0.211804	0.552054	0.263359	0.0507052	0.267441	0.0539131	0.443969	0.22579	0.00133599	-0.168063	0.179589	0.00109504
	Sample 1340	-0.0285333	0.00232253	0.582447	0.361366	0.269944	0.23307	-0.0368109	0.424687	0.228143	-0.083779	-0.117478	0.183393	0.0155157
	Sample 1341	-0.0313893	0.13766	0.537747	0.364555	0.0520452	0.227146	0.0857784	0.299422	0.204523	-0.128008	0.0353302	0.0211084	0.07569
	Sample 1342	-0.0378785	0.175913	0.460686	0.272748	0.127153	0.34352	0.130823	0.289827	0.292855	-0.141249	-0.0236591	0.146741	0.0185401
	Sample 1343	0.0328819	0.072745	0.499737	0.373319	0.287215	0.351109	0.139538	0.287274	0.170555	-0.0732247	-0.0714809	0.188458	-0.0793508
	Sample 1344	0.037661	0.0619544	0.480719	0.265661	0.307104	0.328762	0.0927344	0.370568	0.223173	-0.100869	-0.170197	0.236127	0.041316
	Sample 1345	-0.0203302	0.0635207	0.494849	0.251724	0.182483	0.324408	0.0158864	0.444029	0.219795	-0.0545635	-0.148436	0.151984	0.0433036
	Sample 1346	-0.0118899	0.0986652	0.485128	0.232108	0.16935	0.277533	0.104324	0.381575	0.238894	-0.172477	-0.0246078	0.14272	0.0513679
	Sample 1347	0.0422256	0.159034	0.44535	0.335317	0.159083	0.272744	0.026081	0.425088	0.164894	-0.136002	-0.0524477	0.134381	0.0427954
	Sample 1348	0.0114869	0.122527	0.53907	0.288285	0.0566887	0.198979	0.0924371	0.331596	0.218393	-0.017645	-0.048071	0.0484133	-0.0104506
	Sample 1349	0.0340796	0.179572	0.557159	0.255905	0.0741778	0.205246	0.318959	0.182281	0.181	-0.0439847	-0.154783	0.179996	0.0134379
	Sample 1350	0.0191183	0.0807568	0.504312	0.373272	0.204124	0.176233	0.0252483	0.39772	0.185324	-0.0995061	-0.0393515	0.169062	-0.00807673
	Sample 1351	-0.00854496	0.102988	0.580188	0.286124	0.18035	0.190869	0.101147	0.382328	0.184457	-0.087721	-0.059129	0.0913098	0.0903145
	Sample 1352	0.0628157	0.185613	0.555491	0.403253	0.158449	0.239313	0.0770077	0.422731	0.0502831	-0.0249653	-0.0798455	0.137236	-0.0722721
	Sample 1353	-0.037947	0.0730336	0.566856	0.333101	0.260373	0.265618	0.181582	0.35078	0.130108	-0.0695089	-0.0889098	0.140667	0.026615
	Sample 1354	-0.0467073	0.0361704	0.540279	0.313314	0.256922	0.229664	0.0106572	0.439495	0.170842	-0.177392	-0.0518281	0.165436	0.0646425
	Sample 1355	-0.017513	0.156716	0.52008	0.207276	0.0855365	0.263781	0.261285	0.241566	0.271097	-0.126466	-0.065674	0.174147	0.00564728
	Sample 1356	-0.0267504	0.12015	0.446199	0.16031	0.242884	0.296766	0.069345	0.420888	0.242465	-0.0755231	-0.0432056	0.0647223	-0.009922
	Sample 1357	-0.0839276	0.273829	0.612063	0.303986	0.0958501	0.142266	0.0990703	0.383651	0.174502	-0.102006	-0.0391443	0.057925	0.0694899
	Sample 1358	-0.0315549	0.222414	0.488961	0.185662	0.0963113	0.313168	0.16894	0.367994	0.201253	-0.119765	-0.133981	0.179054	0.0732835
	Sample 1359	-0.0486476	0.0568022	0.592767	0.251314	0.282116	0.209394	0.0816951	0.473192	0.140512	-0.0816845	-0.0894838	0.11855	0.0169195
	Sample 1360	-0.0143338	0.125533	0.540498	0.20371	0.267539	0.256565	-0.00739082	0.561201	0.152682	-0.105518	-0.137567	0.181354	0.0723806
	Sample 1361	-0.0531595	0.131305	0.507443	0.32108	0.11157	0.281504	0.142851	0.332277	0.137498	0.109804	-0.12724	-0.0513484	0.0803075
	Sample 1362	-0.0222939	0.144374	0.493054	0.260945	0.209369	0.291029	0.0115206	0.455931	0.151031	-0.0503731	-0.106983	0.107845	0.00514941
	Sample 1363	-0.00144002	0.151085	0.411842	0.206847	0.150075	0.328034	0.187452	0.312401	0.211328	-0.0536309	-0.10208	0.153069	-0.0371992
	Sample 1364	-0.0074778	0.0987567	0.498117	0.159521	0.272332	0.313258	0.0686802	0.431816	0.279651	-0.113237	-0.0097781	0.071044	0.021619
	Sample 1365	-0.0104374	0.0840542	0.376574	0.123075	0.148862	0.361461	0.254118	0.431738	0.130309	-0.0730382	-0.196252	0.2133	9.09816e-05
	Sample 1366	-0.0326067	0.187508	0.432729	0.262196	0.148588	0.387788	0.144067	0.313712	0.257695	-0.143651	-0.0500551	0.15406	0.0265809
	Sample 1367	-0.0821619	0.16744	0.570849	0.219222	0.143841	0.201037	0.0934017	0.410059	0.22832	-0.0952844	-0.0413222	0.0572363	0.0628824
	Sample 1368	-0.0747101	0.128584	0.533078	0.155794	0.206152	0.196125	0.111459	0.428895	0.257958	-0.200452	0.156997	-0.0450169	0.0223131
	Sample 1369	-0.0691897	0.14782	0.540006	0.322694	0.151852	0.192447	0.0525419	0.44291	0.190733	-0.125196	-0.0234546	0.156127	0.0209139
	Sample 1370	-0.117429	0.0881795	0.575482	0.269192	0.209009	0.190188	0.0170023	0.462607	0.215642	-0.0729094	-0.0976694	0.0960909	0.0593219
	Sample 1371	-0.0562501	0.0163166	0.649427	0.280601	0.335202	0.141924	0.0283872	0.417676	0.182094	-0.0973448	-0.0808768	0.121983	0.0164209
	Sample 1372	-0.0861349	0.207901	0.54953	0.307433	0.213108	0.254998	0.11082	0.423891	0.11931	-0.168425	-0.0923146	0.20006	0.0951387
	Sample 1373	-0.0142223	0.101283	0.521034	0.225104	0.308941	0.25342	0.0920656	0.343721	0.280755	-0.0799409	-0.145431	0.19351	0.00879134
	Sample 1374	-0.00727669	0.113921	0.517233	0.293625	0.016891	0.207134	0.165818	0.365046	0.106349	0.022204	-0.142471	0.115856	-0.0157971
	Sample 1375	-0.0224167	0.235365	0.521647	0.240187	0.164929	0.237647	0.122851	0.385343	0.213157	-0.10932	-0.145355	0.182519	0.0834963
	Sample 1376	-0.0785763	0.00614333	0.433113	0.38736	0.227766	0.382251	0.235021	0.240998	0.154423	-0.170553	-0.00959356	0.175954	0.0388443
	Sample 1377	-0.0831611	0.138624	0.521403	0.280655	0.201135	0.254198	-0.00484842	0.490078	0.221905	-0.0969253	-0.101785	0.173928	0.0308166
	Sample 1378	-0.0463395	0.157156	0.53615	0.270739	0.134486	0.250108	0.011474	0.419131	0.241385	0.00462283	-0.169607	0.13391	0.0170416
	Sample 1379	-0.0296597	0.122644	0.538886	0.264141	0.112471	0.248467	0.0849863	0.361887	0.239843	-0.0950702	0.0214054	0.0534884	0.00905746
	Sample 1380	-0.0431124	0.126258	0.574312	0.25438	0.258663	0.235883	0.0680044	0.43944	0.184332	-0.128663	-0.135167	0.233372	0.0161128
	Sample 1381	-0.0995883	0.0831866	0.600775	0.246614	0.16293	0.0811702	0.102044	0.388937	0.173017	-0.0873716	-0.0971242	0.0967993	0.0559993
	Sample 1382	-0.00593338	0.133702	0.545241	0.232741	0.211311	0.247258	0.0160025	0.309611	0.27851	0.0167438	-0.139454	0.0263402	0.0436051
	Sample 1383	-0.014058	0.103913	0.560896	0.34532	0.268865	0.198978	-0.13403	0.459275	0.22676	-0.102634	-0.0996224	0.114835	0.088157
	Sample 1384	-0.0741749	0.0770031	0.587915	0.321263	0.193471	0.103273	0.02687	0.413676	0.185526	-0.0980019	-0.0555209	0.0761529	0.0931132
	Sample 1385	-0.0896536	0.174327	0.531906	0.343131	0.11804	0.172302	0.172336	0.326339	0.157229	-0.0671106	-0.131807	0.203159	0.0665502
	Sample 1386	-0.0275678	0.0619645	0.513155	0.313791	0.264715	0.323002	0.194778	0.333549	0.166578	-0.0414406	-0.0450327	0.0923581	0.0158504
	Sample 1387	-0.0331653	0.0578959	0.459	0.215948	0.206519	0.266009	0.108799	0.454271	0.209216	-0.0546057	-0.119973	0.14951	0.0377322
	Sample 1388	-0.0213974	0.185575	0.516451	0.299868	0.101658	0.260895	0.150548	0.346449	0.165038	-0.110937	-0.0314615	0.116635	0.0346828
	Sample 1389	-0.014699	0.069442	0.370651	0.352762	0.288821	0.416803	0.153977	0.29213	0.193811	-0.0586323	-0.11847	0.163966	0.0268791
	Sample 1390	0.00245968	0.143273	0.522326	0.286297	0.234163	0.279484	0.0303059	0.404769	0.264785	-0.0937363	-0.131968	0.218422	0.0710735
	Sample 1391	0.00720482	0.176316	0.497773	0.213776	0.198876	0.291609	0.0736817	0.412534	0.187625	-0.0698191	-0.0136095	0.00873897	0.0368399
	Sample 1392	-0.046261	0.0794679	0.456001	0.290234	0.314557	0.354197	0.027381	0.467862	0.133079	-0.100906	-0.136913	0.183217	0.0491645
	Sample 1393	-0.0625344	0.0860143	0.601887	0.352837	0.168311	0.143719	0.163218	0.323364	0.0910386	-0.0550687	-0.0484845	0.0430344	0.0593366
	Sample 1394	0.0137066	0.247142	0.49253	0.329865	0.0137565	0.284371	0.24991	0.215332	0.174539	-0.0416042	-0.0854373	0.162845	-0.0169024
	Sample 1395	0.039286	0.243479	0.484727	0.332338	0.023724	0.282446	0.157442	0.35414	0.181671	-0.000620614	-0.121777	0.185026	-0.0034693
	Sample 1396	0.00795197	0.359607	0.500373	0.372893	-0.0323263	0.274297	0.127713	0.253397	0.219214	-0.0963402	-0.0269378	0.130172	-0.0069386
	Sample 1397	-0.0314262	0.174078	0.495668	0.342644	0.15857	0.30116	0.0236063	0.316079	0.259222	-0.224894	0.0209606	0.163263	0.0324219
	Sample 1398	-0.0170886	0.114514	0.465591	0.24771	0.254997	0.346443	-0.00860643	0.337699	0.316079	-0.0463781	-0.141594	0.170154	-0.020612
	Sample 1399	-0.0253023	0.123625	0.511245	0.335342	0.222786	0.269267	0.110527	0.379574	0.132244	-0.0954251	-0.0571671	0.138495	-0.0149985
	Sample 1400	-0.0767933	0.131465	0.565998	0.354365	0.20159	0.215693	0.116604	0.331131	0.169903	-0.168834	-0.0554573	0.164643	0.0766559
	Sample 1401	-0.0607774	-0.0199903	0.444066	0.209024	0.245376	0.270181	0.044543	0.520429	0.191365	-0.0658159	-0.0810408	0.130518	0.0386995
	Sample 1402	-0.0416201	0.127511	0.519179	0.208859	0.14689	0.232752	0.0663783	0.391766	0.230361	-0.0854634	-0.110525	0.123542	0.041003
	Sample 1403	-0.0122982	0.174871	0.553584	0.316165	0.103335	0.156778	0.0959773	0.372803	0.194518	-0.140848	0.0296695	0.0830442	0.0100054
	Sample 1404	-0.0205094	0.196137	0.506307	0.301474	0.100689	0.316477	0.125457	0.329135	0.114261	-0.0272891	-0.180217	0.137162	0.0380893
	Sample 1405	-0.0298214	0.164402	0.424081	0.319549	0.119009	0.338	0.0845163	0.296806	0.229374	-0.0873096	-0.0919483	0.103861	0.0594782
	Sample 1406	-0.0755899	-0.0113103	0.513018	0.351593	0.279555	0.181003	0.0793522	0.404263	0.138915	-0.123789	-0.0115559	0.107084	0.0269746
	Sample 1407	-0.0367881	0.231391	0.580943	0.272663	0.16757	0.297505	0.0785999	0.398114	0.23667	-0.197151	0.0539902	0.113873	0.0227857
	Sample 1408	-0.0762178	0.157177	0.551965	0.308189	0.144222	0.20645	0.0332777	0.417882	0.184692	-0.0689364	-0.131911	0.168712	0.0330313
	Sample 1409	-0.0825325	0.0693214	0.526198	0.31169	0.323684	0.212855	0.134516	0.295787	0.218157	-0.115496	-0.106967	0.16757	0.0428902
	Sample 1410	-0.0546052	0.2398	0.516782	0.292807	0.0363239	0.205402	-0.00860734	0.415181	0.223643	-0.182711	-0.0211321	0.126292	0.108681
	Sample 1411	-0.0515746	0.082786	0.470181	0.270015	0.169273	0.249388	0.157854	0.294908	0.284485	-0.125821	-0.0345524	0.13434	0.065322
	Sample 1412	-0.0346315	0.171756	0.601787	0.304445	0.251033	0.222587	-0.0256726	0.373377	0.237848	-0.126083	-0.0264745	0.0588002	0.0704055
	Sample 1413	-0.0230466	0.14916	0.502078	0.219382	0.232393	0.3328	0.095982	0.363255	0.276986	-0.162684	-0.116949	0.25445	0.0537697
	Sample 1414	0.0212882	0.111149	0.495631	0.223243	0.184819	0.273942	0.201605	0.291663	0.278556	-0.0429144	-0.0817601	0.110267	-0.0121831
	Sample 1415	-0.0553977	0.206033	0.567736	0.331281	0.120706	0.234065	0.0559042	0.364486	0.20086	-0.105941	-0.101855	0.170229	0.0154098
	Sample 1416	-0.0378832	0.0651679	0.540216	0.302143	0.218628	0.271999	0.0897833	0.362112	0.181942	-0.00483897	-0.133185	0.102886	0.0514078
	Sample 1417	-0.0814018	0.246969	0.590523	0.24616	0.10168	0.152697	0.202064	0.294432	0.22661	-0.0799262	-0.164865	0.158778	0.0851402
	Sample 1418	-0.0618974	0.165874	0.584702	0.225711	0.179397	0.209872	0.00624231	0.467644	0.216818	-0.124856	-0.143524	0.166347	0.11155
	Sample 1419	0.0100677	0.194646	0.476861	0.294798	0.134223	0.250498	0.0548609	0.353404	0.22756	-0.21106	-0.0676196	0.211964	0.066328
	Sample 1420	-0.0603269	0.149315	0.514439	0.293156	0.0424602	0.24223	0.151929	0.410337	0.124788	-0.150518	0.115393	-0.0384228	0.0282397
	Sample 1421	-0.0553737	0.128201	0.46785	0.296351	0.112734	0.304276	0.120504	0.40702	0.13002	0.027231	-0.0138791	-0.0509924	0.0538958
	Sample 1422	-0.0178644	0.0948355	0.456688	0.255869	0.23617	0.324194	0.0270433	0.37231	0.252626	-0.0912243	-0.125473	0.149617	0.0538065
	Sample 1423	-0.0519487	0.106809	0.59811	0.297156	0.220522	0.173335	0.128486	0.364137	0.157042	-0.116418	0.00223884	0.0634862	-0.000212961
	Sample 1424	-0.0724716	0.183482	0.509526	0.275654	0.065858	0.283757	0.208949	0.383953	0.0883794	-0.126108	-0.121887	0.193584	0.0323254
	Sample 1425	-0.087817	0.106371	0.617206	0.256021	0.220151	0.123589	0.101047	0.335764	0.259275	-0.108216	-0.0124862	0.0193503	0.0931868
	Sample 1426	-0.0160411	0.0867906	0.551663	0.358074	0.266557	0.30774	0.000882406	0.318708	0.272553	-0.0622276	-0.020852	0.0481752	0.0240536
	Sample 1427	-0.0300503	0.143601	0.495804	0.357343	0.139393	0.274759	-0.010766	0.412617	0.21751	-0.0959454	-0.0976865	0.149605	0.0486419
	Sample 1428	-0.030991	0.102615	0.479109	0.19017	0.242006	0.355716	0.203343	0.294783	0.265373	-0.0666087	-0.110048	0.146509	0.0292545
	Sample 1429	-0.0431339	0.00512467	0.5933	0.189134	0.199512	0.03042	0.00515896	0.502921	0.21598	-0.0878897	-0.0890877	0.0768474	0.0762743
	Sample 1430	-0.0330893	0.232834	0.580614	0.299393	0.0718087	0.21444	0.125252	0.310019	0.220618	-0.0589846	-0.121198	0.125616	0.0615973
	Sample 1431	-0.0580095	0.184029	0.502115	0.285548	0.136363	0.292126	0.17545	0.332791	0.208803	-0.123639	-0.0778832	0.136401	0.0893396
	Sample 1432	-0.0915418	0.195773	0.58332	0.248502	0.253917	0.152151	0.136613	0.367502	0.249088	-0.103571	-0.107603	0.168603	0.0894357
	Sample 1433	-0.0579816	0.121939	0.557267	0.280007	0.0863094	0.181558	0.083975	0.374585	0.267732	-0.106324	-0.0590542	0.136615	0.048768
	Sample 1434	0.00639565	0.0936868	0.527152	0.211725	0.232754	0.26822	0.0846787	0.403617	0.27756	-0.116469	-0.0826935	0.168773	-0.00048012
	Sample 1435	-0.0707797	0.139306	0.587742	0.394237	0.213553	0.219622	0.0775264	0.257598	0.210414	-0.0776554	-0.108125	0.103598	0.0960759
	Sample 1436	-0.0971705	0.100415	0.475713	0.289788	0.208325	0.322172	0.00493926	0.502891	0.171353	-0.107146	-0.144727	0.216695	0.0720654
	Sample 1437	-0.0342267	0.0165375	0.501696	0.248529	0.283425	0.275331	0.0996663	0.384851	0.190363	-0.0541451	-0.10716	0.101281	0.0387869
	Sample 1438	-0.0192034	0.0356484	0.610211	0.264071	0.196676	0.196419	0.0653288	0.437486	0.185692	-0.133232	-0.0551753	0.139121	0.0384152
	Sample 1439	-0.0364466	0.183431	0.473033	0.325353	0.181261	0.213646	0.0114746	0.395074	0.249999	-0.0870178	-0.000963706	0.0590273	0.0523035
	Sample 1440	0.00556651	0.117141	0.605928	0.343393	0.280389	0.228067	0.0738439	0.413953	0.13934	-0.143192	0.00464383	0.123608	-0.0171289
	Sample 1441	-0.0629253	0.14656	0.456447	0.179224	0.171285	0.357584	0.0930564	0.478334	0.207702	-0.136933	0.0781137	0.0191473	0.0365546
	Sample 1442	0.0402636	0.148523	0.393405	0.192894	0.220566	0.389816	0.0816109	0.360601	0.213033	-0.10318	-0.153884	0.214853	-0.0183756
	Sample 1443	0.0490734	0.225259	0.526551	0.357311	0.104805	0.282604	0.208211	0.327004	0.101293	-0.000464167	-0.124952	0.164618	-0.0209809
	Sample 1444	-0.0121842	0.162427	0.611498	0.369552	0.197005	0.238891	0.141003	0.300386	0.165259	-0.0762276	-0.0735464	0.137214	0.00985769
	Sample 1445	-0.014852	-0.082474	0.529125	0.32818	0.234565	0.193904	0.218399	0.295309	0.157771	-0.104195	-0.0309525	0.134363	0.0171889
	Sample 1446	-0.0043093	0.0822456	0.471882	0.26032	0.201684	0.289847	0.13966	0.277177	0.264994	-0.0591371	-0.0793982	0.112395	0.0366087
	Sample 1447	-0.0322905	0.165315	0.43116	0.162498	0.129221	0.314131	0.07748	0.431746	0.244921	-0.092728	-0.139344	0.173249	0.0666394
	Sample 1448	-0.051635	0.190745	0.478228	0.349628	0.100899	0.292214	0.100753	0.413697	0.130309	-0.164755	0.0113573	0.120734	0.0353183
	Sample 1449	-0.0212226	-0.0135424	0.485649	0.192749	0.205714	0.234208	0.0887164	0.338489	0.283908	-0.151705	-0.0189691	0.105234	-0.00530578
	Sample 1450	-0.0609504	0.297515	0.583826	0.348884	0.0207767	0.225108	0.10235	0.305004	0.278308	-0.102918	-0.0569302	0.172169	0.036958
	Sample 1451	-0.0159519	0.14614	0.515914	0.253715	0.185703	0.323373	0.17406	0.336561	0.225921	-0.106778	-0.173044	0.275511	0.0173018
	Sample 1452	1.09539e-05	0.0700109	0.475339	0.197752	0.303692	0.214626	-0.029987	0.485524	0.262814	-0.031987	-0.100976	0.120435	-0.0131387
	Sample 1453	-0.075308	0.0304818	0.470668	0.355479	0.1559	0.296478	0.0412186	0.388512	0.160165	-0.058539	-0.0658575	0.115529	0.0170672
	Sample 1454	-0.0463728	0.0906538	0.442666	0.205177	0.154212	0.209743	0.107439	0.406223	0.264455	-0.124835	-0.0580441	0.126477	0.0942172
	Sample 1455	-0.000321	0.208692	0.606154	0.356337	0.13016	0.172213	0.117256	0.281436	0.214695	-0.0333235	-0.0677887	0.0987568	0.0174416
	Sample 1456	-0.0781632	0.141915	0.433453	0.183149	0.162321	0.342885	0.0504909	0.433001	0.26195	-0.0728539	-0.177235	0.183753	0.0252922
	Sample 1457	-0.0966548	0.298698	0.515215	0.251289	0.133894	0.33769	0.107712	0.361206	0.225245	-0.0817585	-0.175444	0.175459	0.0967531
	Sample 1458	-0.022107	0.0751062	0.371387	0.223907	0.109968	0.396928	0.180503	0.365287	0.201353	-0.0484191	-0.139257	0.188532	-0.0287796
	Sample 1459	-0.0420649	0.0572842	0.453964	0.163737	0.142644	0.376278	0.192347	0.39356	0.16711	0.0109344	-0.199006	0.130048	0.0556286
	Sample 1460	-0.0325933	0.0815945	0.554176	0.286475	0.264719	0.270915	0.0948737	0.38529	0.201155	-0.0402159	-0.106878	0.147214	-0.0134018
	Sample 1461	-0.0120981	0.0874477	0.506456	0.327855	0.211256	0.162567	-0.00806735	0.399108	0.213286	-0.0398205	-0.0289721	0.0807631	-0.0028244
	Sample 1462	-0.0320142	0.104737	0.469972	0.235001	0.287907	0.379982	-0.000482979	0.373317	0.328248	-0.0601473	-0.187338	0.180774	0.0634124
	Sample 1463	0.0107071	0.0630622	0.470367	0.340344	0.240971	0.317913	0.0808886	0.294137	0.195561	0.0311353	-0.126416	0.0950637	-0.0459463
	Sample 1464	-0.00543035	0.0926804	0.366166	0.24544	0.176371	0.377452	0.146476	0.356149	0.1988	-0.0639734	-0.0782471	0.162884	0.0115811
	Sample 1465	-0.0296415	0.0674714	0.604244	0.335068	0.176797	0.139737	-0.0167693	0.42051	0.219287	-0.113356	-0.0814715	0.158947	0.0581165
	Sample 1466	-0.0927298	0.115317	0.617367	0.176571	0.161309	0.133549	0.223415	0.352266	0.193485	-0.106774	-0.0436481	0.0970418	-0.00349628
	Sample 1467	-0.0686434	0.130499	0.567931	0.248565	0.150415	0.24799	0.0854607	0.312524	0.317505	-0.173991	-0.0155725	0.104069	0.0607451
	Sample 1468	-0.0503459	0.0952539	0.478764	0.218444	0.207648	0.301606	0.178753	0.349546	0.174408	-0.100152	-0.0916765	0.128911	0.00407988
	Sample 1469	-0.0279924	0.0750012	0.545662	0.295052	0.230446	0.185575	0.0573797	0.365046	0.23666	-0.0655528	0.00269548	0.0335987	0.0308842
	Sample 1470	0.0119514	0.104297	0.479403	0.372956	0.207351	0.307476	0.0316795	0.462636	0.0955279	-0.11131	-0.0122642	0.133577	-0.052431
	Sample 1471	-0.0227792	0.155056	0.523885	0.280892	0.190816	0.249944	0.0852695	0.358872	0.256332	-0.0716035	-0.0386914	0.112749	-0.024138
	Sample 1472	-0.00193062	0.0301583	0.534039	0.212709	0.234975	0.29418	0.173404	0.311772	0.237928	-0.00567287	-0.161091	0.111231	0.0054474
	Sample 1473	-0.00162975	0.161331	0.393778	0.313497	0.094245	0.347402	-0.0379023	0.446938	0.247061	-0.148127	-0.0699661	0.2012	0.00231226
	Sample 1474	-0.0438503	-0.0384455	0.518044	0.344179	0.247464	0.229907	0.101835	0.31142	0.157328	-0.186693	-0.0291574	0.140339	0.0559366
	Sample 1475	-0.0374807	0.0850103	0.58933	0.279286	0.218026	0.227346	0.0925009	0.33411	0.265399	-0.14085	-0.10884	0.236282	0.0425532
	Sample 1476	-0.0601318	0.252422	0.552386	0.233028	0.128156	0.209207	0.0559001	0.404823	0.207175	-0.124455	-0.123532	0.169844	0.0522979
	Sample 1477	-0.0516332	0.197373	0.612053	0.253506	0.127795	0.171931	0.143935	0.3365	0.167315	-0.117421	0.0375023	0.00241914	0.0258525
	Sample 1478	-0.0503837	0.224042	0.54203	0.341225	0.122535	0.305968	0.0492024	0.492237	0.0815534	-0.171051	-0.0694112	0.186079	0.0729242
	Sample 1479	-0.0425389	0.0471907	0.388075	0.351505	0.293521	0.413357	-0.0230278	0.530198	0.154108	-0.0599786	-0.0779289	0.136758	0.0280625
	Sample 1480	-0.0122416	0.0195533	0.432726	0.267728	0.416909	0.323949	-0.0257768	0.413559	0.229727	-0.058466	-0.176091	0.132757	0.0951633
	Sample 1481	-0.0481123	0.141897	0.601643	0.268657	0.183904	0.220744	0.0945246	0.389137	0.205383	-0.114655	-0.0462888	0.106849	0.0610916
	Sample 1482	-0.118493	0.18465	0.543943	0.311059	0.139471	0.228216	-0.0431247	0.487637	0.189009	-0.119484	0.0545543	-0.0200027	0.0927405
	Sample 1483	0.0203146	0.13066	0.567634	0.313678	0.22373	0.200536	0.0673174	0.376686	0.211964	-0.177746	-0.0140178	0.173663	0.0114422
	Sample 1484	0.016634	0.163841	0.544839	0.244916	0.116137	0.237546	0.0881489	0.427277	0.156954	-0.0447237	-0.159432	0.194931	0.00407225
	Sample 1485	0.0276709	0.123394	0.512799	0.323644	0.248625	0.275258	-0.0930635	0.506183	0.20718	-0.128368	-0.0317021	0.171277	-0.0241831
	Sample 1486	-0.0338686	0.138482	0.563188	0.327975	0.180885	0.180113	0.166986	0.24207	0.234226	-0.0905477	-0.107715	0.173325	0.0241465
	Sample 1487	-0.0411531	0.154206	0.504298	0.278641	0.201445	0.296905	0.217912	0.34682	0.15594	-0.0683078	-0.0796345	0.124985	0.0529835
	Sample 1488	-0.0482197	0.0817322	0.408512	0.218841	0.21195	0.362919	0.0947425	0.385149	0.185935	-0.0285834	-0.150092	0.111093	0.0290204
	Sample 1489	-0.0360962	0.169409	0.547622	0.258046	0.16835	0.216401	0.0273753	0.439629	0.259772	-0.0803328	-0.0114324	0.030445	0.0569253
	Sample 1490	-0.0742481	0.149728	0.424726	0.398666	0.163342	0.3231	-0.0658535	0.414434	0.20002	-0.125592	-0.0124185	0.0773595	0.0605221
	Sample 1491	-0.00896204	0.13314	0.549677	0.338452	0.12669	0.213356	0.0709938	0.285824	0.226293	-0.0677606	-0.0479589	0.0866886	0.00274872
	Sample 1492	0.0753513	-0.00279113	0.447916	0.272323	0.332403	0.298137	-0.0173324	0.460915	0.236881	-0.037703	-0.130471	0.231243	-0.0720324
	Sample 1493	-0.0968515	0.155868	0.535759	0.379795	0.221689	0.252447	-0.121651	0.437203	0.26636	-0.101383	-0.0900542	0.148802	0.0833541
	Sample 1494	-0.00803224	0.189994	0.571535	0.278589	0.0673277	0.227425	0.0353234	0.428745	0.23157	-0.070865	-0.0693966	0.150172	-0.0195728
	Sample 1495	-0.0162295	0.0569935	0.477517	0.28989	0.263853	0.317526	0.107712	0.405096	0.167844	-0.0760412	-0.0911955	0.148566	0.00416991
	Sample 1496	0.00727327	0.103913	0.566348	0.307794	0.205377	0.165243	0.124002	0.341397	0.187232	-0.0616762	-0.0333292	0.117286	-0.0399499
	Sample 1497	-0.0121737	0.133069	0.594023	0.274539	0.0434022	0.140206	0.0583047	0.378757	0.225446	-0.0899707	-0.088043	0.146115	0.03894
	Sample 1498	-0.0427464	0.0276076	0.559769	0.288775	0.227603	0.229461	0.154482	0.384602	0.134938	-0.0500918	-0.104619	0.140895	0.0158466
	Sample 1499	-0.0617866	0.0582293	0.543715	0.307558	0.224943	0.231106	0.124741	0.313271	0.216954	-0.137626	-0.000209168	0.157945	-0.0235869
	Sample 1500	-0.0247141	0.09166	0.567935	0.289382	0.243147	0.211242	0.0450408	0.413865	0.182361	-0.0573696	-0.135342	0.141331	0.0428355
	Sample 1501	-0.0555901	0.0703998	0.469661	0.33786	0.221313	0.348127	0.099561	0.381858	0.20472	-0.170745	-0.0176271	0.186319	0.0296548
	Sample 1502	-0.0198394	0.0729199	0.436415	0.349799	0.189271	0.331129	0.17434	0.378688	0.0928742	-0.0918487	-0.0887813	0.151563	0.0311354
	Sample 1503	-0.0534315	0.0940772	0.523225	0.25292	0.218207	0.234583	0.0659884	0.454867	0.191582	-0.070719	-0.109729	0.146688	-0.0152907
	Sample 1504	-0.057254	0.0821237	0.534662	0.169187	0.238142	0.263328	0.146204	0.397483	0.220051	-0.0863229	-0.127063	0.178199	0.0182929
	Sample 1505	0.00373719	0.148358	0.501618	0.263588	0.206964	0.34235	0.101957	0.339258	0.287242	-0.118986	0.0134099	0.125389	-0.0158875
	Sample 1506	-0.00722176	0.16711	0.543797	0.260345	0.204457	0.278342	0.165926	0.281804	0.265592	-0.093727	-0.122137	0.178574	0.0428299
	Sample 1507	-0.088103	0.127498	0.525372	0.285639	0.254276	0.316583	0.0958549	0.274157	0.259777	-0.117469	-0.167876	0.190484	0.0891585
	Sample 1508	-0.025468	0.174124	0.507079	0.374708	0.0697648	0.232264	0.211314	0.299633	0.130817	-0.138984	0.0567595	0.124141	-0.0590997
	Sample 1509	0.00632302	0.132167	0.501915	0.255958	0.253167	0.246911	0.00711523	0.449619	0.174639	-0.106726	-0.0514838	0.0905634	0.0558613
	Sample 1510	-0.0988201	0.0989394	0.506214	0.254835	0.178546	0.196014	0.0877687	0.357189	0.233047	-0.100057	-0.128881	0.150245	0.127255
	Sample 1511	0.025391	0.136356	0.372691	0.353765	0.14588	0.39142	0.0800425	0.293592	0.211872	-0.0582809	-0.0555942	0.0936073	0.0125368
	Sample 1512	-0.0735688	0.146633	0.538833	0.239982	0.221854	0.279811	0.11603	0.383225	0.170334	0.0342651	-0.0941318	-0.0357929	0.0977947
	Sample 1513	-0.0199599	0.083092	0.480006	0.274454	0.26135	0.253073	0.0994545	0.390944	0.262472	-0.0658644	-0.0973624	0.175927	0.0238064
	Sample 1514	-0.034933	0.12919	0.579619	0.366024	0.164786	0.21411	0.0342104	0.412488	0.131181	-0.109496	-0.0899735	0.159849	0.0553558
	Sample 1515	-0.0124118	0.148622	0.446793	0.241539	0.0951038	0.269802	0.131141	0.449011	0.171733	-0.0054	-0.174154	0.17739	0.0472168
	Sample 1516	0.0472912	0.166834	0.384	0.378007	0.213502	0.339543	-0.0302109	0.407877	0.184319	-0.100542	-0.0103915	0.132625	-0.0735715
	Sample 1517	-0.0486179	0.151266	0.479066	0.244001	0.140134	0.278094	0.157977	0.353176	0.21614	-0.1802	-0.0513983	0.186773	0.00441375
	Sample 1518	-0.0767143	0.0828434	0.594558	0.363249	0.231259	0.158892	0.131516	0.356696	0.178789	-0.145081	0.00613036	0.125834	0.00992649
	Sample 1519	0.00650944	0.0919165	0.539015	0.301001	0.138203	0.284888	0.15477	0.261015	0.237439	-0.163939	0.0448786	0.0959794	-0.0391865
	Sample 1520	-0.0716358	0.100872	0.441313	0.142445	0.172672	0.304408	0.032259	0.495091	0.23181	-0.101277	-0.12264	0.132301	0.0941703
	Sample 1521	0.0403181	0.276172	0.473049	0.337814	-0.0216083	0.33267	0.13075	0.380641	0.170264	-0.139006	0.00207508	0.155867	0.00276218
	Sample 1522	-0.00356827	0.252285	0.475321	0.249539	0.0457829	0.226066	0.135694	0.380581	0.173598	-0.180988	0.00717678	0.0859805	0.0800845
	Sample 1523	-0.0838118	0.137691	0.525308	0.342568	0.161854	0.254386	0.124007	0.272415	0.245581	-0.0195522	-0.137994	0.13099	0.0281956
	Sample 1524	-0.0293777	0.123375	0.615606	0.270242	0.278697	0.185046	0.117589	0.333066	0.229859	-0.0377472	-0.0876354	0.0646342	0.0531343
	Sample 1525	-0.0369202	0.129234	0.562572	0.37908	0.208944	0.185053	0.11941	0.328466	0.200297	-0.0814343	-0.0127574	0.0602971	0.0580227
	Sample 1526	-0.0226821	0.0730148	0.4193	0.365731	0.228594	0.342133	-0.00379267	0.331999	0.236689	-0.0841268	-0.104126	0.153981	0.0330332
	Sample 1527	-0.022046	0.241542	0.581703	0.324763	0.0458435	0.201401	0.113805	0.340767	0.155852	-0.103154	0.00320177	0.0424165	0.0307061
	Sample 1528	-0.0070984	0.149078	0.550251	0.336817	0.157063	0.220338	0.0630821	0.366695	0.150053	-0.160723	0.0466016	0.0552878	0.0404436
	Sample 1529	-0.0362588	0.158868	0.481607	0.224663	0.102166	0.278307	0.172154	0.296513	0.249322	-0.0686063	-0.1085	0.158624	-0.00925661
	Sample 1530	-0.0757204	0.0607452	0.622075	0.310557	0.357677	0.2009	0.0523136	0.398121	0.196899	-0.165957	-0.0326289	0.145222	0.00599277
	Sample 1531	-0.073138	0.100584	0.494636	0.305994	0.259717	0.290118	0.0119575	0.432753	0.220375	-0.111853	-0.0442648	0.0792689	0.0783391
	Sample 1532	-0.038964	0.206424	0.55868	0.261951	0.182678	0.190425	0.0600368	0.381939	0.210137	-0.0632091	-0.143804	0.113841	0.115222
	Sample 1533	-0.0318389	0.103025	0.472853	0.246465	0.297448	0.383566	0.0842775	0.389336	0.229424	-0.17324	-0.108269	0.224253	0.0663444
	Sample 1534	-0.0145911	0.120333	0.597228	0.296945	0.254345	0.181823	0.0111654	0.459449	0.178762	-0.16126	-0.0723501	0.207407	0.00453179
	Sample 1535	0.0104631	0.0752657	0.517019	0.345748	0.264205	0.211716	0.123038	0.236017	0.205729	-0.104108	-0.0604897	0.166485	-0.0188257
	Sample 1536	0.0107964	0.14564	0.503798	0.351483	0.162972	0.251413	0.17493	0.332524	0.178792	-0.108002	-0.12193	0.250297	0.00537505
	Sample 1537	-0.0287867	0.105556	0.596083	0.39915	0.22542	0.259277	0.192881	0.242465	0.121121	-0.156426	0.00516144	0.123221	-0.0239223
	Sample 1538	-0.0905564	0.0440722	0.412331	0.152525	0.170572	0.268184	0.14788	0.384557	0.239425	-0.0706336	-0.185321	0.175976	0.0671006
	Sample 1539	0.0466568	0.106986	0.438818	0.175012	0.227442	0.336397	0.23247	0.233654	0.237505	-0.177289	-0.0351616	0.183565	-0.0465425
	Sample 1540	-0.0341685	0.0991686	0.529076	0.288592	0.240821	0.312372	0.160274	0.285168	0.214676	-0.14144	-0.0795029	0.191112	0.00945073
	Sample 1541	-0.0910665	0.14931	0.519646	0.290764	0.131162	0.228899	0.280912	0.298345	0.201496	-0.0948247	-0.0661048	0.204435	0.0208762
	Sample 1542	-0.0839871	0.0621029	0.519027	0.223105	0.202189	0.240287	0.0853812	0.407491	0.214055	-0.140425	-0.0688626	0.156703	0.106229
	Sample 1543	-0.0177023	0.19375	0.517235	0.269587	0.173995	0.276131	0.0761594	0.358678	0.163679	-0.130684	-0.0341491	0.0938023	0.025509
	Sample 1544	-0.0857378	0.0739913	0.50801	0.252851	0.227083	0.209229	0.0517154	0.405401	0.263442	-0.104545	-0.122288	0.177934	0.0825334
	Sample 1545	-0.0729159	0.125827	0.566738	0.294733	0.14342	0.178637	0.0967399	0.403348	0.184681	-0.0984798	-0.126913	0.176409	0.105593
	Sample 1546	-0.0373083	0.127124	0.561154	0.186259	0.190055	0.247705	0.245669	0.329771	0.227066	-0.0852061	-0.130541	0.21086	0.0273924
	Sample 1547	-0.0548974	0.151683	0.545653	0.274278	0.214013	0.285214	0.0773148	0.369532	0.21292	-0.0275071	-0.0954689	0.0706501	0.0523249
	Sample 1548	-0.0758129	0.179352	0.523598	0.321478	0.151472	0.233014	0.0354358	0.408715	0.161565	-0.182858	0.0181045	0.0492174	0.10309
	Sample 1549	-0.054589	0.128869	0.596448	0.250076	0.257004	0.260514	0.206612	0.310576	0.197675	0.0343983	-0.147803	0.0694758	0.0327567
	Sample 1550	-0.0591625	0.22123	0.515877	0.349017	0.112891	0.281673	0.0372768	0.453909	0.13763	-0.129762	-0.0464794	0.114965	0.0533737
	Sample 1551	-0.0659569	0.0543779	0.598339	0.322248	0.271914	0.182535	0.058374	0.324067	0.26961	-0.0454985	-0.173941	0.175939	0.0369479
	Sample 1552	-0.0247051	0.178843	0.468326	0.317154	0.136217	0.265768	0.118085	0.307693	0.270152	-0.0859941	-0.0196534	0.128137	0.0286168
	Sample 1553	-0.0525576	0.197524	0.540984	0.283041	0.0232427	0.262295	0.215552	0.258632	0.207059	-0.0617857	-0.113893	0.135199	0.0314792
	Sample 1554	-0.0518054	0.0385121	0.482946	0.229206	0.309474	0.348892	0.0755964	0.432721	0.21278	-0.0698528	-0.160776	0.195004	0.0257865
	Sample 1555	-0.0455618	0.0791317	0.602669	0.240083	0.264498	0.135062	-0.0223222	0.571304	0.198041	-0.0361726	-0.136566	0.165635	0.0246178
	Sample 1556	-0.0652308	0.116462	0.536374	0.205975	0.116407	0.23577	0.0482401	0.493548	0.188591	-0.124487	-0.124287	0.189228	0.0443962
	Sample 1557	-0.0254343	0.0242585	0.554312	0.239015	0.213522	0.238527	0.169063	0.416795	0.126687	-0.109288	-0.0903802	0.18423	0.0166315
	Sample 1558	-0.00985597	0.00339551	0.585552	0.234579	0.266662	0.173175	0.0991911	0.355192	0.259103	-0.202041	0.0279828	0.128057	0.010557
	Sample 1559	-0.0439996	0.0604859	0.497951	0.168682	0.294503	0.268399	0.113744	0.390068	0.257935	-0.00715034	-0.0888101	0.0363367	0.0370623
	Sample 1560	-0.116682	0.293648	0.639569	0.212808	0.0237442	0.176644	0.177971	0.37216	0.234111	-0.144935	-0.011435	0.100418	0.0872851
	Sample 1561	-0.0392244	0.154956	0.58416	0.308081	0.188873	0.177876	0.0429832	0.442423	0.201043	-0.140286	-0.0970543	0.239952	0.0598805
	Sample 1562	-0.0545496	0.162034	0.571568	0.387665	0.168821	0.238352	0.14291	0.259017	0.205393	-0.0768407	-0.125625	0.185449	0.0530664
	Sample 1563	-0.0349426	0.140341	0.557295	0.333633	0.0979918	0.200999	0.0576267	0.466743	0.153727	-0.032952	0.0325417	0.0521676	0.027723
	Sample 1564	-0.11774	0.137612	0.557338	0.292054	0.191119	0.198597	0.0125227	0.425931	0.243814	0.022557	-0.180178	0.0922687	0.0826055
	Sample 1565	-0.01721	0.157155	0.548435	0.33293	0.154204	0.225856	0.0254479	0.35678	0.184852	-0.0418414	-0.015565	-0.0159914	0.0470309
	Sample 1566	-0.024185	0.00456609	0.554356	0.26513	0.243636	0.111552	0.0885066	0.383321	0.231013	-0.0260787	-0.0937961	0.114421	-0.0130697
	Sample 1567	0.00350515	0.152105	0.578858	0.274715	0.155452	0.227321	0.131702	0.378122	0.0956223	-0.0750976	-0.0812142	0.113066	-0.046307
	Sample 1568	-0.0338996	0.137504	0.55547	0.29531	0.22762	0.301481	0.126393	0.345542	0.136423	-0.0555127	-0.0261895	-0.00790347	0.0186164
	Sample 1569	-0.0348063	0.257841	0.55639	0.203393	0.0566772	0.204732	0.130073	0.382294	0.201048	-0.112743	-0.107979	0.135667	0.0729042
	Sample 1570	0.00621129	0.189953	0.646252	0.34504	0.205445	0.148763	0.0777476	0.377899	0.162566	-0.0975521	-0.0846268	0.178643	0.00244636
	Sample 1571	-0.0618668	0.0703323	0.435602	0.316169	0.274166	0.370301	-0.0718868	0.534039	0.127244	-0.101926	-0.143716	0.173161	0.0532251
	Sample 1572	-0.0222072	0.179567	0.546021	0.412143	0.182326	0.282036	0.0616878	0.376219	0.105107	-0.0399308	-0.111656	0.15186	-0.0114761
	Sample 1573	-0.0445607	0.251629	0.529695	0.277622	0.0279007	0.268537	0.12754	0.4126	0.147304	-0.100442	-0.107122	0.182927	0.0395281
	Sample 1574	-0.109782	0.162735	0.527583	0.249735	0.20833	0.273644	0.110789	0.334006	0.227618	-0.0360756	-0.166638	0.0862264	0.0972896
	Sample 1575	-0.020563	0.122856	0.574005	0.302094	0.147614	0.196479	-0.003749	0.531308	0.140996	0.0175799	-0.159726	0.128322	-0.00976025
	Sample 1576	-0.00481154	0.174863	0.499819	0.188226	0.122528	0.31971	0.162267	0.406517	0.216958	-0.133706	-0.0878574	0.215739	0.0372933
	Sample 1577	-0.0586084	0.0331051	0.517591	0.197027	0.301024	0.276309	0.068446	0.425464	0.243928	-0.12524	-0.105745	0.188261	0.0482938
	Sample 1578	-0.046718	0.102506	0.566811	0.094993	0.147863	0.241138	0.130074	0.374684	0.290849	-0.126164	0.0245001	0.00628278	0.0489836
	Sample 1579	-0.0788906	0.0655753	0.510315	0.310738	0.238732	0.320489	-0.022784	0.421077	0.20868	-0.128741	-0.096619	0.15992	0.0539322
	Sample 1580	-0.0352645	0.204055	0.488514	0.298541	0.0669907	0.278162	0.139965	0.350314	0.170114	-0.166086	-0.0878509	0.197751	0.0789906
	Sample 1581	-0.0233216	0.194794	0.482308	0.297047	0.169847	0.283433	0.0325132	0.419494	0.222531	-0.0698222	-0.128178	0.165823	0.0609428
	Sample 1582	-0.0512197	0.136392	0.591166	0.17204	0.127494	0.200227	0.152933	0.451285	0.163797	-0.100618	-0.0319836	0.0805376	0.0282413
	Sample 1583	-0.034738	0.0799704	0.577139	0.290331	0.288931	0.197925	0.0730898	0.31635	0.303156	-0.118184	-0.0707038	0.202936	-0.00830756
	Sample 1584	-0.0566147	0.203614	0.480751	0.37182	0.185459	0.349041	0.055328	0.341405	0.171534	-0.0484906	-0.0960291	0.0946293	0.0517304
	Sample 1585	-0.0892018	0.0981958	0.604518	0.290647	0.205987	0.192627	0.0483121	0.371212	0.250822	-0.149644	-0.0381216	0.126503	0.079457
	Sample 1586	-0.0317245	0.0199455	0.577744	0.208701	0.331079	0.235249	0.115893	0.337346	0.265682	-0.110567	-0.0518869	0.112059	0.0157147
	Sample 1587	-0.0186103	-0.00351822	0.382786	0.263455	0.24157	0.353376	0.131688	0.304453	0.23902	-0.16423	-0.0701257	0.190678	-0.0132056
	Sample 1588	-0.0117943	0.174794	0.605118	0.298909	0.130055	0.206557	0.0551445	0.393005	0.185599	-0.13109	-0.126914	0.210684	0.0568603
	Sample 1589	-0.0998376	0.128193	0.520642	0.279579	0.266266	0.262371	0.186984	0.302935	0.191551	-0.106103	-0.0858908	0.111635	0.051052
	Sample 1590	-0.0269618	-0.00947358	0.491714	0.216258	0.230031	0.257269	0.0340494	0.407296	0.280048	-0.0207192	-0.149554	0.128366	0.0178821
	Sample 1591	-0.0874234	0.188299	0.502646	0.256806	0.0865277	0.245279	0.0423203	0.431348	0.140966	-0.033106	-0.167899	0.128308	0.0520588
	Sample 1592	-0.0452886	0.0701047	0.515369	0.404749	0.191288	0.324902	0.0528011	0.31957	0.195975	-0.214065	-0.0271561	0.223991	0.0453368
	Sample 1593	-0.0897289	0.057378	0.372131	0.300703	0.240148	0.422072	-0.00294977	0.40825	0.219706	-0.116755	-0.174874	0.230948	0.0092777
	Sample 1594	-0.0470524	0.212462	0.572778	0.276927	0.113469	0.168172	0.152112	0.317446	0.220254	-0.190547	0.115329	0.0171996	0.041989
	Sample 1595	-0.0283227	0.162913	0.428879	0.271643	0.13842	0.354901	0.122488	0.349698	0.206913	-0.0474419	-0.149889	0.160356	0.0088827
	Sample 1596	-0.0578878	0.125517	0.522432	0.263175	0.258874	0.22601	0.0841138	0.341489	0.266023	-0.0410987	-0.164945	0.139526	0.0561963
	Sample 1597	-0.0496967	0.0533726	0.551794	0.269796	0.203015	0.18791	0.232608	0.297033	0.211337	0.00105939	-0.0104433	-0.00619391	0.0248402
	Sample 1598	-0.0297154	0.0877207	0.396346	0.344418	0.242674	0.414476	0.0180077	0.321538	0.213921	-0.0863195	-0.110083	0.123218	0.0357404
	Sample 1599	0.0275153	0.259468	0.557835	0.209107	0.0603755	0.196033	0.253412	0.255774	0.210204	-0.0627073	-0.039419	0.113939	-0.0616466
	Sample 1600	-0.00356281	0.0449274	0.551241	0.541114	0.258171	0.146049	0.0240036	0.382793	0.0475133	-0.144981	0.000636104	0.194699	0.0126496
	Sample 1601	0.0255585	0.197733	0.367682	0.255401	0.200452	0.444725	0.101914	0.398951	0.211042	0.0698149	-0.180757	0.144096	-0.0600307
	Sample 1602	-0.0526321	0.165149	0.48678	0.313404	0.112265	0.292558	0.129551	0.316654	0.233268	-0.0864753	-0.0559861	0.138566	0.0825586
	Sample 1603	-0.0813782	0.16195	0.607128	0.265546	0.220812	0.16155	0.018568	0.412939	0.171009	-0.152531	-0.0901136	0.123739	0.0777917
	Sample 1604	-0.0488631	-0.0176694	0.42708	0.200788	0.290864	0.356092	0.129541	0.321376	0.289091	-0.0341919	-0.135883	0.114499	0.0178093
	Sample 1605	-0.0708673	0.165965	0.412544	0.224095	0.218046	0.410262	0.196384	0.303382	0.268969	-0.191981	-0.0707716	0.225713	0.0536051
	Sample 1606	-0.0144257	0.181586	0.534769	0.345368	0.109664	0.248143	0.0928101	0.42931	0.0897397	-0.05776	-0.113634	0.137883	0.0347263
	Sample 1607	-0.000763589	-0.0117521	0.435058	0.245597	0.256784	0.349738	0.163417	0.348552	0.257004	0.0163606	-0.0593308	0.0741921	0.0323587
	Sample 1608	-0.0992988	0.0983476	0.46421	0.297297	0.280386	0.321866	0.23309	0.318319	0.146957	-0.161179	-0.0646136	0.193388	0.0811159
	Sample 1609	0.03393	0.149751	0.549578	0.215854	0.22937	0.264677	0.0763501	0.329468	0.315023	-0.14491	-0.0381925	0.184452	-0.0304234
	Sample 1610	-0.0917252	0.0183772	0.476036	0.272333	0.305213	0.369853	0.115835	0.447011	0.128158	0.0315489	-0.0981572	0.000763859	0.0938426
	Sample 1611	-0.0235918	0.146786	0.443001	0.424024	0.122397	0.373939	0.103785	0.333655	0.14681	-0.062304	-0.107035	0.192349	0.0103415
	Sample 1612	-0.0195826	0.000731698	0.477599	0.188038	0.255959	0.313619	0.0100109	0.438065	0.286263	-0.034759	-0.0428694	0.0599	0.0233431
	Sample 1613	-0.0379777	0.164914	0.531766	0.278218	0.0549682	0.155558	0.143807	0.374354	0.14362	-0.139561	-0.0453873	0.100945	0.105732
	Sample 1614	-0.0603882	0.0294094	0.4669	0.253773	0.202597	0.270555	0.0985522	0.395139	0.213398	-0.0320522	-0.0469506	0.0523662	0.0487099
	Sample 1615	-0.0549239	0.154048	0.563275	0.208924	0.152423	0.195221	0.200878	0.335388	0.208864	-0.119381	-0.118544	0.182829	0.0507864
	Sample 1616	-0.0365409	0.195178	0.478607	0.260465	0.102174	0.332649	0.0329766	0.359244	0.298388	-0.0464736	-0.130625	0.149859	0.0360721
	Sample 1617	-0.112291	0.143532	0.690918	0.301999	0.222017	0.123761	0.0427129	0.460642	0.164097	-0.216818	-0.0692402	0.179414	0.107732
	Sample 1618	-0.06594	0.0592539	0.502977	0.24162	0.313091	0.274276	0.107158	0.393439	0.196979	-0.0911369	-0.0887555	0.0942394	0.111761
	Sample 1619	-0.0264525	0.123491	0.545102	0.30789	0.195642	0.277268	0.0791902	0.337574	0.207765	-0.0156463	-0.0976989	0.127904	-0.0491745
	Sample 1620	-0.0623685	0.179042	0.562587	0.274875	0.103705	0.228533	0.0884713	0.405351	0.190623	-0.0514642	-0.140904	0.132896	0.0817771
	Sample 1621	-0.0119668	0.109136	0.545616	0.20749	0.154	0.176164	0.114459	0.402687	0.252558	-0.0428855	-0.109651	0.16082	0.00618514
	Sample 1622	-0.0446503	0.104467	0.562505	0.321615	0.303212	0.300645	0.0878999	0.347546	0.216507	-0.111748	-0.111763	0.198699	0.0311827
	Sample 1623	0.0710019	0.130679	0.542099	0.35528	0.162342	0.203432	0.082332	0.301258	0.241386	-0.10062	0.00530993	0.151401	-0.0964045
	Sample 1624	-0.100694	0.0963443	0.465561	0.266547	0.233077	0.290508	0.149065	0.326997	0.188306	-0.122443	-0.140138	0.199927	0.0371991
	Sample 1625	-0.00850937	0.0792419	0.542158	0.271504	0.130773	0.250305	0.063994	0.353166	0.199853	0.0430023	-0.0260082	-0.0870641	-0.0137684
	Sample 1626	-0.0102322	0.0777812	0.456523	0.267483	0.279344	0.322179	-0.0048999	0.415109	0.236665	-0.0379332	-0.199564	0.192576	0.0224074
	Sample 1627	-0.102264	0.0853337	0.563461	0.216862	0.160203	0.202602	0.128635	0.384652	0.227547	-0.125015	-0.170323	0.243051	0.0582105
	Sample 1628	0.00277339	0.0728259	0.460797	0.29176	0.268869	0.320591	0.0557121	0.368433	0.194791	-0.118113	-0.100785	0.156615	0.0427173
	Sample 1629	-0.0153774	0.154928	0.525286	0.266083	0.1567	0.226469	0.131415	0.350364	0.216385	-0.0856078	-0.154516	0.220774	-0.00555744
	Sample 1630	-0.035267	0.0433779	0.438762	0.291919	0.152681	0.257851	0.0391433	0.415509	0.230582	-0.0464167	-0.0416363	0.0601033	0.00731822
	Sample 1631	-0.0409412	0.0457584	0.472209	0.303798	0.282564	0.333615	0.158377	0.334462	0.156933	-0.163897	-0.0283605	0.1758	0.0396254
	Sample 1632	-0.082913	0.0698647	0.507439	0.309002	0.252497	0.250269	0.0317593	0.447264	0.159942	-0.00656718	-0.137655	0.0738009	0.0759027
	Sample 1633	0.0221347	0.0888113	0.526544	0.250857	0.222095	0.295928	0.16782	0.271659	0.222381	-0.0290499	-0.10915	0.0854434	0.0451485
	Sample 1634	-0.0452899	0.0293838	0.410447	0.180278	0.248129	0.330072	0.118956	0.385923	0.261685	-0.00622349	-0.159524	0.0930581	0.0913712
	Sample 1635	-0.0380028	0.0395426	0.448708	0.396657	0.228878	0.303079	0.0286022	0.401229	0.145195	-0.0638678	-0.0459563	0.1123	-0.0138448
	Sample 1636	-0.0518813	0.0879285	0.457577	0.248099	0.177511	0.358952	0.0323925	0.442469	0.210885	0.00368738	-0.208909	0.173708	0.0176258
	Sample 1637	-0.0401332	0.116407	0.462497	0.277163	0.195321	0.229774	0.142041	0.254701	0.258126	-0.0405863	-0.0802256	0.0726826	0.04596
	Sample 1638	-0.0414093	0.17872	0.509536	0.261474	0.0624867	0.28217	0.128178	0.328282	0.244832	-0.0626193	-0.0610186	0.0821205	0.0450156
	Sample 1639	-0.0243774	0.147441	0.446982	0.302551	0.207703	0.296136	0.113294	0.33347	0.228024	-0.0703562	-0.133214	0.160255	0.0909507
	Sample 1640	-0.0130502	0.268872	0.49	0.278152	0.113483	0.267162	0.0629562	0.426912	0.179814	0.0319793	-0.20798	0.145595	0.0434878
	Sample 1641	-0.043699	0.231478	0.595824	0.27923	0.106302	0.229419	0.0828326	0.37266	0.206932	-0.0971644	-0.111354	0.207303	0.0113982
	Sample 1642	-0.0404527	0.0531676	0.556098	0.29554	0.21144	0.262758	0.193642	0.264114	0.16677	-0.0512753	-0.136499	0.133134	0.0811815
	Sample 1643	-0.00624429	0.150395	0.39952	0.312528	0.159193	0.333032	0.109839	0.308966	0.239163	-0.0662976	-0.0368063	0.0776748	0.0714796
	Sample 1644	-0.0241184	0.188198	0.53356	0.314744	0.203296	0.295819	0.0562765	0.341509	0.228559	-0.0116766	-0.107908	0.083499	0.0162472
	Sample 1645	-0.0120245	0.0541432	0.564593	0.226872	0.201726	0.207189	0.181205	0.312494	0.262687	-0.0811387	-0.020778	0.105897	0.0250565
	Sample 1646	-0.0326433	0.0969539	0.47977	0.259717	0.196675	0.249111	0.201716	0.324574	0.127809	-0.201399	-0.021469	0.181024	-0.0187274
	Sample 1647	-0.0464595	0.243876	0.478294	0.305908	0.177401	0.34882	0.0235937	0.377622	0.204324	-0.0886901	-0.0897211	0.0954411	0.0730094
	Sample 1648	-0.0550999	0.122871	0.532103	0.302492	0.207421	0.248608	0.0299872	0.447493	0.183578	-0.133377	-0.134763	0.251605	0.0553822
	Sample 1649	-0.011258	0.0866963	0.623205	0.267243	0.194144	0.204009	0.177697	0.251718	0.272431	0.011723	0.0356308	-0.112469	0.0204736
	Sample 1650	-0.0087138	0.0681581	0.47123	0.309534	0.178608	0.316875	0.120204	0.360444	0.131941	-0.052688	0.0295362	0.0098191	-0.0139408
	Sample 1651	-0.0246094	0.0791592	0.621822	0.221622	0.219307	0.174166	0.112914	0.328986	0.229552	-0.0246166	-0.0993181	0.060562	0.0119216
	Sample 1652	-0.0342126	0.175405	0.559831	0.211937	0.0985481	0.268044	0.131023	0.316618	0.276009	-0.0192462	-0.113705	0.120266	-0.0243627
	Sample 1653	0.00812387	0.13683	0.573902	0.201753	0.210608	0.252898	0.165359	0.345636	0.194827	-0.0185771	-0.159486	0.138414	0.0379276
	Sample 1654	-0.0193151	0.168203	0.446189	0.314197	0.186458	0.346333	0.104327	0.326314	0.192465	0.0342358	-0.156524	0.0561333	0.0663635
	Sample 1655	0.0177357	0.253121	0.530539	0.252696	0.0123022	0.192538	0.183365	0.258045	0.225009	-0.0682862	-0.0584839	0.104141	-0.0178661
	Sample 1656	-0.0382079	0.0726804	0.480329	0.370946	0.217339	0.299618	0.15713	0.375047	0.11197	-0.0641314	-0.0870587	0.146019	0.0528027
	Sample 1657	-0.127413	0.0549614	0.485859	0.285171	0.193205	0.227117	0.0659352	0.413191	0.198633	-0.083477	-0.0139203	0.0336599	0.0568193
	Sample 1658	-0.0258374	0.118713	0.405354	0.192185	0.0781044	0.236477	0.300441	0.299305	0.191617	-0.0785037	0.0248356	-0.0309781	0.0705858
	Sample 1659	-0.0561893	0.0596767	0.478719	0.202949	0.262184	0.265153	0.149463	0.323517	0.30722	-0.0908129	-0.00330133	0.0697256	0.0481551
	Sample 1660	-0.0598755	0.114715	0.372734	0.246214	0.155918	0.37864	0.14672	0.379164	0.26505	-0.0987266	-0.105412	0.223675	0.0149947
	Sample 1661	-0.0576181	0.0802883	0.623357	0.284651	0.225414	0.20766	0.229719	0.295804	0.143402	-0.0443072	-0.178433	0.199252	-0.0194715
	Sample 1662	-0.0903898	0.228799	0.512571	0.212002	-0.0152151	0.203189	0.17543	0.390979	0.213352	-0.0206113	-0.116698	0.114053	0.0701695
	Sample 1663	-0.0259202	0.0327397	0.542114	0.268977	0.16245	0.149206	-0.0105963	0.406246	0.256219	-0.0426835	-0.118018	0.123914	-0.0111468
	Sample 1664	-0.0164237	0.110729	0.562501	0.331147	0.311845	0.226969	-0.0106511	0.458999	0.189325	-0.0554802	-0.0897	0.125295	0.00879239
	Sample 1665	-0.0451799	0.21633	0.566569	0.282387	0.17955	0.263711	0.078643	0.436786	0.164447	-0.0501633	-0.0976698	0.111279	0.0473057
	Sample 1666	-0.0485659	0.116202	0.463692	0.212788	0.195255	0.364717	0.111962	0.339151	0.254514	-0.102452	-0.119883	0.108082	0.0990602
	Sample 1667	-0.0392772	0.086019	0.5158	0.203944	0.14076	0.214396	0.14771	0.357168	0.27472	-0.0624199	-0.0823754	0.138852	0.0181989
	Sample 1668	-0.0572777	0.133091	0.481425	0.22	0.202577	0.259672	0.192866	0.33213	0.222678	-0.0647788	-0.0461677	0.0591938	0.0283693
	Sample 1669	-0.00244547	0.291399	0.59315	0.339887	0.154638	0.254384	0.0513795	0.308558	0.234682	-0.0986075	-0.104121	0.177887	0.00243668
	Sample 1670	-0.0129379	0.0388841	0.553663	0.30401	0.311808	0.274505	0.00733465	0.445125	0.210525	-0.17842	0.0466329	0.140801	-0.0513271
	Sample 1671	-0.00860161	0.0570327	0.513054	0.257636	0.232714	0.243402	0.104353	0.395483	0.243803	-0.0627045	-0.138956	0.178823	0.050511
	Sample 1672	-0.079586	0.0600435	0.423607	0.271354	0.211777	0.339058	0.0746446	0.409646	0.209151	-0.173831	-0.095615	0.175769	0.115873
	Sample 1673	-0.0552009	0.0711161	0.426954	0.222466	0.153717	0.312466	0.102517	0.380674	0.286846	-0.00976637	-0.0718444	0.089802	0.0157564
	Sample 1674	-0.0707934	0.125762	0.483182	0.191623	0.131681	0.263483	0.130898	0.331683	0.297156	-0.141366	0.0160336	0.0538583	0.0311032
	Sample 1675	-0.0118087	0.143137	0.61089	0.222433	0.158829	0.169916	0.112913	0.339386	0.272264	-0.163617	-0.00644471	0.156846	-0.000549897
	Sample 1676	-0.0599615	0.157205	0.509942	0.201249	0.21422	0.26797	0.0861813	0.379609	0.240024	-0.0760657	-0.142442	0.112524	0.102188
	Sample 1677	-0.0256512	0.0458918	0.578386	0.304956	0.323093	0.181459	0.0618315	0.348504	0.24957	-0.192032	0.0947374	0.0938439	-0.0537507
	Sample 1678	-0.0720345	0.174122	0.575018	0.353937	0.125512	0.214134	0.0773975	0.373968	0.131574	-0.108655	-0.121549	0.199541	0.0200564
	Sample 1679	-0.0333111	0.114439	0.567964	0.287949	0.175622	0.136673	-0.0487609	0.433831	0.223423	-0.0264933	-0.0946035	0.0436621	0.0758333
	Sample 1680	-0.0342256	0.195391	0.576688	0.35849	0.135195	0.238821	0.0262089	0.38529	0.170336	-0.155656	-0.0701948	0.218529	0.0189349
	Sample 1681	0.00240308	0.129473	0.372818	0.216666	0.162442	0.434251	0.0541852	0.456479	0.198824	0.0481559	-0.211178	0.121572	0.000240244
	Sample 1682	-0.0616175	0.0887946	0.428648	0.242978	0.258926	0.341012	0.00959918	0.448371	0.176116	-0.197034	-0.0777205	0.218127	0.0276754
	Sample 1683	-0.0857222	0.165679	0.647947	0.19044	0.203319	0.149047	0.0413995	0.44558	0.202755	-0.0655361	-0.201846	0.19454	0.0373306
	Sample 1684	-0.0254814	0.206444	0.495711	0.338081	0.1355	0.281844	0.129794	0.332336	0.145816	-0.100237	0.0145351	0.0147381	0.0516153
	Sample 1685	-0.05127	0.0240925	0.57898	0.374492	0.249285	0.175172	0.10637	0.317628	0.169556	-0.130886	0.0360307	0.0557566	0.0553608
	Sample 1686	-0.051653	0.0787656	0.452228	0.227387	0.233124	0.328367	0.223474	0.285071	0.242288	-0.0728163	-0.139633	0.168177	0.0433702
	Sample 1687	-0.0269831	0.194628	0.629518	0.145461	0.144753	0.139335	0.0918316	0.427684	0.250174	-0.100986	-0.0120457	0.0250421	0.037624
	Sample 1688	-0.0145805	0.207858	0.603819	0.295747	0.113217	0.200779	0.11214	0.307766	0.21314	-0.136827	-0.0497344	0.125155	0.027742
	Sample 1689	-0.0937574	0.125485	0.381963	0.252318	0.162549	0.328437	0.121334	0.32133	0.290096	-0.13809	-0.0932267	0.185482	0.0914021
	Sample 1690	-0.0426706	0.250236	0.62689	0.335745	0.0608656	0.156485	0.0388182	0.418243	0.175701	-0.187436	-0.0341355	0.176557	0.070982
	Sample 1691	-0.000708224	0.0912614	0.470701	0.25077	0.230205	0.346248	0.0909641	0.407481	0.242311	0.0305718	-0.146458	0.119217	0.0204531
	Sample 1692	-0.0934059	0.191609	0.452871	0.30358	0.048348	0.300172	0.0619526	0.358979	0.260501	-0.137489	-0.0670202	0.174052	0.127827
	Sample 1693	-0.0161891	0.197835	0.491914	0.28399	0.176253	0.357306	0.179504	0.304352	0.0947941	-0.0216197	-0.0721249	0.0343921	-0.0200245
	Sample 1694	-0.0242109	0.157188	0.525858	0.303507	0.159005	0.23751	0.106949	0.371269	0.217069	-0.128563	0.00269127	0.148354	-0.013491
	Sample 1695	-0.0351397	0.200808	0.40547	0.255873	0.13153	0.378007	0.183093	0.319279	0.182886	-0.0612536	-0.112228	0.106123	0.0738945
	Sample 1696	-0.0575855	0.0700475	0.443105	0.150426	0.131451	0.29509	0.158845	0.427682	0.236983	-0.0882976	-0.150289	0.171808	0.0712066
	Sample 1697	-0.0559222	0.0783934	0.514082	0.233734	0.190926	0.165198	0.138236	0.230417	0.326262	-0.0686201	-0.110356	0.118167	0.0705166
	Sample 1698	-0.0544985	0.133133	0.615533	0.303859	0.154457	0.185124	0.176254	0.27709	0.213562	-0.123378	-0.0823525	0.168682	0.023833
	Sample 1699	-0.0500752	0.0113241	0.435935	0.189994	0.340277	0.398951	0.108254	0.346853	0.29459	-0.0959755	-0.109921	0.149048	0.0664005
	Sample 1700	-0.00915442	0.145458	0.51425	0.246449	0.0820548	0.260392	0.0597355	0.393846	0.267193	-0.0535811	-0.0992395	0.128914	0.0623539
	Sample 1701	-0.00930576	-0.0992334	0.469883	0.203226	0.244512	0.271629	0.172935	0.304915	0.30147	-0.0410277	-0.146853	0.132495	0.0450832
	Sample 1702	-0.0398136	0.129732	0.456571	0.36966	0.164873	0.274607	0.123097	0.27752	0.142531	-0.0970974	-0.0656408	0.12936	0.00246308
	Sample 1703	-0.051584	0.203022	0.619357	0.425657	0.0668324	0.0670621	0.0661061	0.369964	0.132314	-0.191109	-0.0473524	0.216259	0.0946539
	Sample 1704	-0.0814302	0.162479	0.546384	0.213942	0.120587	0.232359	0.151737	0.362636	0.250393	-0.200833	-0.0870478	0.251682	0.0477757
	Sample 1705	-0.0159324	0.145482	0.477222	0.237797	0.168941	0.29443	0.0147715	0.431529	0.263945	-0.0627153	-0.114842	0.0971157	0.0841908
	Sample 1706	-0.0343484	0.102142	0.354233	0.267513	0.189979	0.401001	0.117206	0.377592	0.188496	-0.0994247	-0.153202	0.162778	0.104276
	Sample 1707	0.00679989	0.0617759	0.499735	0.244895	0.233189	0.16981	0.0872731	0.391132	0.248697	-0.0544824	-0.113016	0.195248	-0.000830035
	Sample 1708	-0.0567196	0.194013	0.576617	0.258804	0.157351	0.273346	0.167432	0.325509	0.209203	-0.174354	-0.0300521	0.203487	0.023748
	Sample 1709	-0.0131098	0.163774	0.476616	0.285272	0.140199	0.24032	0.0741388	0.381805	0.249456	-0.100842	-0.141331	0.211393	0.0594836
	Sample 1710	-0.0686839	0.344397	0.642584	0.410713	0.0885226	0.185096	0.0681472	0.33971	0.146777	-0.182392	-0.0278289	0.164637	0.0497401
	Sample 1711	-0.0435838	0.0397764	0.469666	0.312719	0.249307	0.286723	0.00988576	0.429608	0.176359	-0.0606119	-0.0855744	0.100738	0.0399701
	Sample 1712	-0.0823537	0.0404309	0.627621	0.371092	0.241648	0.116242	0.0198211	0.418511	0.176491	-0.0490254	-0.124797	0.174508	0.0202133
	Sample 1713	0.00532803	0.234057	0.543068	0.347633	0.162753	0.250209	0.157347	0.355341	0.143173	0.00317195	-0.0492657	0.0785961	0.00427521
	Sample 1714	0.000279866	0.0324201	0.46025	0.26897	0.135124	0.205667	0.118846	0.351108	0.240425	-0.168573	0.0688716	0.0723692	0.0101765
	Sample 1715	-0.0418943	0.115114	0.508602	0.297969	0.162595	0.257954	0.116603	0.471112	0.144996	-0.0659101	-0.16009	0.227459	0.0594013
	Sample 1716	-0.0717093	0.129296	0.535	0.246527	0.131939	0.258641	0.0850511	0.374338	0.2802	-0.165918	-0.0553293	0.17379	0.0530499
	Sample 1717	-0.0461968	0.109646	0.460656	0.289895	0.208031	0.274657	0.0557047	0.420057	0.154311	-0.0742993	-0.132459	0.115404	0.101509
	Sample 1718	-0.0354528	0.15563	0.525561	0.212125	0.148202	0.162825	0.052427	0.342249	0.208203	-0.10533	-0.0811228	0.0954193	-0.00201765
	Sample 1719	-0.0356509	0.0959876	0.530577	0.192495	0.175849	0.116359	0.0506422	0.42909	0.272331	-0.0773803	-0.142181	0.175199	0.0203252
	Sample 1720	-0.0545961	0.228178	0.525774	0.296036	0.1095	0.254807	0.218698	0.289739	0.154882	-0.118516	-0.0564488	0.129362	0.0628436
	Sample 1721	-0.102339	0.100925	0.379698	0.27882	0.225377	0.423321	0.0702572	0.435	0.185503	-0.0725108	-0.141956	0.145495	0.0959815
	Sample 1722	-0.0255129	0.0872368	0.580426	0.140301	0.133574	0.157402	0.190039	0.394436	0.243077	-0.0545136	-0.131671	0.197841	0.00157448
	Sample 1723	-0.0428447	-0.0146814	0.491005	0.220413	0.192195	0.205804	0.00430801	0.383371	0.297625	-0.0278858	-0.123093	0.075737	0.0294494
	Sample 1724	-0.0367475	0.0630816	0.416692	0.0973898	0.196723	0.393031	0.160789	0.361472	0.278514	-0.135852	-0.0927418	0.163567	-0.0150942
	Sample 1725	0.0289358	0.140737	0.444272	0.234549	0.189288	0.388666	0.157377	0.277913	0.246772	-0.0222669	-0.112444	0.0979776	0.00263017
	Sample 1726	0.0234337	-0.073218	0.463425	0.240164	0.276812	0.288529	0.147834	0.304346	0.251668	0.00701701	-0.199598	0.125134	0.039741
	Sample 1727	-0.0252295	0.0334115	0.566831	0.242682	0.114627	0.190814	0.126549	0.362755	0.224921	-0.122387	0.0382162	0.0832492	-0.0188943
	Sample 1728	-0.0502515	0.168531	0.508368	0.353107	0.0558426	0.227572	0.1262	0.310318	0.258049	-0.175508	-0.0141571	0.177705	0.0951895
	Sample 1729	-0.0401543	0.160472	0.505809	0.251434	0.115632	0.22547	0.245841	0.342261	0.144135	-0.143415	0.0256047	0.116551	0.042471
	Sample 1730	0.037675	0.152801	0.520484	0.223731	0.116049	0.301264	0.175492	0.396922	0.119623	0.0498107	-0.227749	0.186898	-0.042678
	Sample 1731	-0.0428763	0.137593	0.577208	0.178525	0.170133	0.176601	0.134849	0.39952	0.243893	-0.093067	-0.128322	0.15589	0.0591002
	Sample 1732	0.00112224	0.136881	0.461756	0.290566	0.118714	0.330108	0.159312	0.357134	0.134671	-0.128858	-0.0572651	0.169736	0.00513984
	Sample 1733	0.00983116	0.0952994	0.609901	0.272214	0.307406	0.209108	0.175679	0.347089	0.123632	-0.100188	-0.134187	0.240575	-0.0196816
	Sample 1734	-0.0973345	0.0965459	0.644342	0.213111	0.318187	0.146355	0.132886	0.289439	0.278431	-0.0681372	-0.116215	0.0771911	0.084007
	Sample 1735	-0.0191751	0.133587	0.574196	0.224285	0.241122	0.234189	0.07296	0.349475	0.248631	0.00788005	-0.26579	0.175073	0.0817202
	Sample 1736	-0.0640899	0.167052	0.529075	0.274316	0.0862627	0.225397	0.142069	0.381766	0.142525	-0.050495	-0.127349	0.129811	0.029631
	Sample 1737	0.0128741	0.170991	0.560108	0.197204	0.00860187	0.168193	0.272201	0.339245	0.168167	0.0160864	-0.147195	0.166939	-0.0454753
	Sample 1738	0.0463541	0.269119	0.587356	0.367599	-0.034213	0.175021	0.141698	0.29463	0.104409	-0.0775356	-0.0930288	0.116276	0.00123201
	Sample 1739	-0.0804183	0.232736	0.4681	0.255997	0.0885395	0.282037	0.119199	0.43021	0.164575	-0.0925804	-0.0995889	0.126519	0.111909
	Sample 1740	-0.066688	0.0233563	0.542447	0.0616291	0.195463	0.264448	0.196933	0.334708	0.307664	-0.0544288	-0.0673866	0.0320858	0.0598829
	Sample 1741	-0.0755838	0.288789	0.575572	0.235961	0.0832216	0.264901	0.196305	0.312735	0.200834	-0.0257105	-0.174199	0.139405	0.0580907
	Sample 1742	-0.0546813	0.137298	0.397303	0.18766	0.0608364	0.33609	0.268862	0.288596	0.213626	-0.159389	-0.136413	0.282748	0.0276736
	Sample 1743	-0.0199809	0.108797	0.592252	0.316373	0.174079	0.194704	0.0921712	0.3642	0.21215	-0.126105	-0.0164808	0.119034	0.0178636
	Sample 1744	-0.0439835	0.10937	0.577559	0.266136	0.21368	0.200025	0.107704	0.329709	0.278852	-0.119226	-0.0947601	0.179261	0.0554943
	Sample 1745	0.0126196	0.174606	0.686799	0.384408	0.20806	0.129636	0.0857835	0.345886	0.121088	-0.11281	-0.0298186	0.101244	0.014643
	Sample 1746	0.00211632	-0.02579	0.540554	0.371784	0.251359	0.162048	0.0872607	0.408221	0.110295	-0.0682094	-0.0240172	0.138983	0.00999016
	Sample 1747	-0.0378953	0.0425308	0.424696	0.365085	0.235474	0.310774	0.072723	0.370488	0.165514	-0.116129	0.0791731	0.0403777	0.0115406
	Sample 1748	0.0117915	0.160887	0.406036	0.341707	0.073603	0.270444	0.0545557	0.341135	0.232364	-0.144143	0.032359	0.108526	-0.0428152
	Sample 1749	-0.0626317	0.15078	0.502386	0.248775	0.172604	0.274417	0.00222999	0.493004	0.203754	-0.0618132	-0.0980222	0.0932112	0.112841
	Sample 1750	-0.0943737	0.150277	0.451094	0.287062	0.206942	0.263531	0.0332828	0.458703	0.251007	-0.0468191	-0.112448	0.152151	0.0755796
	Sample 1751	-0.0733944	0.0689091	0.539322	0.21913	0.18077	0.255345	0.0882438	0.437211	0.167144	-0.0716947	-0.173318	0.163669	0.0438461
	Sample 1752	-0.0841857	0.181072	0.428092	0.348711	0.18817	0.321594	0.0598954	0.34293	0.258598	-0.150735	-0.0717316	0.184967	0.0876864
	Sample 1753	-0.0620307	0.0856376	0.466845	0.214049	0.219511	0.329775	0.142222	0.386875	0.200257	-0.121009	-0.0854047	0.146637	0.0408735
	Sample 1754	-0.0119555	0.147853	0.513784	0.201866	0.190146	0.268529	0.0817425	0.382113	0.277048	-0.0135687	-0.0849811	0.0469617	0.0157488
	Sample 1755	-0.0506565	0.198652	0.577361	0.303884	0.0763037	0.156719	0.0667467	0.410603	0.245562	-0.136825	-0.0654379	0.210997	0.0078326
	Sample 1756	0.0234996	0.0553169	0.544684	0.224247	0.22884	0.28165	0.171621	0.31504	0.221404	-0.219142	0.0689643	0.110576	-0.0169276
	Sample 1757	-0.0411608	0.140138	0.542632	0.232266	0.13898	0.210372	0.20552	0.320771	0.183636	-0.0422542	-0.13208	0.122331	0.0722004
	Sample 1758	-0.0227091	0.100286	0.473247	0.320135	0.185198	0.293941	0.109838	0.374253	0.154866	-0.0721212	0.00365796	0.00920003	0.0419758
	Sample 1759	-0.0400593	0.0997075	0.434166	0.180856	0.27291	0.374466	0.185653	0.299146	0.256691	-0.0491037	-0.104443	0.0992579	0.0117061
	Sample 1760	-0.0322825	0.207589	0.558981	0.174271	0.185647	0.283223	0.169773	0.339199	0.276117	-0.0929822	-0.0952233	0.1912	-0.013672
	Sample 1761	-0.0198688	0.2725	0.600489	0.332957	-0.0232096	0.197453	0.168028	0.274473	0.17696	-0.0695615	-0.119142	0.148616	0.0316958
	Sample 1762	-0.024138	0.135887	0.435022	0.258695	0.15842	0.348898	0.105339	0.305783	0.279295	-0.0916403	-0.0946871	0.141091	0.0420344
	Sample 1763	-0.0678324	0.165698	0.544198	0.276065	0.144256	0.231052	0.100767	0.323944	0.204147	-0.062809	-0.119026	0.125043	0.0215266
	Sample 1764	-0.0252164	0.168285	0.505894	0.232314	0.12926	0.297758	0.207911	0.317825	0.195958	-0.189078	0.0262008	0.14273	-0.00455951
	Sample 1765	-0.0336094	0.121366	0.594712	0.249499	0.249028	0.198036	0.0612264	0.364721	0.280945	-0.0976785	-0.0151236	0.108856	0.00695959
	Sample 1766	-0.108375	0.0606341	0.475943	0.208626	0.145844	0.259025	0.0462903	0.388709	0.229024	-0.136888	-0.107773	0.147926	0.119128
	Sample 1767	-0.0365994	0.153048	0.51313	0.150992	0.197363	0.271305	0.133744	0.358392	0.287706	-0.0603373	-0.147184	0.159203	0.0837609
	Sample 1768	-0.00926238	0.139974	0.543604	0.256942	0.189067	0.208314	0.142115	0.333032	0.22827	-0.103288	0.110623	-0.0288709	-0.0405091
	Sample 1769	0.0016702	0.230859	0.566383	0.252312	0.22355	0.260546	0.118717	0.43734	0.102919	-0.109868	-0.0982701	0.166486	-0.00192342
	Sample 1770	-0.122401	0.183241	0.535445	0.351011	0.107469	0.213446	0.0277104	0.4188	0.199872	-0.198435	-0.00382434	0.131733	0.094416
	Sample 1771	-0.0402655	0.0421776	0.466268	0.284236	0.230649	0.264514	0.0343505	0.410066	0.241908	-0.00665683	-0.154174	0.144829	-0.00578576
	Sample 1772	-0.0895064	0.0308884	0.444498	0.257034	0.259485	0.373217	0.139979	0.399137	0.242315	-0.0940367	-0.0465663	0.12216	0.130112
	Sample 1773	-0.0162082	0.140238	0.50368	0.258363	0.0941836	0.212761	0.100314	0.377891	0.223032	-0.138937	-0.0748833	0.171738	0.0735243
	Sample 1774	-0.0436643	0.137556	0.486603	0.232303	0.127479	0.247164	0.076434	0.415638	0.19187	-0.078654	-0.113605	0.14271	0.0190384
	Sample 1775	-0.0216026	0.101426	0.428825	0.187259	0.165008	0.305277	0.203184	0.428024	0.126229	-0.0272519	-0.0995927	0.093836	0.00928134
	Sample 1776	-0.00179837	-0.0844365	0.539971	0.29528	0.340816	0.314827	0.0644737	0.299106	0.289715	-0.128296	-0.0784536	0.177945	0.0102445
	Sample 1777	-0.0504349	0.133278	0.65315	0.195609	0.0767652	0.0762518	0.148563	0.442839	0.205101	-0.156103	0.0705461	0.026155	0.0646841
	Sample 1778	-0.0849809	0.0632664	0.419239	0.131231	0.264262	0.341037	0.100096	0.430311	0.263267	-0.00441284	-0.159835	0.0881051	0.0970806
	Sample 1779	0.0136985	0.124909	0.448595	0.280393	0.214413	0.329865	0.0682899	0.365337	0.232537	0.001277	-0.115684	0.104501	-0.0182653
	Sample 1780	-0.00687431	0.174566	0.491523	0.275135	0.0507473	0.246447	0.101199	0.363407	0.222415	-0.144108	-0.00376739	0.129767	0.0157123
	Sample 1781	-0.0310303	0.104402	0.577437	0.175527	0.238541	0.215102	0.0957468	0.374332	0.287726	-0.0452495	-0.123935	0.12233	0.0257866
	Sample 1782	-0.0886325	0.353475	0.573171	0.341568	0.0104601	0.193511	0.136085	0.431724	0.14207	-0.153356	-0.109402	0.246913	0.0696372
	Sample 1783	0.0657009	0.13761	0.470724	0.388372	0.259924	0.314986	0.0539685	0.366832	0.0820186	0.00824241	-0.0753898	0.102358	-0.0972101
	Sample 1784	-0.0203554	0.101235	0.495232	0.241101	0.241501	0.304295	0.072661	0.325706	0.266873	-0.0866068	-0.125752	0.160843	0.0290658
	Sample 1785	-0.0134868	0.138091	0.551187	0.295107	0.190653	0.27307	0.142529	0.291328	0.220932	-0.137202	-0.045832	0.166892	-0.00868708
	Sample 1786	0.0534391	0.183205	0.387139	0.313006	0.135046	0.40268	-0.0150457	0.384179	0.313044	-0.0836011	-0.0839317	0.225711	-0.0144301
	Sample 1787	-0.0314211	0.131389	0.495193	0.29991	0.200023	0.282844	0.124636	0.425701	0.151751	-0.186395	-0.048707	0.235688	0.0356742
	Sample 1788	-0.0343222	0.10104	0.528767	0.294659	0.256021	0.254387	0.100924	0.335368	0.237227	-0.121177	-0.0798193	0.197973	-0.00219609
	Sample 1789	-0.115381	0.264921	0.518794	0.239007	0.0963153	0.262162	0.0890562	0.410568	0.212111	-0.103073	-0.14978	0.231468	0.0108607
	Sample 1790	9.38263e-05	0.10812	0.556391	0.279681	0.238208	0.262256	0.03238	0.327508	0.284778	-0.0260035	-0.135236	0.132654	0.0302126
	Sample 1791	-0.050661	0.126927	0.391984	0.148834	0.106114	0.36442	0.26028	0.302057	0.202583	-0.109475	-0.136176	0.176324	0.0794875
	Sample 1792	-0.00914269	0.200687	0.505062	0.333447	0.111716	0.304511	0.095823	0.379711	0.121191	-0.0658433	-0.106407	0.147965	-0.0031852
	Sample 1793	-0.0664922	0.156727	0.526977	0.251845	0.145276	0.204276	0.224507	0.193268	0.322777	-0.115004	-0.054238	0.112086	0.118729
	Sample 1794	-0.0748795	0.145767	0.485944	0.21375	0.208439	0.210547	0.111015	0.412678	0.255473	-0.0957097	-0.135365	0.182472	0.101161
	Sample 1795	-0.00142168	-0.033341	0.430888	0.247072	0.309927	0.335964	0.114059	0.306425	0.254722	-0.112826	-0.139832	0.196383	0.0675203
	Sample 1796	-0.0754195	0.203721	0.578854	0.188584	0.163516	0.248197	0.163539	0.395857	0.16628	-0.0996071	-0.0705016	0.105107	0.0460932
	Sample 1797	-0.0135624	0.0717898	0.489643	0.278655	0.206499	0.257543	0.174572	0.313558	0.157918	0.0526925	-0.177942	0.0834147	0.0115549
	Sample 1798	-0.111253	0.0635804	0.576631	0.263845	0.201143	0.191718	0.115089	0.448757	0.130134	-0.0564626	-0.0814832	0.0786531	0.0723348
	Sample 1799	-0.0593298	0.155714	0.529494	0.365391	0.180644	0.280423	0.121828	0.266516	0.167969	-0.0933657	-0.12496	0.139064	0.0407268
	Sample 1800	-0.0478118	0.115426	0.529408	0.263615	0.172135	0.288396	0.0926932	0.383367	0.204936	-0.125589	-0.0758422	0.158396	0.0110469
	Sample 1801	-0.0924519	0.193433	0.592865	0.271766	0.158737	0.18337	0.0286023	0.443071	0.233312	-0.181411	-0.0370316	0.181608	0.0364752
	Sample 1802	-0.0135399	0.0505076	0.464863	0.232318	0.178125	0.259966	0.0815197	0.451744	0.228115	-0.127085	0.00324266	0.0730558	0.0486342
	Sample 1803	-0.0673248	0.218732	0.618904	0.189032	0.120548	0.187172	0.136075	0.387884	0.258263	-0.107263	-0.0875297	0.116046	0.0766995
	Sample 1804	-0.00687417	0.043008	0.488743	0.253753	0.23121	0.343461	0.0623087	0.352853	0.25885	-0.0958028	-0.0633132	0.0979572	0.0331826
	Sample 1805	-0.0774993	0.184908	0.452632	0.14625	0.14424	0.263123	0.129571	0.3208	0.314524	-0.0476027	-0.21116	0.168809	0.0435143
	Sample 1806	-0.0110128	0.0702518	0.538221	0.217678	0.141373	0.192439	0.0554641	0.519376	0.194156	-0.178348	0.0389949	0.116309	0.0116098
	Sample 1807	0.00209883	0.0771841	0.432382	0.273764	0.197778	0.308693	0.204775	0.227998	0.246257	-0.07326	-0.113701	0.161261	0.0310415
	Sample 1808	-0.0200725	0.0951894	0.495311	0.210343	0.17735	0.316701	0.202769	0.316094	0.223303	-0.0208498	-0.13676	0.154467	0.0233837
	Sample 1809	-0.0490587	0.182433	0.519969	0.305795	0.133466	0.203497	0.0596976	0.414433	0.168773	-0.0641735	-0.10709	0.137887	0.0569043
	Sample 1810	-0.00165876	0.000381498	0.529771	0.358989	0.28056	0.251102	0.0645654	0.394944	0.095715	-0.0671313	-0.0345899	0.0241545	0.0286009
	Sample 1811	-0.101117	0.198818	0.546973	0.23445	0.117441	0.176848	0.14939	0.467898	0.208173	-0.0522559	-0.125127	0.199125	0.0541871
	Sample 1812	-0.0469904	0.0193821	0.515445	0.225944	0.229591	0.186786	0.113225	0.326091	0.194697	-0.111732	-0.0963358	0.127312	0.0200632
	Sample 1813	-0.0618647	0.08681	0.445926	0.268882	0.286212	0.378908	0.216117	0.313003	0.205805	-0.0671079	-0.125051	0.173958	0.051614
	Sample 1814	-0.0543601	0.142139	0.534387	0.254383	0.139692	0.270203	0.121209	0.335142	0.257267	0.0305789	-0.173996	0.104342	0.0408733
	Sample 1815	-0.053245	0.0992329	0.592256	0.27342	0.324391	0.231793	0.0265593	0.419062	0.220173	0.00575748	-0.131248	0.0971029	-0.0127921
	Sample 1816	-0.00795326	0.0921872	0.55788	0.301793	0.107158	0.214916	0.0675537	0.365097	0.23113	-0.0580838	-0.125876	0.17656	-0.00196693
	Sample 1817	0.0136285	0.267117	0.518506	0.202645	0.0159561	0.311666	0.121266	0.418699	0.195024	-0.0536294	-0.110658	0.121295	0.0479934
	Sample 1818	0.0311857	0.138425	0.465266	0.430593	0.113262	0.324169	0.129339	0.338611	0.10648	-0.0311536	-0.0771269	0.172445	-0.0419395
	Sample 1819	-0.0395021	0.0876996	0.442912	0.259208	0.167587	0.344537	0.0494585	0.350849	0.233493	-0.0235633	-0.109984	0.0630487	0.040701
	Sample 1820	-0.088923	0.0874032	0.528608	0.414114	0.221136	0.284821	0.13846	0.248873	0.158318	-0.0566503	-0.0425183	0.0140351	0.112266
	Sample 1821	-0.0448906	0.109211	0.466473	0.328459	0.251942	0.334555	0.096353	0.399175	0.16275	-0.0243929	-0.0199034	0.0334805	0.0446317
	Sample 1822	-0.0369175	0.088403	0.534575	0.250687	0.173668	0.254648	0.152877	0.40161	0.17746	-0.065251	-0.125451	0.1853	0.0504258
	Sample 1823	-0.0503943	0.0599011	0.348502	0.148225	0.208131	0.408207	0.102415	0.452468	0.281248	0.0283304	-0.146134	0.0878467	0.0607257
	Sample 1824	0.0306126	0.0347946	0.516538	0.267987	0.395657	0.292635	-0.0298658	0.479677	0.173553	-0.066143	-0.121076	0.16249	-0.0270098
	Sample 1825	-0.0564452	0.0710204	0.557107	0.17334	0.328289	0.28689	0.0285926	0.410443	0.285745	-0.0718883	-0.0927707	0.0370798	0.0775579
	Sample 1826	-0.00825304	0.142769	0.53924	0.3401	0.205663	0.287508	0.140979	0.293176	0.158368	-0.137452	-0.120751	0.218991	0.0228354
	Sample 1827	-0.0677649	0.180094	0.504698	0.274594	0.232134	0.301677	0.0354338	0.386809	0.266917	-0.16539	0.0408435	0.0950046	0.0134635
	Sample 1828	-0.0810694	0.0449039	0.512861	0.172999	0.279777	0.262165	0.116487	0.457676	0.25733	-0.0510905	-0.163689	0.175672	0.0638367
	Sample 1829	6.53665e-05	0.0914157	0.388905	0.365717	0.167734	0.372277	0.189134	0.257797	0.157453	-0.0937265	-0.0249948	0.124025	-0.017728
	Sample 1830	-0.0440544	0.147602	0.528631	0.183598	0.215623	0.259595	-0.00189957	0.36853	0.331205	-0.0409274	-0.0206171	-0.0346131	0.0267036
	Sample 1831	0.00806182	0.0944999	0.451508	0.413221	0.177408	0.302294	0.125683	0.333622	0.0935721	-0.143004	0.0548738	0.0537674	0.0206767
	Sample 1832	-0.0411872	0.091544	0.478176	0.130502	0.130082	0.246877	0.18507	0.365243	0.268554	-0.126571	-0.0385911	0.109149	0.021722
	Sample 1833	-0.0176339	0.101615	0.410674	0.284632	0.166334	0.388908	0.0416536	0.358587	0.253071	-0.0293863	-0.181687	0.137295	0.0706382
	Sample 1834	-0.0844904	-0.0977849	0.55384	0.221764	0.256439	0.217866	0.0466257	0.444786	0.189422	-0.145788	-0.0917146	0.157887	0.0321648
	Sample 1835	-0.0498937	0.114069	0.516139	0.285346	0.169309	0.258593	0.0531641	0.38294	0.235507	0.0121177	-0.159765	0.144276	0.0142264
	Sample 1836	-0.0319908	-0.0849835	0.490806	0.246033	0.2949	0.245869	0.0425817	0.39743	0.249353	-0.192152	-0.00456966	0.161183	0.0135949
	Sample 1837	0.0178485	0.0200759	0.404521	0.232565	0.231585	0.363027	0.223401	0.321379	0.215289	-0.108751	-0.0431063	0.160894	-0.00754799
	Sample 1838	-0.0381372	0.140861	0.572754	0.272075	0.180316	0.223776	0.0342078	0.485604	0.18035	0.0337923	-0.176452	0.116627	0.0354263
	Sample 1839	-0.0529023	0.184934	0.563379	0.290287	0.189552	0.218948	0.169684	0.249003	0.259704	-0.0758991	0.000854933	0.0249723	0.0495441
	Sample 1840	-0.0546726	0.0690083	0.577706	0.23713	0.336786	0.216293	0.0563876	0.395286	0.213348	-0.0904918	-0.129213	0.130375	0.0443171
	Sample 1841	-0.0390487	0.102801	0.487632	0.211627	0.141934	0.265351	0.160833	0.360075	0.223023	-0.144366	-0.0900779	0.202133	0.0214951
	Sample 1842	-0.0603019	0.0454384	0.512696	0.201621	0.109503	0.198483	0.132022	0.416867	0.182929	-0.10589	-0.0531837	0.126375	0.00515161
	Sample 1843	-0.093514	0.124795	0.553923	0.275883	0.163984	0.219151	0.0613443	0.408515	0.228994	-0.102697	-0.143387	0.191122	0.0356337
	Sample 1844	-0.0291509	0.208411	0.57269	0.292157	0.0644498	0.172509	0.114428	0.343323	0.171689	-0.11419	-0.139982	0.182844	0.0666384
	Sample 1845	-0.0807523	0.193478	0.580104	0.188405	0.115875	0.239215	0.224287	0.384531	0.148799	-0.100586	-0.125591	0.166422	0.0314578
	Sample 1846	-0.051822	0.078388	0.414573	0.380589	0.254466	0.291686	0.10021	0.332422	0.166427	-0.140442	0.027329	0.0589081	0.0261014
	Sample 1847	-0.0211824	0.110011	0.451433	0.375989	0.213367	0.305138	0.0567651	0.422689	0.0849912	-0.0982314	-0.0979296	0.150597	0.0634254
	Sample 1848	-0.0323003	0.107273	0.402492	0.22982	0.188859	0.38522	0.0432158	0.531966	0.154378	-0.150895	-0.114696	0.212011	0.066868
	Sample 1849	-0.0844811	0.241204	0.465477	0.345221	0.107366	0.344495	0.054628	0.359171	0.178769	-0.122432	-0.127531	0.173316	0.09031
	Sample 1850	-0.039038	0.132235	0.392047	0.353451	0.222741	0.334508	-0.0434477	0.478259	0.202105	-0.0162599	-0.0848049	0.100327	0.0180814
	Sample 1851	-0.0873113	0.11847	0.529726	0.275238	0.171647	0.231085	0.0722288	0.413669	0.221878	-0.114278	-0.118488	0.2082	0.0862246
	Sample 1852	-0.131191	0.148557	0.581777	0.289701	0.231603	0.182658	0.00594558	0.388992	0.276542	-0.0543986	-0.135703	0.107543	0.124531
	Sample 1853	0.0277194	0.019324	0.470072	0.218296	0.229687	0.327183	0.160564	0.367345	0.200838	-0.117886	-0.0719164	0.140492	0.0419476
	Sample 1854	-0.0237566	0.224847	0.567185	0.296676	0.0957046	0.197253	0.0561238	0.381876	0.214799	-0.0633823	-0.0561475	0.0729992	0.031328
	Sample 1855	-0.0570066	0.188589	0.370652	0.22252	0.108196	0.37912	0.112944	0.390735	0.1884	-0.0481432	-0.0988328	0.0927355	0.0318166
	Sample 1856	-0.0557601	0.0267884	0.490374	0.230066	0.237583	0.30988	0.0282444	0.407953	0.247915	-0.0392729	-0.13699	0.152066	-0.0139845
	Sample 1857	-0.0225164	0.247527	0.568598	0.339695	0.134596	0.22667	0.10118	0.334027	0.163634	-0.214895	0.0536041	0.106389	0.0104159
	Sample 1858	0.007645	0.243989	0.490605	0.317041	0.174412	0.329266	0.0796077	0.363796	0.178879	-0.110233	-0.0645923	0.181319	-0.0482363
	Sample 1859	-0.030852	0.154344	0.472706	0.364049	0.174296	0.336241	0.125379	0.322777	0.192482	-0.0634419	-0.09271	0.128273	0.0680573
	Sample 1860	-0.0131652	0.0750336	0.56922	0.336722	0.113535	0.135626	0.261845	0.204372	0.113271	-0.0821661	-0.0858604	0.0953947	0.0436301
	Sample 1861	0.053863	0.10925	0.487476	0.242126	0.135861	0.204874	0.115214	0.460285	0.14059	0.00218305	-0.0815707	0.0894797	0.0435635
	Sample 1862	-0.000170609	0.0994485	0.44949	0.363896	0.185753	0.347791	0.0939218	0.291215	0.231294	-0.0473472	-0.139914	0.187885	0.00646476
	Sample 1863	-0.0124537	0.156436	0.587229	0.204017	0.122013	0.168088	0.126371	0.346927	0.262175	-0.0115653	-0.0971075	0.0540389	0.0205197
	Sample 1864	-0.019909	0.0652337	0.460601	0.216421	0.185249	0.354698	0.0999058	0.405547	0.280206	-0.0579387	-0.120425	0.160121	0.0627314
	Sample 1865	-0.0654497	0.105739	0.448621	0.210001	0.206989	0.327314	0.166465	0.369837	0.239075	-0.0451821	-0.157304	0.188667	0.0661149
	Sample 1866	-0.0505858	0.152222	0.640571	0.292868	0.170581	0.15177	0.0534116	0.345337	0.243902	-0.19122	0.0663685	0.0492897	0.0513288
	Sample 1867	0.0108415	0.209185	0.479318	0.33343	0.128171	0.334535	0.0991303	0.471971	0.102522	-0.0475509	-0.15152	0.207156	0.0136899
	Sample 1868	0.0168171	0.266439	0.474966	0.208769	0.0536483	0.335262	0.0298661	0.408722	0.268347	-0.0717194	-0.189155	0.198083	0.0616409
	Sample 1869	-0.0579251	0.0460109	0.497274	0.310401	0.233003	0.210835	0.16862	0.34536	0.159572	-0.0969761	-0.0474189	0.144639	0.0602616
	Sample 1870	-0.0538353	0.112155	0.469888	0.246662	0.177794	0.317058	0.187095	0.285687	0.22269	-0.0993788	-0.119154	0.186785	0.0412856
	Sample 1871	-0.000394763	0.171506	0.414283	0.353292	0.169019	0.387191	0.000121818	0.478812	0.11725	-0.0946502	-0.0622775	0.123104	0.037524
	Sample 1872	0.00220156	0.187976	0.652545	0.300512	0.191318	0.173207	0.110254	0.355329	0.169297	-0.11201	-0.106583	0.191539	0.00925193
	Sample 1873	-0.00835947	0.162798	0.500477	0.220623	0.159219	0.286745	0.191561	0.367342	0.1594	-0.147957	0.162095	-0.0553214	-0.0155216
	Sample 1874	-0.000949068	0.137668	0.459469	0.200488	0.252687	0.331177	0.127006	0.443108	0.164299	-0.0599097	-0.159187	0.193868	-0.0176565
	Sample 1875	-0.0533917	0.144787	0.52449	0.245253	0.116618	0.258014	0.159009	0.386556	0.207136	-0.200881	0.0010768	0.160912	0.0187394
	Sample 1876	-0.0212239	0.133643	0.529288	0.330271	0.138207	0.225193	0.112133	0.389529	0.176269	-0.111133	-0.0596888	0.163231	0.0202277
	Sample 1877	-0.0655126	0.078063	0.401134	0.178547	0.218679	0.337889	0.146646	0.404109	0.204677	-0.135012	-0.122984	0.213789	0.0648074
	Sample 1878	-0.0463275	0.152515	0.513357	0.184975	0.149119	0.300984	0.160638	0.34811	0.246769	-0.0858142	-0.127269	0.141959	0.0824641
	Sample 1879	0.00668589	0.0276144	0.456028	0.194187	0.247958	0.349509	0.0721596	0.336378	0.305032	-0.0663944	-0.13461	0.154887	-0.00704827
	Sample 1880	0.0044277	0.0212763	0.4918	0.399751	0.282454	0.286528	-0.0754405	0.470075	0.165557	-0.0894367	-0.109267	0.203756	-0.0332461
	Sample 1881	0.0211628	0.0492141	0.547678	0.303881	0.15763	0.177904	0.109402	0.299036	0.227284	-0.125003	-0.0143796	0.104033	-0.000205051
	Sample 1882	0.0189372	0.152973	0.563329	0.377029	0.242242	0.215468	0.0771377	0.337444	0.192754	-0.157396	-0.0256242	0.185024	-0.0357889
	Sample 1883	-0.00111485	0.18429	0.508146	0.365533	0.178755	0.246907	0.0143987	0.349525	0.225946	-0.0970236	-0.0184783	0.0810257	0.00963128
	Sample 1884	-0.0550902	-0.0276589	0.645728	0.387016	0.360513	0.106752	0.0992343	0.3468	0.111363	-0.107558	-0.0270261	0.06443	0.0195318
	Sample 1885	-0.0993148	0.180724	0.530365	0.283847	0.125974	0.263568	0.121349	0.361324	0.182424	-0.0933889	-0.159068	0.1887	0.0752406
	Sample 1886	0.0147918	0.188283	0.570143	0.388305	0.0879694	0.22408	0.0368104	0.336588	0.169172	-0.072535	-0.0316709	0.0728829	0.0165243
	Sample 1887	-0.087122	0.122062	0.397857	0.275887	0.166966	0.385585	0.0601298	0.361409	0.271179	-0.0711539	-0.114911	0.137693	0.0792159
	Sample 1888	-0.0971605	0.221926	0.503885	0.286843	0.108026	0.206352	0.0885187	0.433607	0.17007	-0.0957419	-0.0387604	0.0624121	0.0886311
	Sample 1889	-0.0134685	0.0766559	0.463543	0.244794	0.244955	0.306184	0.0491073	0.408565	0.192717	-0.0662653	-0.0441594	0.0274884	0.0400873
	Sample 1890	-0.0752082	0.255677	0.482545	0.219768	-0.00554192	0.293866	0.0774161	0.419175	0.205244	-0.108697	-0.067401	0.0798946	0.0605334
	Sample 1891	-0.0137532	0.240944	0.581858	0.263596	0.187691	0.286649	0.152817	0.359692	0.151837	0.0434689	-0.119102	0.0426567	-0.000406615
	Sample 1892	-0.0169056	0.112829	0.536442	0.360019	0.110127	0.185814	0.154198	0.271955	0.198084	-0.037926	-0.0591074	0.0924417	0.0483446
	Sample 1893	-0.0478446	0.146438	0.446466	0.256447	0.140134	0.244915	0.158619	0.30956	0.16958	-0.151637	-0.0483348	0.0944514	0.0779806
	Sample 1894	-0.100751	0.0782603	0.504326	0.225358	0.267263	0.263387	0.0856869	0.366384	0.239498	-0.108409	-0.111571	0.124191	0.0394956
	Sample 1895	-0.00754508	0.0727483	0.471523	0.30045	0.159622	0.265611	0.256284	0.218164	0.23448	-0.0560377	-0.162993	0.235121	0.0307581
	Sample 1896	-0.0149562	0.0421983	0.489564	0.283405	0.239618	0.308976	0.0924587	0.326392	0.305354	-0.1442	-0.0573258	0.245309	0.0267916
	Sample 1897	0.027673	0.10607	0.535467	0.292624	0.182306	0.211923	0.0114002	0.418985	0.193648	-0.0386176	-0.0490526	0.0775308	-0.0210864
	Sample 1898	-0.0770719	0.153296	0.527089	0.338558	0.141849	0.172276	0.174761	0.369887	0.130397	-0.0926537	-0.0188849	0.105799	0.041613
	Sample 1899	-0.01901	0.249207	0.561142	0.347917	0.0492382	0.186402	0.114749	0.395211	0.130779	-0.0359863	-0.102066	0.125157	0.0472593
	Sample 1900	-0.0219543	0.21846	0.559671	0.304871	0.0881599	0.19867	0.184507	0.242719	0.236254	-0.0822007	-0.0507773	0.0987005	0.0313963
	Sample 1901	-0.0745318	0.10392	0.466067	0.188011	0.203669	0.330974	0.100384	0.412303	0.256379	-0.140005	-0.0916244	0.143072	0.0812667
	Sample 1902	-0.0600741	0.0393915	0.483875	0.26365	0.306496	0.284629	0.0284245	0.324394	0.34615	0.00475725	-0.111332	0.108541	-0.0501937
	Sample 1903	-0.0681651	0.0425671	0.475525	0.347845	0.26008	0.25852	0.0175423	0.421478	0.154214	-0.0996406	-0.0881175	0.131282	0.0707002
	Sample 1904	-0.0665968	0.0664787	0.587131	0.186069	0.235499	0.235336	0.175172	0.466638	0.169427	-0.0146813	-0.119472	0.143147	0.0117039
	Sample 1905	-0.0318332	0.0581447	0.489545	0.213525	0.269468	0.351496	0.058406	0.424127	0.197071	-0.0330216	-0.119951	0.0859371	0.0178329
	Sample 1906	-0.0766962	0.0934211	0.459327	0.33619	0.189388	0.269546	0.0873408	0.38209	0.158741	-0.184158	-0.0420828	0.218838	0.0722436
	Sample 1907	-0.0300393	0.186111	0.57858	0.242113	0.170982	0.247691	-0.00263803	0.457842	0.269288	-0.0751629	-0.146521	0.210215	0.00702198
	Sample 1908	-0.00108449	0.150588	0.504256	0.360835	0.114818	0.279542	0.181421	0.251354	0.1839	-0.00606384	-0.0197004	-0.00108294	0.00578091
	Sample 1909	-0.00566485	0.189931	0.587856	0.223717	0.230414	0.184877	0.161999	0.353719	0.25119	-0.112193	-0.0396088	0.142205	0.0272616
	Sample 1910	-0.0757877	0.106723	0.431904	0.33075	0.113127	0.2863	0.133752	0.343701	0.129016	-0.0760038	-0.0486136	0.0738933	0.0799007
	Sample 1911	-0.0491381	0.235183	0.575944	0.335443	0.104823	0.193973	0.114376	0.399282	0.132126	-0.113166	-0.0548172	0.143448	0.0319764
	Sample 1912	-0.0466087	0.211781	0.524802	0.258848	0.130648	0.308698	0.0532361	0.410965	0.272011	-0.0389529	-0.179637	0.182454	0.0500851
	Sample 1913	-0.0667877	0.158982	0.501565	0.290934	0.176929	0.279677	0.0763604	0.37748	0.234454	-0.088196	-0.123984	0.179482	0.0364382
	Sample 1914	-0.0293367	0.200473	0.517232	0.286614	0.0817635	0.272324	0.0546778	0.369388	0.21171	0.00424445	-0.197477	0.142855	0.0117418
	Sample 1915	-0.00358476	0.0104378	0.520604	0.2855	0.366188	0.290892	0.0056559	0.355824	0.30334	-0.139632	-0.0441714	0.195406	-0.0209189
	Sample 1916	-0.068769	0.147053	0.444273	0.331696	0.175987	0.285424	0.0702321	0.378046	0.174301	-0.0882739	-0.114636	0.163348	0.0108695
	Sample 1917	-0.00844891	0.232817	0.58304	0.19491	0.187431	0.228867	0.0833474	0.39109	0.21251	-0.0848727	-0.160209	0.163263	0.0507023
	Sample 1918	-0.0043397	0.0514134	0.461698	0.374358	0.279033	0.33215	0.111023	0.323319	0.148351	-0.141183	-0.032449	0.138885	0.0392046
	Sample 1919	0.0234769	0.137466	0.553274	0.30087	0.112343	0.193873	0.127516	0.315578	0.195959	-0.110593	-0.0244895	0.114945	-0.0132962
	Sample 1920	-0.0780624	0.23011	0.654816	0.245517	0.0960239	0.112245	0.0966164	0.324655	0.29782	-0.173849	-0.0772671	0.174588	0.0996535
	Sample 1921	0.01154	0.217551	0.588968	0.383981	0.186185	0.266287	-0.00546012	0.360623	0.180069	-0.123207	-0.000208389	0.0964854	-0.025165
	Sample 1922	-0.0327727	0.0556244	0.470031	0.263451	0.116017	0.262477	0.0933485	0.367746	0.234933	-0.0589017	-0.0581804	0.101969	0.0673661
	Sample 1923	-0.0199118	0.12582	0.47836	0.229721	0.137952	0.314893	0.0817247	0.340305	0.285053	-0.120403	-0.0656663	0.14859	0.0024254
	Sample 1924	-0.0237487	0.155276	0.568043	0.305004	0.135146	0.274692	0.0157481	0.430768	0.206646	0.0227538	-0.190679	0.127289	0.027871
	Sample 1925	0.000829982	0.021658	0.482354	0.244452	0.386293	0.300325	0.102631	0.29735	0.221464	-0.13215	-0.229	0.341808	-0.0340937
	Sample 1926	-0.000531488	0.08846	0.497953	0.283115	0.230969	0.29467	0.0758416	0.45668	0.176695	0.034298	-0.0979234	0.0736514	-0.0245402
	Sample 1927	-0.0487177	0.225641	0.503269	0.301616	0.127435	0.267306	0.0479195	0.436974	0.249372	-0.0992417	-0.026076	0.121837	0.0471558
	Sample 1928	0.0343235	0.137407	0.450148	0.387773	0.140078	0.281898	0.173155	0.279947	0.152116	-0.0573514	-0.0566211	0.138536	-0.00471513
	Sample 1929	0.00957487	0.12915	0.621357	0.298753	0.162989	0.214833	0.185683	0.250943	0.244473	-0.0480481	0.0113107	0.0447698	-0.0444839
	Sample 1930	-0.0116531	0.112556	0.427771	0.31198	0.0878849	0.314804	0.112583	0.320697	0.239685	-0.0789873	-0.0297885	0.13318	0.0488341
	Sample 1931	-0.0192386	0.0299088	0.542054	0.237059	0.221065	0.200018	0.0429886	0.414671	0.283652	-0.0718677	-0.0263217	0.107591	-0.0145934
	Sample 1932	0.00446729	0.0793852	0.563436	0.292826	0.227149	0.254764	0.0838425	0.4495	0.156541	-0.0408872	-0.0348769	0.0844093	-0.00836553
	Sample 1933	-0.00955716	0.180785	0.562866	0.359655	0.177984	0.183605	0.0689648	0.370334	0.126824	-0.0723833	-0.0516145	0.0983054	0.00787606
	Sample 1934	0.00331117	0.214587	0.46971	0.166618	0.000703068	0.257335	0.0425325	0.413328	0.24398	-0.102899	-0.161297	0.224145	0.0355412
	Sample 1935	-0.000536697	-0.0864167	0.508091	0.257119	0.400686	0.268141	-0.0630239	0.61242	0.13342	-0.106793	-0.138655	0.243497	0.0147737
	Sample 1936	-0.0507918	0.0691583	0.464641	0.323433	0.276568	0.372177	0.0294175	0.422351	0.15405	-0.0195621	-0.121279	0.0744081	0.0442939
	Sample 1937	-0.0284819	0.0697157	0.548337	0.28474	0.125632	0.20918	0.183926	0.355916	0.121233	-0.0850387	0.00871583	0.0573141	0.0320823
	Sample 1938	-0.114864	0.128595	0.475868	0.164078	0.178872	0.376052	0.222538	0.32288	0.21546	-0.207619	-0.116279	0.29197	0.0810434
	Sample 1939	0.00461296	0.151904	0.450827	0.316318	0.198093	0.305467	0.222338	0.234103	0.205558	-0.0210511	-0.154244	0.207537	-0.00488416
	Sample 1940	-0.0279529	0.0797908	0.553978	0.433255	0.185507	0.183121	0.0347099	0.324638	0.170001	-0.064302	-0.00617389	0.0211835	0.0545703
	Sample 1941	-0.0775603	0.0825853	0.449834	0.238705	0.146855	0.290191	0.234181	0.345899	0.209954	-0.09218	-0.0553309	0.135389	0.10397
	Sample 1942	-0.0654533	0.170519	0.550272	0.29175	0.15824	0.292758	0.0908519	0.320142	0.276549	-0.0403993	0.022121	-0.0196144	0.0677497
	Sample 1943	-0.0409133	0.0358071	0.547512	0.40397	0.302147	0.234002	0.0131954	0.359695	0.191265	-0.0975951	-0.052351	0.130671	0.0394535
	Sample 1944	-0.0894701	0.0436474	0.5372	0.216078	0.247398	0.232503	0.032232	0.404166	0.226246	-0.0841763	-0.0949505	0.0537304	0.0681819
	Sample 1945	-0.0132878	0.130524	0.416744	0.272285	0.112575	0.338372	0.121218	0.341282	0.165717	-0.0793544	-0.137415	0.131734	0.0782937
	Sample 1946	-0.0921951	0.168288	0.543828	0.247284	0.203197	0.249211	0.0447555	0.463951	0.216961	-0.126694	-0.165472	0.220834	0.0888454
	Sample 1947	0.0457177	0.0791497	0.592176	0.249813	0.314194	0.220774	0.0762949	0.221215	0.307706	-0.0892592	-0.0210531	0.0636372	-0.0318885
[truncated: 29,237 more rows]
[truncated: 24 more columns]
